# Supplementary material for: Structural and Functional Heat Stress Responses of Chloroplasts of Arabidopsis thaliana
Source: Genes (Basel). 2020 Jun 12;11(6):650. doi: 10.3390/genes11060650 (PMC7349189; doi:10.3390/genes11060650)
Supplement: Supplementary file 1 [file genes-11-00650-s001.zip]

Archive with 4 entries (3 files):
- Supplements/
- Supplements/genes-823349-supplementary_table1.xlsx
- Supplements/genes-823349-supplementary_table2.xlsx
- Supplements/Supplemental File S1.pdf
