# Supplementary material for: Structural and Functional Heat Stress Responses of Chloroplasts of Arabidopsis thaliana
Source: Genes (Basel). 2020 Jun 12;11(6):650. doi: 10.3390/genes11060650 (PMC7349189; doi:10.3390/genes11060650)
Supplement: Supplementary file 1 [file genes-11-00650-s001.zip › Supplements/genes-823349-supplementary_table1.xlsx]

## Sheet: Tabelle1
Protein IDs	Majority protein IDs	Fasta headers	Peptides	Razor + unique peptides	Unique peptides	Peptides wt-ctl	Peptides toc64-ctl	Peptides ppi-ctl	Peptides wt-HSI	Peptides toc64-HSI	Peptides ppi-HSI	Peptides wt-HSII	Peptides toc64-HSII	Peptides ppi-HSII	Unique peptides wt-ctl	Unique peptides toc64-ctl	Unique peptides ppi-ctl	Unique peptides wt-HSI	Unique peptides toc64-HSI	Unique peptides ppi-HSI	Unique peptides wt-HSII	Unique peptides toc64-HSII	Unique peptides ppi-HSII	Identification type wt-ctl	Identification type toc64-ctl	Identification type ppi-ctl	Identification type wt-HSI	Identification type toc64-HSI	Identification type ppi-HSI	Identification type wt-HSII	Identification type toc64-HSII	Identification type ppi-HSII	Intensity	Intensity wt-ctl	Intensity toc64-ctl	Intensity ppi-ctl	Intensity wt-HSI	Intensity toc64-HSI	Intensity ppi-HSI	Intensity wt-HSII	Intensity toc64-HSII	Intensity ppi-HSII	LFQ intensity wt-ctl	LFQ intensity toc6wt-HSI-ctl	LFQ intensity ppi-ctl	LFQ intensity wt-HSI	LFQ intensity toc64-HSI	LFQ intensity ppi-HSI	LFQ intensity wt-HSII
AT1G01080.3;AT1G01080.1;AT1G01080.2	AT1G01080	AT1G01080.3 | RNA-binding (RRM/RBD/RNP motifs) family protein | Chr1:45610-46789 REVERSE LENGTH=286 | 201606;AT1G01080.1 | RNA-binding (RRM/RBD/RNP motifs) family protein | Chr1:45503-46789 REVERSE LENGTH=293 | 201606;AT1G01080.2 | RNA-binding (RRM/RBD/RNP	1	1	1	0	0	1	0	0	1	1	0	0	0	0	1	0	0	1	1	0	0			By MS/MS			By MS/MS	By MS/MS			482770	0	0	0	0	0	482770	0	0	0	0	0	0	0	0	44897	0
AT1G01090.1	AT1G01090	AT1G01090.1 | pyruvate dehydrogenase E1 alpha | Chr1:47705-49166 REVERSE LENGTH=428 | 201606	2	2	2	0	0	1	0	0	2	1	1	0	0	0	1	0	0	2	1	1	0			By matching			By MS/MS	By matching	By matching		4829400	0	0	499920	0	0	2769200	548580	1011600	0	0	0	0	0	0	257540	0
AT1G15290.2;AT1G15290.1;AT1G01320.2;AT1G01320.3;AT1G01320.1;AT4G28080.1	AT1G15290	AT1G15290.2 | Tetratricopeptide repeat (TPR)-like superfamily protein | Chr1:5258091-5264814 REVERSE LENGTH=1330 | 201606;AT1G15290.1 | Tetratricopeptide repeat (TPR)-like superfamily protein | Chr1:5257327-5264814 REVERSE LENGTH=1608 | 201606;AT1G01320.2	1	1	1	0	0	1	0	1	0	0	0	0	0	0	1	0	1	0	0	0	0			By matching		By MS/MS					1573600	0	0	645380	0	928230	0	0	0	0	0	0	0	0	369320	0	0
AT1G15290.2;AT1G15290.1;AT1G01320.2;AT1G01320.3;AT1G01320.1;AT4G28080.1	AT1G01320	AT1G15290.2 | Tetratricopeptide repeat (TPR)-like superfamily protein | Chr1:5258091-5264814 REVERSE LENGTH=1330 | 201606;AT1G15290.1 | Tetratricopeptide repeat (TPR)-like superfamily protein | Chr1:5257327-5264814 REVERSE LENGTH=1608 | 201606;AT1G01320.2	1	1	1	0	0	1	0	1	0	0	0	0	0	0	1	0	1	0	0	0	0			By matching		By MS/MS					1573600	0	0	645380	0	928230	0	0	0	0	0	0	0	0	369320	0	0
AT1G15290.2;AT1G15290.1;AT1G01320.2;AT1G01320.3;AT1G01320.1;AT4G28080.1	AT4G28080	AT1G15290.2 | Tetratricopeptide repeat (TPR)-like superfamily protein | Chr1:5258091-5264814 REVERSE LENGTH=1330 | 201606;AT1G15290.1 | Tetratricopeptide repeat (TPR)-like superfamily protein | Chr1:5257327-5264814 REVERSE LENGTH=1608 | 201606;AT1G01320.2	1	1	1	0	0	1	0	1	0	0	0	0	0	0	1	0	1	0	0	0	0			By matching		By MS/MS					1573600	0	0	645380	0	928230	0	0	0	0	0	0	0	0	369320	0	0
AT4G00430.2;AT2G45960.2;AT3G61430.2;AT3G61430.1;AT2G45960.1;AT1G01620.1;AT4G00430.1;AT2G45960.3	AT4G00430	AT4G00430.2 | plasma membrane intrinsic protein 1%3B4 | Chr4:186569-187531 REVERSE LENGTH=219 | 201606;AT2G45960.2 | plasma membrane intrinsic protein 1B | Chr2:18910450-18911579 FORWARD LENGTH=274 | 201606;AT3G61430.2 | plasma membrane intrinsic protein 1	1	1	1	1	1	1	1	1	1	1	1	0	1	1	1	1	1	1	1	1	0	By matching	By MS/MS	By MS/MS	By MS/MS	By MS/MS	By MS/MS	By MS/MS	By matching		16686000	125300	654410	3471800	3293200	4466800	2507500	894760	1272500	0	0	236220	0	3224000	2025900	0	0
AT4G00430.2;AT2G45960.2;AT3G61430.2;AT3G61430.1;AT2G45960.1;AT1G01620.1;AT4G00430.1;AT2G45960.3	AT2G45960	AT4G00430.2 | plasma membrane intrinsic protein 1%3B4 | Chr4:186569-187531 REVERSE LENGTH=219 | 201606;AT2G45960.2 | plasma membrane intrinsic protein 1B | Chr2:18910450-18911579 FORWARD LENGTH=274 | 201606;AT3G61430.2 | plasma membrane intrinsic protein 1	1	1	1	1	1	1	1	1	1	1	1	0	1	1	1	1	1	1	1	1	0	By matching	By MS/MS	By MS/MS	By MS/MS	By MS/MS	By MS/MS	By MS/MS	By matching		16686000	125300	654410	3471800	3293200	4466800	2507500	894760	1272500	0	0	236220	0	3224000	2025900	0	0
AT4G00430.2;AT2G45960.2;AT3G61430.2;AT3G61430.1;AT2G45960.1;AT1G01620.1;AT4G00430.1;AT2G45960.3	AT3G61430	AT4G00430.2 | plasma membrane intrinsic protein 1%3B4 | Chr4:186569-187531 REVERSE LENGTH=219 | 201606;AT2G45960.2 | plasma membrane intrinsic protein 1B | Chr2:18910450-18911579 FORWARD LENGTH=274 | 201606;AT3G61430.2 | plasma membrane intrinsic protein 1	1	1	1	1	1	1	1	1	1	1	1	0	1	1	1	1	1	1	1	1	0	By matching	By MS/MS	By MS/MS	By MS/MS	By MS/MS	By MS/MS	By MS/MS	By matching		16686000	125300	654410	3471800	3293200	4466800	2507500	894760	1272500	0	0	236220	0	3224000	2025900	0	0
AT4G00430.2;AT2G45960.2;AT3G61430.2;AT3G61430.1;AT2G45960.1;AT1G01620.1;AT4G00430.1;AT2G45960.3	AT1G01620	AT4G00430.2 | plasma membrane intrinsic protein 1%3B4 | Chr4:186569-187531 REVERSE LENGTH=219 | 201606;AT2G45960.2 | plasma membrane intrinsic protein 1B | Chr2:18910450-18911579 FORWARD LENGTH=274 | 201606;AT3G61430.2 | plasma membrane intrinsic protein 1	1	1	1	1	1	1	1	1	1	1	1	0	1	1	1	1	1	1	1	1	0	By matching	By MS/MS	By MS/MS	By MS/MS	By MS/MS	By MS/MS	By MS/MS	By matching		16686000	125300	654410	3471800	3293200	4466800	2507500	894760	1272500	0	0	236220	0	3224000	2025900	0	0
AT4G30440.1;AT4G00110.1;AT1G02000.1;AT4G12250.1;AT2G45310.1;AT3G23820.1	AT4G30440	AT4G30440.1 | UDP-D-glucuronate 4-epimerase 1 | Chr4:14881976-14883265 REVERSE LENGTH=429 | 201606;AT4G00110.1 | UDP-D-glucuronate 4-epimerase 3 | Chr4:38702-39994 REVERSE LENGTH=430 | 201606;AT1G02000.1 | UDP-D-glucuronate 4-epimerase 2 | Chr1:346052-3473	1	1	1	0	0	0	0	1	0	0	0	1	0	0	0	0	1	0	0	0	1					By matching				By MS/MS	1932200	0	0	0	0	127530	0	0	0	1804600	0	0	0	0	0	0	0
AT4G30440.1;AT4G00110.1;AT1G02000.1;AT4G12250.1;AT2G45310.1;AT3G23820.1	AT4G00110	AT4G30440.1 | UDP-D-glucuronate 4-epimerase 1 | Chr4:14881976-14883265 REVERSE LENGTH=429 | 201606;AT4G00110.1 | UDP-D-glucuronate 4-epimerase 3 | Chr4:38702-39994 REVERSE LENGTH=430 | 201606;AT1G02000.1 | UDP-D-glucuronate 4-epimerase 2 | Chr1:346052-3473	1	1	1	0	0	0	0	1	0	0	0	1	0	0	0	0	1	0	0	0	1					By matching				By MS/MS	1932200	0	0	0	0	127530	0	0	0	1804600	0	0	0	0	0	0	0
AT4G30440.1;AT4G00110.1;AT1G02000.1;AT4G12250.1;AT2G45310.1;AT3G23820.1	AT1G02000	AT4G30440.1 | UDP-D-glucuronate 4-epimerase 1 | Chr4:14881976-14883265 REVERSE LENGTH=429 | 201606;AT4G00110.1 | UDP-D-glucuronate 4-epimerase 3 | Chr4:38702-39994 REVERSE LENGTH=430 | 201606;AT1G02000.1 | UDP-D-glucuronate 4-epimerase 2 | Chr1:346052-3473	1	1	1	0	0	0	0	1	0	0	0	1	0	0	0	0	1	0	0	0	1					By matching				By MS/MS	1932200	0	0	0	0	127530	0	0	0	1804600	0	0	0	0	0	0	0
AT4G30440.1;AT4G00110.1;AT1G02000.1;AT4G12250.1;AT2G45310.1;AT3G23820.1	AT4G12250	AT4G30440.1 | UDP-D-glucuronate 4-epimerase 1 | Chr4:14881976-14883265 REVERSE LENGTH=429 | 201606;AT4G00110.1 | UDP-D-glucuronate 4-epimerase 3 | Chr4:38702-39994 REVERSE LENGTH=430 | 201606;AT1G02000.1 | UDP-D-glucuronate 4-epimerase 2 | Chr1:346052-3473	1	1	1	0	0	0	0	1	0	0	0	1	0	0	0	0	1	0	0	0	1					By matching				By MS/MS	1932200	0	0	0	0	127530	0	0	0	1804600	0	0	0	0	0	0	0
AT4G30440.1;AT4G00110.1;AT1G02000.1;AT4G12250.1;AT2G45310.1;AT3G23820.1	AT2G45310	AT4G30440.1 | UDP-D-glucuronate 4-epimerase 1 | Chr4:14881976-14883265 REVERSE LENGTH=429 | 201606;AT4G00110.1 | UDP-D-glucuronate 4-epimerase 3 | Chr4:38702-39994 REVERSE LENGTH=430 | 201606;AT1G02000.1 | UDP-D-glucuronate 4-epimerase 2 | Chr1:346052-3473	1	1	1	0	0	0	0	1	0	0	0	1	0	0	0	0	1	0	0	0	1					By matching				By MS/MS	1932200	0	0	0	0	127530	0	0	0	1804600	0	0	0	0	0	0	0
AT4G30440.1;AT4G00110.1;AT1G02000.1;AT4G12250.1;AT2G45310.1;AT3G23820.1	AT3G23820	AT4G30440.1 | UDP-D-glucuronate 4-epimerase 1 | Chr4:14881976-14883265 REVERSE LENGTH=429 | 201606;AT4G00110.1 | UDP-D-glucuronate 4-epimerase 3 | Chr4:38702-39994 REVERSE LENGTH=430 | 201606;AT1G02000.1 | UDP-D-glucuronate 4-epimerase 2 | Chr1:346052-3473	1	1	1	0	0	0	0	1	0	0	0	1	0	0	0	0	1	0	0	0	1					By matching				By MS/MS	1932200	0	0	0	0	127530	0	0	0	1804600	0	0	0	0	0	0	0
AT1G02560.1	AT1G02560	AT1G02560.1 | nuclear encoded CLP protease 5 | Chr1:538000-539805 FORWARD LENGTH=298 | 201606	1	1	1	0	0	0	0	1	0	0	0	1	0	0	0	0	1	0	0	0	1					By matching				By MS/MS	2858000	0	0	0	0	515390	0	0	0	2342600	0	0	0	0	0	0	0
AT1G02910.2;AT1G02910.1	AT1G02910	AT1G02910.2 | tetratricopeptide repeat (TPR)-containing protein | Chr1:656293-658125 REVERSE LENGTH=370 | 201606;AT1G02910.1 | tetratricopeptide repeat (TPR)-containing protein | Chr1:655749-658125 REVERSE LENGTH=453 | 201606	2	2	2	1	1	2	0	0	2	1	1	1	1	1	2	0	0	2	1	1	1	By MS/MS	By matching	By MS/MS			By MS/MS	By MS/MS	By MS/MS	By MS/MS	11017000	251000	329110	3842800	0	0	2291700	614730	852380	2835300	0	0	361270	0	0	0	0
AT1G03130.1	AT1G03130	AT1G03130.1 | photosystem I subunit D-2 | Chr1:753528-754142 REVERSE LENGTH=204 | 201606	14	2	2	10	12	13	6	12	13	11	10	8	0	1	1	0	0	1	1	1	0	By matching	By MS/MS	By MS/MS	By matching	By matching	By matching	By matching	By MS/MS	By matching	2280700	0	336090	837240	0	0	552810	242330	312250	0	0	0	0	0	0	0	0
AT1G03160.3;AT1G03160.2;AT1G03160.4;AT1G03160.1	AT1G03160	AT1G03160.3 | FZO-like protein | Chr1:761321-765047 FORWARD LENGTH=692 | 201606;AT1G03160.2 | FZO-like protein | Chr1:761321-765091 FORWARD LENGTH=740 | 201606;AT1G03160.4 | FZO-like protein | Chr1:761321-766053 FORWARD LENGTH=883 | 201606;AT1G03160.1 | FZ	1	1	1	1	0	1	0	0	1	1	1	0	1	0	1	0	0	1	1	1	0	By matching		By MS/MS			By MS/MS	By matching	By matching		5699500	117640	0	2177300	0	0	1825100	796630	782780	0	0	0	0	0	0	0	0
AT1G03475.1;AT4G03205.1;AT4G03205.2	AT1G03475	AT1G03475.1 | Coproporphyrinogen III oxidase | Chr1:869302-871175 REVERSE LENGTH=386 | 201606	3	3	3	2	1	2	1	1	2	1	0	0	2	1	2	1	1	2	1	0	0	By matching	By MS/MS	By MS/MS	By MS/MS	By matching	By MS/MS	By MS/MS			9551800	151220	403550	2263100	153010	160630	4725900	1694300	0	0	0	0	222170	0	0	430110	0
AT1G03600.1	AT1G03600	AT1G03600.1 | photosystem II family protein | Chr1:898916-899440 FORWARD LENGTH=174 | 201606	5	5	5	4	3	5	2	3	4	4	4	4	4	3	5	2	3	4	4	4	4	By MS/MS	By MS/MS	By MS/MS	By MS/MS	By MS/MS	By MS/MS	By MS/MS	By MS/MS	By MS/MS	209940000	4390200	6871500	59870000	2468700	4615700	56952000	25948000	28452000	20370000	5175900	2516200	5250200	3315500	2120200	4972400	5867100
AT1G03630.2;AT1G03630.1	AT1G03630	AT1G03630.2 | protochlorophyllide oxidoreductase C | Chr1:907699-909245 FORWARD LENGTH=399 | 201606;AT1G03630.1 | protochlorophyllide oxidoreductase C | Chr1:907699-909245 FORWARD LENGTH=401 | 201606	5	3	3	3	3	5	2	5	5	5	5	5	2	2	3	1	3	3	3	3	3	By MS/MS	By MS/MS	By MS/MS	By matching	By MS/MS	By MS/MS	By MS/MS	By MS/MS	By MS/MS	80873000	1307100	2591500	24411000	95515	2615100	20261000	6591600	9181800	13819000	1040700	1206900	1997500	0	1213700	1843100	1325700
AT1G03680.1	AT1G03680	AT1G03680.1 | thioredoxin M-type 1 | Chr1:916990-917865 REVERSE LENGTH=179 | 201606	3	3	3	2	2	2	0	1	3	1	2	2	2	2	2	0	1	3	1	2	2	By MS/MS	By matching	By MS/MS		By matching	By MS/MS	By MS/MS	By MS/MS	By MS/MS	21160000	641300	1233000	3572400	0	778590	6168500	1800800	2915800	4049800	760340	392820	323530	0	0	451490	0
AT1G04410.1	AT1G04410	AT1G04410.1 | Lactate/malate dehydrogenase family protein | Chr1:1189418-1191267 REVERSE LENGTH=332 | 201606	2	2	2	1	1	0	0	1	0	0	0	2	1	1	0	0	1	0	0	0	2	By matching	By matching			By MS/MS				By MS/MS	2563900	21386	92987	0	0	466900	0	0	0	1982600	0	0	0	0	0	0	0
AT1G04420.1	AT1G04420	AT1G04420.1 | NAD(P)-linked oxidoreductase superfamily protein | Chr1:1191634-1193699 FORWARD LENGTH=412 | 201606	3	3	3	2	1	2	0	0	2	2	2	1	2	1	2	0	0	2	2	2	1	By matching	By MS/MS	By MS/MS			By MS/MS	By MS/MS	By MS/MS	By MS/MS	7243000	85246	270900	1236400	0	0	2942200	1117200	725180	865910	90379	0	109850	0	0	285880	252840
AT1G04620.1	AT1G04620	AT1G04620.1 | coenzyme F420 hydrogenase family / dehydrogenase%2C beta subunit family | Chr1:1282869-1286492 REVERSE LENGTH=462 | 201606	1	1	1	0	1	1	0	1	1	1	1	1	0	1	1	0	1	1	1	1	1		By MS/MS	By MS/MS		By matching	By MS/MS	By MS/MS	By MS/MS	By MS/MS	4022600	0	388000	1107500	0	146040	787980	474810	507770	610580	0	0	0	0	0	0	0
AT1G04630.1;AT2G33220.1;AT2G33220.2	AT2G33220	AT1G04630.1 | GRIM-19 protein | Chr1:1289921-1290986 REVERSE LENGTH=143 | 201606;AT2G33220.1 | GRIM-19 protein | Chr2:14078974-14079929 FORWARD LENGTH=143 | 201606;AT2G33220.2 | GRIM-19 protein | Chr2:14078974-14080501 FORWARD LENGTH=174 | 201606	1	1	1	0	0	0	0	0	0	0	0	1	0	0	0	0	0	0	0	0	1									By MS/MS	5525900	0	0	0	0	0	0	0	0	5525900	0	0	0	0	0	0	0
AT1G04630.1;AT2G33220.1;AT2G33220.2	AT1G04630	AT1G04630.1 | GRIM-19 protein | Chr1:1289921-1290986 REVERSE LENGTH=143 | 201606;AT2G33220.1 | GRIM-19 protein | Chr2:14078974-14079929 FORWARD LENGTH=143 | 201606;AT2G33220.2 | GRIM-19 protein | Chr2:14078974-14080501 FORWARD LENGTH=174 | 201606	1	1	1	0	0	0	0	0	0	0	0	1	0	0	0	0	0	0	0	0	1									By MS/MS	5525900	0	0	0	0	0	0	0	0	5525900	0	0	0	0	0	0	0
AT1G04710.1	AT1G04710	AT1G04710.1 | peroxisomal 3-ketoacyl-CoA thiolase 4 | Chr1:1321941-1324556 FORWARD LENGTH=443 | 201606	1	1	1	0	0	0	0	0	0	0	0	1	0	0	0	0	0	0	0	0	1									By MS/MS	2209700	0	0	0	0	0	0	0	0	2209700	0	0	0	0	0	0	0
AT4G14960.2;AT1G50010.1;AT1G04820.1;AT4G14960.1;AT1G64740.1	AT4G14960	AT4G14960.2 | Tubulin/FtsZ family protein | Chr4:8548769-8550319 REVERSE LENGTH=450 | 201606;AT1G50010.1 | tubulin alpha-2 chain | Chr1:18517737-18519729 FORWARD LENGTH=450 | 201606;AT1G04820.1 | tubulin alpha-4 chain | Chr1:1356421-1358266 REVERSE LENGTH=	5	5	1	2	3	3	5	5	1	3	3	3	1	1	1	1	1	1	1	1	1	By matching	By MS/MS	By MS/MS	By MS/MS	By MS/MS	By MS/MS	By matching	By MS/MS	By MS/MS	41841000	222570	2210500	3365400	8199100	15963000	1835900	1548700	2077500	6418000	186320	310720	232630	9651300	6222200	0	162510
AT4G14960.2;AT1G50010.1;AT1G04820.1;AT4G14960.1;AT1G64740.1	AT1G50010	AT4G14960.2 | Tubulin/FtsZ family protein | Chr4:8548769-8550319 REVERSE LENGTH=450 | 201606;AT1G50010.1 | tubulin alpha-2 chain | Chr1:18517737-18519729 FORWARD LENGTH=450 | 201606;AT1G04820.1 | tubulin alpha-4 chain | Chr1:1356421-1358266 REVERSE LENGTH=	5	5	1	2	3	3	5	5	1	3	3	3	1	1	1	1	1	1	1	1	1	By matching	By MS/MS	By MS/MS	By MS/MS	By MS/MS	By MS/MS	By matching	By MS/MS	By MS/MS	41841000	222570	2210500	3365400	8199100	15963000	1835900	1548700	2077500	6418000	186320	310720	232630	9651300	6222200	0	162510
AT4G14960.2;AT1G50010.1;AT1G04820.1;AT4G14960.1;AT1G64740.1	AT1G04820	AT4G14960.2 | Tubulin/FtsZ family protein | Chr4:8548769-8550319 REVERSE LENGTH=450 | 201606;AT1G50010.1 | tubulin alpha-2 chain | Chr1:18517737-18519729 FORWARD LENGTH=450 | 201606;AT1G04820.1 | tubulin alpha-4 chain | Chr1:1356421-1358266 REVERSE LENGTH=	5	5	1	2	3	3	5	5	1	3	3	3	1	1	1	1	1	1	1	1	1	By matching	By MS/MS	By MS/MS	By MS/MS	By MS/MS	By MS/MS	By matching	By MS/MS	By MS/MS	41841000	222570	2210500	3365400	8199100	15963000	1835900	1548700	2077500	6418000	186320	310720	232630	9651300	6222200	0	162510
AT1G05190.1	AT1G05190	AT1G05190.1 | Ribosomal protein L6 family | Chr1:1502515-1503738 REVERSE LENGTH=223 | 201606	4	4	4	2	2	4	2	2	2	1	1	1	2	2	4	2	2	2	1	1	1	By MS/MS	By MS/MS	By MS/MS	By MS/MS	By MS/MS	By MS/MS	By MS/MS	By MS/MS	By matching	21596000	348090	1177900	5385600	661760	1178100	9325200	1339100	854790	1325300	334720	342710	607640	705220	0	622570	500220
AT1G06190.2;AT1G06190.4;AT1G06190.3;AT1G06190.1;AT1G06190.5	AT1G06190	AT1G06190.2 | Rho termination factor | Chr1:1892589-1894078 REVERSE LENGTH=292 | 201606;AT1G06190.4 | Rho termination factor | Chr1:1892467-1893366 REVERSE LENGTH=299 | 201606;AT1G06190.3 | Rho termination factor | Chr1:1892467-1893366 REVERSE LENGTH=299 |	1	1	1	0	0	1	0	0	1	0	0	0	0	0	1	0	0	1	0	0	0			By matching			By MS/MS				1077900	0	0	470300	0	0	607580	0	0	0	0	0	0	0	0	56505	0
AT1G06430.3;AT1G06430.2;AT1G06430.1;AT5G15250.2;AT5G15250.1	AT1G06430	AT1G06430.3 | FTSH protease 8 | Chr1:1960214-1962525 REVERSE LENGTH=685 | 201606;AT1G06430.2 | FTSH protease 8 | Chr1:1960214-1962525 REVERSE LENGTH=685 | 201606;AT1G06430.1 | FTSH protease 8 | Chr1:1960214-1962525 REVERSE LENGTH=685 | 201606	13	3	3	8	6	12	4	7	11	8	10	11	2	2	2	1	2	2	1	2	3	By matching	By MS/MS	By MS/MS	By MS/MS	By matching	By MS/MS	By matching	By MS/MS	By MS/MS	23904000	261790	2051400	3364300	348090	1174300	3371600	1068800	2721200	9542400	0	0	285510	0	0	488850	0
AT1G06680.1;AT1G06680.2;AT2G30790.1	AT1G06680	AT1G06680.1 | photosystem II subunit P-1 | Chr1:2047940-2049186 FORWARD LENGTH=263 | 201606;AT1G06680.2 | photosystem II subunit P-1 | Chr1:2048076-2049186 FORWARD LENGTH=219 | 201606	12	12	12	6	6	12	4	8	12	8	9	9	6	6	12	4	8	12	8	9	9	By MS/MS	By MS/MS	By MS/MS	By MS/MS	By MS/MS	By MS/MS	By MS/MS	By MS/MS	By MS/MS	1532300000	31718000	181380000	383730000	14632000	56325000	316660000	103130000	172650000	272020000	29677000	40519000	38363000	20770000	22225000	28887000	28923000
AT2G30620.2;AT2G30620.1;AT1G06760.1	AT2G30620	AT2G30620.2 | winged-helix DNA-binding transcription factor family protein | Chr2:13045360-13046267 FORWARD LENGTH=202 | 201606;AT2G30620.1 | winged-helix DNA-binding transcription factor family protein | Chr2:13045360-13046267 FORWARD LENGTH=273 | 201606;	1	1	1	0	0	1	0	0	1	0	0	0	0	0	1	0	0	1	0	0	0			By MS/MS			By MS/MS				1253300	0	0	925550	0	0	327790	0	0	0	0	0	0	0	0	30484	0
AT2G30620.2;AT2G30620.1;AT1G06760.1	AT1G06760	AT2G30620.2 | winged-helix DNA-binding transcription factor family protein | Chr2:13045360-13046267 FORWARD LENGTH=202 | 201606;AT2G30620.1 | winged-helix DNA-binding transcription factor family protein | Chr2:13045360-13046267 FORWARD LENGTH=273 | 201606;	1	1	1	0	0	1	0	0	1	0	0	0	0	0	1	0	0	1	0	0	0			By MS/MS			By MS/MS				1253300	0	0	925550	0	0	327790	0	0	0	0	0	0	0	0	30484	0
AT1G06950.1	AT1G06950	AT1G06950.1 | translocon at the inner envelope membrane of chloroplasts 110 | Chr1:2130303-2135563 REVERSE LENGTH=1016 | 201606	8	8	8	3	1	6	1	3	6	3	3	3	3	1	6	1	3	6	3	3	3	By MS/MS	By MS/MS	By MS/MS	By MS/MS	By MS/MS	By MS/MS	By MS/MS	By MS/MS	By MS/MS	33074000	281170	384590	10748000	502990	1468200	10689000	2093100	2304200	4602500	483390	0	725090	0	762750	734450	549970
AT1G07320.4;AT1G07320.3;AT1G07320.2;AT1G07320.1	AT1G07320	AT1G07320.4 | ribosomal protein L4 | Chr1:2249190-2250173 FORWARD LENGTH=278 | 201606;AT1G07320.3 | ribosomal protein L4 | Chr1:2249190-2250026 FORWARD LENGTH=278 | 201606;AT1G07320.2 | ribosomal protein L4 | Chr1:2249190-2250189 FORWARD LENGTH=280 | 20160	3	3	3	1	1	1	1	1	2	2	1	1	1	1	1	1	1	2	2	1	1	By MS/MS	By MS/MS	By MS/MS	By MS/MS	By matching	By MS/MS	By MS/MS	By MS/MS	By MS/MS	5770800	84675	388900	512140	146420	396510	2140300	754010	0	1347800	0	0	0	0	0	199050	0
AT5G60390.3;AT5G60390.2;AT5G60390.1;AT1G07940.4;AT1G07940.3;AT1G07940.2;AT1G07940.1;AT1G07930.1;AT1G07920.1;AT1G07930.2	AT5G60390	AT5G60390.3 | GTP binding Elongation factor Tu family protein | Chr5:24289226-24290675 FORWARD LENGTH=449 | 201606;AT5G60390.2 | GTP binding Elongation factor Tu family protein | Chr5:24289226-24290675 FORWARD LENGTH=449 | 201606;AT5G60390.1 | GTP binding	4	4	4	1	1	2	1	4	2	1	1	2	1	1	2	1	4	2	1	1	2	By MS/MS	By matching	By MS/MS	By MS/MS	By MS/MS	By MS/MS	By MS/MS	By MS/MS	By MS/MS	20234000	594330	182650	3273500	127700	7928200	2912700	333700	589260	4292200	0	0	394950	0	2871400	344290	0
AT5G60390.3;AT5G60390.2;AT5G60390.1;AT1G07940.4;AT1G07940.3;AT1G07940.2;AT1G07940.1;AT1G07930.1;AT1G07920.1;AT1G07930.2	AT1G07940	AT5G60390.3 | GTP binding Elongation factor Tu family protein | Chr5:24289226-24290675 FORWARD LENGTH=449 | 201606;AT5G60390.2 | GTP binding Elongation factor Tu family protein | Chr5:24289226-24290675 FORWARD LENGTH=449 | 201606;AT5G60390.1 | GTP binding	4	4	4	1	1	2	1	4	2	1	1	2	1	1	2	1	4	2	1	1	2	By MS/MS	By matching	By MS/MS	By MS/MS	By MS/MS	By MS/MS	By MS/MS	By MS/MS	By MS/MS	20234000	594330	182650	3273500	127700	7928200	2912700	333700	589260	4292200	0	0	394950	0	2871400	344290	0
AT5G60390.3;AT5G60390.2;AT5G60390.1;AT1G07940.4;AT1G07940.3;AT1G07940.2;AT1G07940.1;AT1G07930.1;AT1G07920.1;AT1G07930.2	AT1G07930	AT5G60390.3 | GTP binding Elongation factor Tu family protein | Chr5:24289226-24290675 FORWARD LENGTH=449 | 201606;AT5G60390.2 | GTP binding Elongation factor Tu family protein | Chr5:24289226-24290675 FORWARD LENGTH=449 | 201606;AT5G60390.1 | GTP binding	4	4	4	1	1	2	1	4	2	1	1	2	1	1	2	1	4	2	1	1	2	By MS/MS	By matching	By MS/MS	By MS/MS	By MS/MS	By MS/MS	By MS/MS	By MS/MS	By MS/MS	20234000	594330	182650	3273500	127700	7928200	2912700	333700	589260	4292200	0	0	394950	0	2871400	344290	0
AT5G60390.3;AT5G60390.2;AT5G60390.1;AT1G07940.4;AT1G07940.3;AT1G07940.2;AT1G07940.1;AT1G07930.1;AT1G07920.1;AT1G07930.2	AT1G07920	AT5G60390.3 | GTP binding Elongation factor Tu family protein | Chr5:24289226-24290675 FORWARD LENGTH=449 | 201606;AT5G60390.2 | GTP binding Elongation factor Tu family protein | Chr5:24289226-24290675 FORWARD LENGTH=449 | 201606;AT5G60390.1 | GTP binding	4	4	4	1	1	2	1	4	2	1	1	2	1	1	2	1	4	2	1	1	2	By MS/MS	By matching	By MS/MS	By MS/MS	By MS/MS	By MS/MS	By MS/MS	By MS/MS	By MS/MS	20234000	594330	182650	3273500	127700	7928200	2912700	333700	589260	4292200	0	0	394950	0	2871400	344290	0
AT2G27860.1;AT1G08200.1	AT1G08200	AT2G27860.1 | UDP-D-apiose/UDP-D-xylose synthase 1 | Chr2:11864684-11866843 REVERSE LENGTH=389 | 201606;AT1G08200.1 | UDP-D-apiose/UDP-D-xylose synthase 2 | Chr1:2574259-2576609 REVERSE LENGTH=389 | 201606	1	1	1	0	0	0	0	0	0	0	0	1	0	0	0	0	0	0	0	0	1									By MS/MS	2546300	0	0	0	0	0	0	0	0	2546300	0	0	0	0	0	0	0
AT2G27860.1;AT1G08200.1	AT2G27860	AT2G27860.1 | UDP-D-apiose/UDP-D-xylose synthase 1 | Chr2:11864684-11866843 REVERSE LENGTH=389 | 201606;AT1G08200.1 | UDP-D-apiose/UDP-D-xylose synthase 2 | Chr1:2574259-2576609 REVERSE LENGTH=389 | 201606	1	1	1	0	0	0	0	0	0	0	0	1	0	0	0	0	0	0	0	0	1									By MS/MS	2546300	0	0	0	0	0	0	0	0	2546300	0	0	0	0	0	0	0
AT1G08520.1	AT1G08520	AT1G08520.1 | ALBINA 1 | Chr1:2696538-2700819 FORWARD LENGTH=760 | 201606	1	1	1	0	0	1	0	0	0	0	0	0	0	0	1	0	0	0	0	0	0			By MS/MS							0	0	0	0	0	0	0	0	0	0	0	0	0	0	0	0	0
AT1G08550.3;AT1G08550.2;AT1G08550.1	AT1G08550	AT1G08550.3 | non-photochemical quenching 1 | Chr1:2707462-2709387 FORWARD LENGTH=462 | 201606;AT1G08550.2 | non-photochemical quenching 1 | Chr1:2707462-2709387 FORWARD LENGTH=462 | 201606;AT1G08550.1 | non-photochemical quenching 1 | Chr1:2707462-2709387	1	1	1	1	0	1	0	0	0	0	1	0	1	0	1	0	0	0	0	1	0	By matching		By MS/MS					By matching		1678900	114610	0	1055400	0	0	0	0	508880	0	0	0	0	0	0	0	0
AT1G08640.1	AT1G08640	AT1G08640.1 | Chloroplast J-like domain 1 | Chr1:2748714-2751209 REVERSE LENGTH=294 | 201606	2	2	2	0	0	2	0	0	1	0	0	1	0	0	2	0	0	1	0	0	1			By MS/MS			By MS/MS			By MS/MS	4313300	0	0	2290200	0	0	1326900	0	0	696260	0	0	215310	0	0	0	0
AT1G09210.1	AT1G09210	AT1G09210.1 | calreticulin 1b | Chr1:2973217-2976655 REVERSE LENGTH=424 | 201606	2	1	1	0	0	0	1	0	0	0	0	2	0	0	0	1	0	0	0	0	1				By matching					By MS/MS	4116300	0	0	0	120880	0	0	0	0	3995400	0	0	0	0	0	0	0
AT1G09340.1;AT1G09340.2	AT1G09340	AT1G09340.1 | chloroplast RNA binding protein | Chr1:3015473-3018035 FORWARD LENGTH=378 | 201606;AT1G09340.2 | chloroplast RNA binding protein | Chr1:3015806-3018035 FORWARD LENGTH=379 | 201606	10	10	10	9	7	9	2	4	9	7	8	7	9	7	9	2	4	9	7	8	7	By MS/MS	By MS/MS	By MS/MS	By matching	By MS/MS	By MS/MS	By MS/MS	By MS/MS	By MS/MS	266940000	6350600	13169000	45492000	1136500	4114300	85334000	35975000	27261000	48105000	6765700	5205400	3664300	2960200	2852500	6092600	7944400
AT1G09640.1	AT1G09640	AT1G09640.1 | Translation elongation factor EF1B%2C gamma chain | Chr1:3120162-3122152 FORWARD LENGTH=414 | 201606	1	1	1	0	1	0	1	1	0	0	0	0	0	1	0	1	1	0	0	0	0		By matching		By MS/MS	By MS/MS					706650	0	77136	0	120390	509120	0	0	0	0	0	0	0	0	202560	0	0
AT1G10170.2;AT1G10170.3;AT1G10170.1;AT1G10170.4	AT1G10170	AT1G10170.2 | NF-X-like 1 | Chr1:3333925-3337491 REVERSE LENGTH=1116 | 201606;AT1G10170.3 | NF-X-like 1 | Chr1:3333925-3337491 REVERSE LENGTH=1188 | 201606;AT1G10170.1 | NF-X-like 1 | Chr1:3333925-3337491 REVERSE LENGTH=1188 | 201606;AT1G10170.4 | NF-X-lik	1	1	1	0	0	1	0	0	0	0	0	0	0	0	1	0	0	0	0	0	0			By MS/MS							0	0	0	0	0	0	0	0	0	0	0	0	0	0	0	0	0
AT1G10290.1;AT1G59610.1	AT1G10290	AT1G10290.1 | dynamin-like protein 6 | Chr1:3370774-3377120 FORWARD LENGTH=914 | 201606;AT1G59610.1 | dynamin-like 3 | Chr1:21893413-21900780 FORWARD LENGTH=920 | 201606	1	1	1	0	0	0	0	0	0	0	0	1	0	0	0	0	0	0	0	0	1									By MS/MS	2526000	0	0	0	0	0	0	0	0	2526000	0	0	0	0	0	0	0
AT1G10290.1;AT1G59610.1	AT1G59610	AT1G10290.1 | dynamin-like protein 6 | Chr1:3370774-3377120 FORWARD LENGTH=914 | 201606;AT1G59610.1 | dynamin-like 3 | Chr1:21893413-21900780 FORWARD LENGTH=920 | 201606	1	1	1	0	0	0	0	0	0	0	0	1	0	0	0	0	0	0	0	0	1									By MS/MS	2526000	0	0	0	0	0	0	0	0	2526000	0	0	0	0	0	0	0
AT1G10510.1	AT1G10510	AT1G10510.1 | RNI-like superfamily protein | Chr1:3461771-3465590 FORWARD LENGTH=605 | 201606	3	3	3	1	0	3	1	0	2	0	0	0	1	0	3	1	0	2	0	0	0	By matching		By MS/MS	By matching		By MS/MS				4793000	62425	0	2590800	499730	0	1640000	0	0	0	0	0	196280	0	0	199810	0
AT5G14670.3;AT5G14670.2;AT1G10630.1;AT3G62290.3;AT3G62290.2;AT3G62290.1;AT2G47170.3;AT2G47170.2;AT2G47170.1;AT1G70490.7;AT1G70490.6;AT1G70490.5;AT1G70490.4;AT1G70490.3;AT1G70490.2;AT1G70490.1;AT1G23490.1;AT1G10630.2;AT5G14670.1	AT5G14670	AT5G14670.3 | ADP-ribosylation factor A1B | Chr5:4729319-4730672 FORWARD LENGTH=181 | 201606;AT5G14670.2 | ADP-ribosylation factor A1B | Chr5:4729319-4730672 FORWARD LENGTH=181 | 201606;AT1G10630.1 | ADP-ribosylation factor A1F | Chr1:3513189-3514230 REVER	2	2	2	0	1	0	1	2	0	0	0	2	0	1	0	1	2	0	0	0	2		By matching		By MS/MS	By MS/MS				By MS/MS	7798900	0	159770	0	1352900	1192300	0	0	0	5094000	0	0	0	1321400	711130	0	0
AT5G14670.3;AT5G14670.2;AT1G10630.1;AT3G62290.3;AT3G62290.2;AT3G62290.1;AT2G47170.3;AT2G47170.2;AT2G47170.1;AT1G70490.7;AT1G70490.6;AT1G70490.5;AT1G70490.4;AT1G70490.3;AT1G70490.2;AT1G70490.1;AT1G23490.1;AT1G10630.2;AT5G14670.1	AT1G10630	AT5G14670.3 | ADP-ribosylation factor A1B | Chr5:4729319-4730672 FORWARD LENGTH=181 | 201606;AT5G14670.2 | ADP-ribosylation factor A1B | Chr5:4729319-4730672 FORWARD LENGTH=181 | 201606;AT1G10630.1 | ADP-ribosylation factor A1F | Chr1:3513189-3514230 REVER	2	2	2	0	1	0	1	2	0	0	0	2	0	1	0	1	2	0	0	0	2		By matching		By MS/MS	By MS/MS				By MS/MS	7798900	0	159770	0	1352900	1192300	0	0	0	5094000	0	0	0	1321400	711130	0	0
AT5G14670.3;AT5G14670.2;AT1G10630.1;AT3G62290.3;AT3G62290.2;AT3G62290.1;AT2G47170.3;AT2G47170.2;AT2G47170.1;AT1G70490.7;AT1G70490.6;AT1G70490.5;AT1G70490.4;AT1G70490.3;AT1G70490.2;AT1G70490.1;AT1G23490.1;AT1G10630.2;AT5G14670.1	AT3G62290	AT5G14670.3 | ADP-ribosylation factor A1B | Chr5:4729319-4730672 FORWARD LENGTH=181 | 201606;AT5G14670.2 | ADP-ribosylation factor A1B | Chr5:4729319-4730672 FORWARD LENGTH=181 | 201606;AT1G10630.1 | ADP-ribosylation factor A1F | Chr1:3513189-3514230 REVER	2	2	2	0	1	0	1	2	0	0	0	2	0	1	0	1	2	0	0	0	2		By matching		By MS/MS	By MS/MS				By MS/MS	7798900	0	159770	0	1352900	1192300	0	0	0	5094000	0	0	0	1321400	711130	0	0
AT5G14670.3;AT5G14670.2;AT1G10630.1;AT3G62290.3;AT3G62290.2;AT3G62290.1;AT2G47170.3;AT2G47170.2;AT2G47170.1;AT1G70490.7;AT1G70490.6;AT1G70490.5;AT1G70490.4;AT1G70490.3;AT1G70490.2;AT1G70490.1;AT1G23490.1;AT1G10630.2;AT5G14670.1	AT1G70490	AT5G14670.3 | ADP-ribosylation factor A1B | Chr5:4729319-4730672 FORWARD LENGTH=181 | 201606;AT5G14670.2 | ADP-ribosylation factor A1B | Chr5:4729319-4730672 FORWARD LENGTH=181 | 201606;AT1G10630.1 | ADP-ribosylation factor A1F | Chr1:3513189-3514230 REVER	2	2	2	0	1	0	1	2	0	0	0	2	0	1	0	1	2	0	0	0	2		By matching		By MS/MS	By MS/MS				By MS/MS	7798900	0	159770	0	1352900	1192300	0	0	0	5094000	0	0	0	1321400	711130	0	0
AT5G14670.3;AT5G14670.2;AT1G10630.1;AT3G62290.3;AT3G62290.2;AT3G62290.1;AT2G47170.3;AT2G47170.2;AT2G47170.1;AT1G70490.7;AT1G70490.6;AT1G70490.5;AT1G70490.4;AT1G70490.3;AT1G70490.2;AT1G70490.1;AT1G23490.1;AT1G10630.2;AT5G14670.1	AT1G23490	AT5G14670.3 | ADP-ribosylation factor A1B | Chr5:4729319-4730672 FORWARD LENGTH=181 | 201606;AT5G14670.2 | ADP-ribosylation factor A1B | Chr5:4729319-4730672 FORWARD LENGTH=181 | 201606;AT1G10630.1 | ADP-ribosylation factor A1F | Chr1:3513189-3514230 REVER	2	2	2	0	1	0	1	2	0	0	0	2	0	1	0	1	2	0	0	0	2		By matching		By MS/MS	By MS/MS				By MS/MS	7798900	0	159770	0	1352900	1192300	0	0	0	5094000	0	0	0	1321400	711130	0	0
AT5G14670.3;AT5G14670.2;AT1G10630.1;AT3G62290.3;AT3G62290.2;AT3G62290.1;AT2G47170.3;AT2G47170.2;AT2G47170.1;AT1G70490.7;AT1G70490.6;AT1G70490.5;AT1G70490.4;AT1G70490.3;AT1G70490.2;AT1G70490.1;AT1G23490.1;AT1G10630.2;AT5G14670.1	AT2G47170	AT5G14670.3 | ADP-ribosylation factor A1B | Chr5:4729319-4730672 FORWARD LENGTH=181 | 201606;AT5G14670.2 | ADP-ribosylation factor A1B | Chr5:4729319-4730672 FORWARD LENGTH=181 | 201606;AT1G10630.1 | ADP-ribosylation factor A1F | Chr1:3513189-3514230 REVER	2	2	2	0	1	0	1	2	0	0	0	2	0	1	0	1	2	0	0	0	2		By matching		By MS/MS	By MS/MS				By MS/MS	7798900	0	159770	0	1352900	1192300	0	0	0	5094000	0	0	0	1321400	711130	0	0
AT1G10760.3;AT1G10760.2;AT1G10760.1	AT1G10760	AT1G10760.3 | Pyruvate phosphate dikinase%2C PEP/pyruvate binding domain-containing protein | Chr1:3581210-3590043 REVERSE LENGTH=1399 | 201606;AT1G10760.2 | Pyruvate phosphate dikinase%2C PEP/pyruvate binding domain-containing protein | Chr1:3581210-35900	2	2	2	0	0	1	0	0	2	0	1	1	0	0	1	0	0	2	0	1	1			By matching			By MS/MS		By matching	By matching	2966000	0	0	191960	0	0	1546700	0	344580	882780	0	0	0	0	0	143840	0
AT1G11220.2	AT1G11220	AT1G11220.2 | cotton fiber%2C putative (DUF761) | Chr1:3760022-3761210 REVERSE LENGTH=325 | 201606	1	1	1	0	0	1	0	0	1	1	0	0	0	0	1	0	0	1	1	0	0			By MS/MS			By matching	By MS/MS			2966400	0	0	1354400	0	0	909150	702860	0	0	0	0	0	0	0	0	165980
AT1G11430.1	AT1G11430	AT1G11430.1 | plastid developmental protein DAG | Chr1:3847273-3848938 FORWARD LENGTH=232 | 201606	2	2	2	0	0	2	0	0	2	1	1	1	0	0	2	0	0	2	1	1	1			By MS/MS			By MS/MS	By MS/MS	By MS/MS	By MS/MS	7061500	0	0	2036100	0	0	2289100	678120	426500	1631700	0	0	198430	0	0	205880	0
AT1G11860.1;AT1G11860.2;AT1G11860.3	AT1G11860	AT1G11860.1 | Glycine cleavage T-protein family | Chr1:4001801-4003245 FORWARD LENGTH=408 | 201606;AT1G11860.2 | Glycine cleavage T-protein family | Chr1:4001801-4003245 FORWARD LENGTH=408 | 201606;AT1G11860.3 | Glycine cleavage T-protein family | Chr1:400	2	2	2	2	1	0	1	1	0	0	1	0	2	1	0	1	1	0	0	1	0	By MS/MS	By MS/MS		By MS/MS	By MS/MS			By MS/MS		2048100	229000	0	0	647750	393830	0	0	777520	0	229000	0	0	0	0	0	0
AT1G12230.1;AT1G12230.2	AT1G12230	AT1G12230.1 | Aldolase superfamily protein | Chr1:4148050-4150708 FORWARD LENGTH=405 | 201606;AT1G12230.2 | Aldolase superfamily protein | Chr1:4148050-4150708 FORWARD LENGTH=427 | 201606	1	1	1	0	0	1	0	0	1	1	0	0	0	0	1	0	0	1	1	0	0			By MS/MS			By MS/MS	By MS/MS			2250200	0	0	846690	0	0	834340	569120	0	0	0	0	0	0	0	0	134400
AT1G12240.1	AT1G12240	AT1G12240.1 | Glycosyl hydrolases family 32 protein | Chr1:4153699-4157457 FORWARD LENGTH=664 | 201606	1	1	1	0	0	0	0	0	0	0	0	1	0	0	0	0	0	0	0	0	1									By MS/MS	5044600	0	0	0	0	0	0	0	0	5044600	0	0	0	0	0	0	0
AT1G12250.3;AT1G12250.2;AT1G12250.1	AT1G12250	AT1G12250.3 | Pentapeptide repeat-containing protein | Chr1:4160089-4161269 FORWARD LENGTH=145 | 201606;AT1G12250.2 | Pentapeptide repeat-containing protein | Chr1:4159623-4161269 FORWARD LENGTH=206 | 201606;AT1G12250.1 | Pentapeptide repeat-containing pro	2	2	2	1	0	2	0	0	1	2	2	1	1	0	2	0	0	1	2	2	1	By matching		By MS/MS			By MS/MS	By MS/MS	By MS/MS	By matching	5731200	75269	0	2283800	0	0	927350	897810	616470	930420	0	0	215100	0	0	0	211640
AT1G12410.1	AT1G12410	AT1G12410.1 | CLP protease proteolytic subunit 2 | Chr1:4223099-4224954 FORWARD LENGTH=279 | 201606	3	3	3	0	1	1	0	1	2	2	2	1	0	1	1	0	1	2	2	2	1		By matching	By MS/MS		By matching	By MS/MS	By MS/MS	By MS/MS	By matching	5734900	0	141120	710010	0	109360	2467000	636070	820850	850530	0	0	0	0	0	237970	141670
AT1G12840.1	AT1G12840	AT1G12840.1 | vacuolar ATP synthase subunit C (VATC) / V-ATPase C subunit / vacuolar proton pump C subunit (DET3) | Chr1:4375584-4378220 FORWARD LENGTH=375 | 201606	3	3	3	0	0	0	2	3	0	0	2	0	0	0	0	2	3	0	0	2	0				By MS/MS	By MS/MS			By MS/MS		3511700	0	0	0	666550	2348200	0	0	496970	0	0	0	0	535200	990290	0	0
AT1G12900.4;AT1G12900.3;AT1G12900.1;AT1G12900.5;AT1G12900.2	AT1G12900	AT1G12900.4 | glyceraldehyde 3-phosphate dehydrogenase A subunit 2 | Chr1:4392634-4393850 REVERSE LENGTH=350 | 201606;AT1G12900.3 | glyceraldehyde 3-phosphate dehydrogenase A subunit 2 | Chr1:4392634-4393850 REVERSE LENGTH=350 | 201606;AT1G12900.1 | glycer	11	2	2	9	6	9	3	10	9	9	8	8	2	2	2	1	2	2	2	2	2	By MS/MS	By MS/MS	By MS/MS	By matching	By MS/MS	By MS/MS	By MS/MS	By MS/MS	By MS/MS	111730000	1498600	5117700	14466000	676630	2317100	34854000	16183000	13314000	23300000	1667100	1610500	1383400	0	1005400	3184000	3745400
AT1G13300.1	AT1G13300	AT1G13300.1 | myb-like transcription factor family protein | Chr1:4556977-4558591 FORWARD LENGTH=344 | 201606	1	1	1	0	0	0	0	0	0	1	0	0	0	0	0	0	0	0	1	0	0							By MS/MS			573780	0	0	0	0	0	0	573780	0	0	0	0	0	0	0	0	135500
AT1G13440.2;AT3G04120.1;AT1G13440.1	AT3G04120	AT1G13440.2 | glyceraldehyde-3-phosphate dehydrogenase C2 | Chr1:4608465-4610494 REVERSE LENGTH=310 | 201606;AT3G04120.1 | glyceraldehyde-3-phosphate dehydrogenase C subunit 1 | Chr3:1081077-1083131 FORWARD LENGTH=338 | 201606;AT1G13440.1 | glyceraldehyde-	2	2	2	0	1	1	1	1	0	0	1	0	0	1	1	1	1	0	0	1	0		By MS/MS	By MS/MS	By MS/MS	By MS/MS			By MS/MS		3963100	0	742400	0	814090	2238900	0	0	167700	0	0	0	0	0	0	0	0
AT1G13440.2;AT3G04120.1;AT1G13440.1	AT1G13440	AT1G13440.2 | glyceraldehyde-3-phosphate dehydrogenase C2 | Chr1:4608465-4610494 REVERSE LENGTH=310 | 201606;AT3G04120.1 | glyceraldehyde-3-phosphate dehydrogenase C subunit 1 | Chr3:1081077-1083131 FORWARD LENGTH=338 | 201606;AT1G13440.1 | glyceraldehyde-	2	2	2	0	1	1	1	1	0	0	1	0	0	1	1	1	1	0	0	1	0		By MS/MS	By MS/MS	By MS/MS	By MS/MS			By MS/MS		3963100	0	742400	0	814090	2238900	0	0	167700	0	0	0	0	0	0	0	0
AT1G13930.3;AT1G13930.2;AT1G13930.1	AT1G13930	AT1G13930.3 | oleosin-B3-like protein | Chr1:4761091-4761558 FORWARD LENGTH=155 | 201606;AT1G13930.2 | oleosin-B3-like protein | Chr1:4761091-4761558 FORWARD LENGTH=155 | 201606;AT1G13930.1 | oleosin-B3-like protein | Chr1:4761091-4761558 FORWARD LENGTH=15	2	2	2	0	2	1	2	2	1	0	2	1	0	2	1	2	2	1	0	2	1		By MS/MS	By matching	By MS/MS	By MS/MS	By MS/MS		By MS/MS	By matching	3840900	0	429570	323440	365140	1476500	380700	0	262890	602700	0	137220	0	233000	706350	0	0
AT1G14150.2;AT1G14150.1	AT1G14150	AT1G14150.2 | PsbQ-like 2 | Chr1:4839885-4840373 FORWARD LENGTH=162 | 201606;AT1G14150.1 | PsbQ-like 2 | Chr1:4839885-4840632 FORWARD LENGTH=190 | 201606	1	1	1	1	1	1	0	0	1	1	1	1	1	1	1	0	0	1	1	1	1	By MS/MS	By matching	By MS/MS			By MS/MS	By MS/MS	By MS/MS	By MS/MS	29612000	657330	1473300	9081000	0	0	8867700	3814300	4108400	1610200	664950	0	884540	0	0	727650	935450
AT1G14345.1	AT1G14345	AT1G14345.1 | NAD(P)-linked oxidoreductase superfamily protein | Chr1:4899176-4899766 FORWARD LENGTH=196 | 201606	2	2	2	1	1	2	0	0	2	1	1	0	1	1	2	0	0	2	1	1	0	By MS/MS	By MS/MS	By MS/MS			By MS/MS	By MS/MS	By MS/MS		9074000	170810	518400	3364300	0	0	2731300	1241500	1047700	0	0	0	316820	0	0	253480	0
AT1G15690.1;AT1G15690.2	AT1G15690	AT1G15690.1 | Inorganic H pyrophosphatase family protein | Chr1:5399115-5402185 FORWARD LENGTH=770 | 201606;AT1G15690.2 | Inorganic H pyrophosphatase family protein | Chr1:5399115-5402185 FORWARD LENGTH=642 | 201606	6	6	6	1	0	0	3	6	0	0	2	2	1	0	0	3	6	0	0	2	2	By matching			By MS/MS	By MS/MS			By matching	By MS/MS	14314000	39797	0	0	2502100	9121700	0	0	781580	1869300	0	0	0	2068600	3723100	0	0
AT1G15820.1	AT1G15820	AT1G15820.1 | light harvesting complex photosystem II subunit 6 | Chr1:5446685-5447676 REVERSE LENGTH=258 | 201606	11	11	11	6	7	11	4	6	11	8	9	8	6	7	11	4	6	11	8	9	8	By MS/MS	By MS/MS	By MS/MS	By MS/MS	By MS/MS	By MS/MS	By MS/MS	By MS/MS	By MS/MS	2360900000	69647000	195370000	604940000	39356000	102180000	432860000	240440000	273590000	402550000	66231000	46954000	59082000	63875000	38089000	39240000	52550000
AT1G15980.1	AT1G15980	AT1G15980.1 | NDH-dependent cyclic electron flow 1 | Chr1:5489314-5491199 FORWARD LENGTH=461 | 201606	4	4	4	3	0	4	0	1	4	1	2	3	3	0	4	0	1	4	1	2	3	By MS/MS		By MS/MS		By matching	By MS/MS	By MS/MS	By MS/MS	By MS/MS	18276000	434410	0	5634000	0	301430	3929700	796790	1774600	5404900	584460	0	435430	0	0	396940	0
AT1G79010.1;AT1G16700.1	AT1G79010	AT1G79010.1 | Alpha-helical ferredoxin | Chr1:29725138-29726933 REVERSE LENGTH=222 | 201606;AT1G16700.1 | Alpha-helical ferredoxin | Chr1:5710012-5711694 FORWARD LENGTH=222 | 201606	1	1	1	0	0	0	0	0	0	0	0	1	0	0	0	0	0	0	0	0	1									By MS/MS	8457900	0	0	0	0	0	0	0	0	8457900	0	0	0	0	0	0	0
AT1G79010.1;AT1G16700.1	AT1G16700	AT1G79010.1 | Alpha-helical ferredoxin | Chr1:29725138-29726933 REVERSE LENGTH=222 | 201606;AT1G16700.1 | Alpha-helical ferredoxin | Chr1:5710012-5711694 FORWARD LENGTH=222 | 201606	1	1	1	0	0	0	0	0	0	0	0	1	0	0	0	0	0	0	0	0	1									By MS/MS	8457900	0	0	0	0	0	0	0	0	8457900	0	0	0	0	0	0	0
AT1G16720.3;AT1G16720.1;AT1G16720.2	AT1G16720	AT1G16720.3 | high chlorophyll fluorescence phenotype 173 | Chr1:5723161-5725920 FORWARD LENGTH=564 | 201606;AT1G16720.1 | high chlorophyll fluorescence phenotype 173 | Chr1:5723161-5726248 FORWARD LENGTH=598 | 201606;AT1G16720.2 | high chlorophyll fluores	2	2	2	0	1	1	0	1	2	2	1	1	0	1	1	0	1	2	2	1	1		By MS/MS	By MS/MS		By matching	By MS/MS	By MS/MS	By matching	By MS/MS	5884100	0	143540	0	0	124180	2515100	1755700	181330	1164300	0	0	0	0	0	275000	373520
AT1G16880.1;AT1G16880.2	AT1G16880	AT1G16880.1 | uridylyltransferase-like protein | Chr1:5773796-5776125 FORWARD LENGTH=290 | 201606;AT1G16880.2 | uridylyltransferase-like protein | Chr1:5773796-5775272 FORWARD LENGTH=213 | 201606	4	4	4	1	2	1	0	2	2	2	2	4	1	2	1	0	2	2	2	2	4	By MS/MS	By MS/MS	By MS/MS		By MS/MS	By MS/MS	By MS/MS	By MS/MS	By MS/MS	12957000	56737	929160	690200	0	369240	2972600	1289100	1753100	4897000	0	0	0	0	0	0	0
AT1G17220.1	AT1G17220	AT1G17220.1 | Translation initiation factor 2%2C small GTP-binding protein | Chr1:5885383-5890165 FORWARD LENGTH=1026 | 201606	1	1	1	1	0	1	0	1	1	1	1	0	1	0	1	0	1	1	1	1	0	By matching		By MS/MS		By matching	By MS/MS	By MS/MS	By MS/MS		4685300	85716	0	1400900	0	193200	1775300	702560	527670	0	0	0	0	0	0	0	0
AT1G17380.3;AT1G17380.1	AT1G17380	AT1G17380.3 | jasmonate-zim-domain protein 5 | Chr1:5955986-5957070 REVERSE LENGTH=219 | 201606;AT1G17380.1 | jasmonate-zim-domain protein 5 | Chr1:5955654-5957070 REVERSE LENGTH=274 | 201606	1	1	1	0	0	0	0	0	0	0	0	1	0	0	0	0	0	0	0	0	1									By MS/MS	1469000	0	0	0	0	0	0	0	0	1469000	0	0	0	0	0	0	0
AT1G17650.2;AT1G17650.1	AT1G17650	AT1G17650.2 | glyoxylate reductase 2 | Chr1:6069594-6071588 REVERSE LENGTH=299 | 201606;AT1G17650.1 | glyoxylate reductase 2 | Chr1:6069594-6071964 REVERSE LENGTH=358 | 201606	1	1	1	0	0	0	0	0	1	0	0	1	0	0	0	0	0	1	0	0	1						By MS/MS			By matching	1852000	0	0	0	0	0	861950	0	0	990060	0	0	0	0	0	0	0
AT1G17870.1	AT1G17870	AT1G17870.1 | ethylene-dependent gravitropism-deficient and yellow-green-like 3 | Chr1:6150036-6152185 REVERSE LENGTH=573 | 201606	2	2	2	0	0	1	0	0	1	0	1	1	0	0	1	0	0	1	0	1	1			By MS/MS			By matching		By matching	By MS/MS	2093400	0	0	371740	0	0	477030	0	332030	912560	0	0	0	0	0	0	0
AT1G18170.1	AT1G18170	AT1G18170.1 | FKBP-like peptidyl-prolyl cis-trans isomerase family protein | Chr1:6254291-6255507 FORWARD LENGTH=247 | 201606	2	2	2	1	1	2	1	1	2	2	2	2	1	1	2	1	1	2	2	2	2	By MS/MS	By MS/MS	By MS/MS	By matching	By MS/MS	By MS/MS	By MS/MS	By MS/MS	By matching	18996000	269990	756630	6288600	208300	319040	4695400	2254100	2640000	1563500	0	0	611920	0	0	378860	472340
AT1G75780.1;AT1G20010.1;AT4G20890.1;AT5G23860.2;AT5G23860.1;AT5G12250.1;AT2G29550.1	AT1G75780	AT1G75780.1 | tubulin beta-1 chain | Chr1:28451378-28453602 REVERSE LENGTH=447 | 201606;AT1G20010.1 | tubulin beta-5 chain | Chr1:6938033-6940481 REVERSE LENGTH=449 | 201606;AT4G20890.1 | tubulin beta-9 chain | Chr4:11182218-11183840 FORWARD LENGTH=444 | 2	5	1	1	1	0	0	0	5	0	0	0	0	0	0	0	0	1	0	0	0	0	By matching				By MS/MS					770960	0	0	0	0	770960	0	0	0	0	0	0	0	0	306750	0	0
AT1G75780.1;AT1G20010.1;AT4G20890.1;AT5G23860.2;AT5G23860.1;AT5G12250.1;AT2G29550.1	AT1G20010	AT1G75780.1 | tubulin beta-1 chain | Chr1:28451378-28453602 REVERSE LENGTH=447 | 201606;AT1G20010.1 | tubulin beta-5 chain | Chr1:6938033-6940481 REVERSE LENGTH=449 | 201606;AT4G20890.1 | tubulin beta-9 chain | Chr4:11182218-11183840 FORWARD LENGTH=444 | 2	5	1	1	1	0	0	0	5	0	0	0	0	0	0	0	0	1	0	0	0	0	By matching				By MS/MS					770960	0	0	0	0	770960	0	0	0	0	0	0	0	0	306750	0	0
AT1G75780.1;AT1G20010.1;AT4G20890.1;AT5G23860.2;AT5G23860.1;AT5G12250.1;AT2G29550.1	AT4G20890	AT1G75780.1 | tubulin beta-1 chain | Chr1:28451378-28453602 REVERSE LENGTH=447 | 201606;AT1G20010.1 | tubulin beta-5 chain | Chr1:6938033-6940481 REVERSE LENGTH=449 | 201606;AT4G20890.1 | tubulin beta-9 chain | Chr4:11182218-11183840 FORWARD LENGTH=444 | 2	5	1	1	1	0	0	0	5	0	0	0	0	0	0	0	0	1	0	0	0	0	By matching				By MS/MS					770960	0	0	0	0	770960	0	0	0	0	0	0	0	0	306750	0	0
AT1G75780.1;AT1G20010.1;AT4G20890.1;AT5G23860.2;AT5G23860.1;AT5G12250.1;AT2G29550.1	AT5G12250	AT1G75780.1 | tubulin beta-1 chain | Chr1:28451378-28453602 REVERSE LENGTH=447 | 201606;AT1G20010.1 | tubulin beta-5 chain | Chr1:6938033-6940481 REVERSE LENGTH=449 | 201606;AT4G20890.1 | tubulin beta-9 chain | Chr4:11182218-11183840 FORWARD LENGTH=444 | 2	5	1	1	1	0	0	0	5	0	0	0	0	0	0	0	0	1	0	0	0	0	By matching				By MS/MS					770960	0	0	0	0	770960	0	0	0	0	0	0	0	0	306750	0	0
AT1G75780.1;AT1G20010.1;AT4G20890.1;AT5G23860.2;AT5G23860.1;AT5G12250.1;AT2G29550.1	AT2G29550	AT1G75780.1 | tubulin beta-1 chain | Chr1:28451378-28453602 REVERSE LENGTH=447 | 201606;AT1G20010.1 | tubulin beta-5 chain | Chr1:6938033-6940481 REVERSE LENGTH=449 | 201606;AT4G20890.1 | tubulin beta-9 chain | Chr4:11182218-11183840 FORWARD LENGTH=444 | 2	5	1	1	1	0	0	0	5	0	0	0	0	0	0	0	0	1	0	0	0	0	By matching				By MS/MS					770960	0	0	0	0	770960	0	0	0	0	0	0	0	0	306750	0	0
AT1G20020.1;AT1G20020.3;AT1G20020.2	AT1G20020	AT1G20020.1 | ferredoxin-NADP[+]-oxidoreductase 2 | Chr1:6942851-6944868 FORWARD LENGTH=369 | 201606;AT1G20020.3 | ferredoxin-NADP[+]-oxidoreductase 2 | Chr1:6942851-6944868 FORWARD LENGTH=369 | 201606;AT1G20020.2 | ferredoxin-NADP[+]-oxidoreductase 2 | Ch	13	13	13	5	7	13	4	6	12	9	10	10	5	7	13	4	6	12	9	10	10	By MS/MS	By MS/MS	By MS/MS	By MS/MS	By MS/MS	By MS/MS	By MS/MS	By MS/MS	By MS/MS	330170000	4274000	28105000	89148000	3249200	13524000	74164000	39068000	30802000	47835000	4126100	9152400	7889200	4770100	4813800	5356400	9134800
AT1G76030.1;AT1G20260.1	AT1G20260	AT1G76030.1 | ATPase%2C V1 complex%2C subunit B protein | Chr1:28534134-28536916 FORWARD LENGTH=486 | 201606;AT1G20260.1 | ATPase%2C V1 complex%2C subunit B protein | Chr1:7016971-7020290 FORWARD LENGTH=487 | 201606	8	1	1	0	0	0	2	7	0	0	1	7	0	0	0	1	1	0	0	0	0				By MS/MS	By MS/MS			By matching	By matching	740620	0	0	0	151290	589330	0	0	0	0	0	0	0	0	234480	0	0
AT1G76030.1;AT1G20260.1	AT1G76030	AT1G76030.1 | ATPase%2C V1 complex%2C subunit B protein | Chr1:28534134-28536916 FORWARD LENGTH=486 | 201606;AT1G20260.1 | ATPase%2C V1 complex%2C subunit B protein | Chr1:7016971-7020290 FORWARD LENGTH=487 | 201606	8	1	1	0	0	0	2	7	0	0	1	7	0	0	0	1	1	0	0	0	0				By MS/MS	By MS/MS			By matching	By matching	740620	0	0	0	151290	589330	0	0	0	0	0	0	0	0	234480	0	0
AT1G20340.1	AT1G20340	AT1G20340.1 | Cupredoxin superfamily protein | Chr1:7042770-7043273 REVERSE LENGTH=167 | 201606	2	2	2	1	1	2	1	1	2	2	2	2	1	1	2	1	1	2	2	2	2	By MS/MS	By MS/MS	By MS/MS	By matching	By MS/MS	By MS/MS	By MS/MS	By MS/MS	By MS/MS	350350000	5261200	15252000	97137000	1147200	5897000	86880000	35074000	54407000	49290000	4573300	4568000	10109000	0	2618600	8399100	7221900
AT1G20620.4;AT1G20620.5;AT1G20620.1;AT1G20620.6;AT1G20620.7;AT1G20620.2	AT1G20620	AT1G20620.4 | catalase 3 | Chr1:7144692-7146193 FORWARD LENGTH=377 | 201606;AT1G20620.5 | catalase 3 | Chr1:7143142-7146193 FORWARD LENGTH=485 | 201606;AT1G20620.1 | catalase 3 | Chr1:7143142-7146193 FORWARD LENGTH=492 | 201606;AT1G20620.6 | catalase 3 | C	8	8	6	5	4	7	2	6	6	7	2	3	3	3	6	2	4	5	5	2	1	By MS/MS	By MS/MS	By MS/MS	By MS/MS	By MS/MS	By MS/MS	By MS/MS	By MS/MS	By MS/MS	56739000	2145900	4156700	18549000	1078800	5488000	14628000	4195900	1518300	4978400	2366500	1458800	1231600	1279600	1492200	1319800	624050
AT1G20630.1	AT1G20630	AT1G20630.1 | catalase 1 | Chr1:7146812-7149609 FORWARD LENGTH=492 | 201606	4	2	2	2	1	1	0	2	1	2	0	4	0	0	0	0	0	0	0	0	2	By matching	By matching	By matching		By matching	By matching	By matching		By MS/MS	20416000	0	0	0	0	0	0	0	0	20416000	0	0	0	0	0	0	0
AT1G20810.2;AT1G20810.1	AT1G20810	AT1G20810.2 | FKBP-like peptidyl-prolyl cis-trans isomerase family protein | Chr1:7232025-7233235 FORWARD LENGTH=229 | 201606;AT1G20810.1 | FKBP-like peptidyl-prolyl cis-trans isomerase family protein | Chr1:7232025-7233367 FORWARD LENGTH=232 | 201606	1	1	1	0	0	1	0	0	0	0	1	0	0	0	1	0	0	0	0	1	0			By MS/MS					By matching		1765700	0	0	1188500	0	0	0	0	577110	0	0	0	0	0	0	0	0
AT1G21440.2;AT1G21440.1	AT1G21440	AT1G21440.2 | Phosphoenolpyruvate carboxylase family protein | Chr1:7502325-7504103 REVERSE LENGTH=336 | 201606;AT1G21440.1 | Phosphoenolpyruvate carboxylase family protein | Chr1:7502325-7504103 REVERSE LENGTH=336 | 201606	1	1	1	0	0	1	0	0	1	1	1	1	0	0	1	0	0	1	1	1	1			By matching			By MS/MS	By matching	By matching	By matching	4830900	0	0	1006600	0	0	1468700	670330	745570	939760	0	0	0	0	0	0	0
AT1G21500.1	AT1G21500	AT1G21500.1 | hypothetical protein | Chr1:7530047-7530954 REVERSE LENGTH=126 | 201606	3	3	3	1	2	3	1	1	3	3	2	1	1	2	3	1	1	3	3	2	1	By matching	By matching	By MS/MS	By matching	By matching	By MS/MS	By MS/MS	By MS/MS	By MS/MS	97329000	739650	7114600	20264000	1482700	5294700	22855000	11091000	9652700	18835000	0	0	0	0	0	2410900	2333700
AT1G22300.3;AT1G22300.2;AT1G22300.1	AT1G22300	AT1G22300.3 | general regulatory factor 10 | Chr1:7879601-7881103 REVERSE LENGTH=251 | 201606;AT1G22300.2 | general regulatory factor 10 | Chr1:7879244-7881103 REVERSE LENGTH=254 | 201606;AT1G22300.1 | general regulatory factor 10 | Chr1:7879146-7881103 RE	2	1	1	0	0	0	1	2	0	0	0	1	0	0	0	1	1	0	0	0	0				By MS/MS	By MS/MS				By matching	687980	0	0	0	334120	353860	0	0	0	0	0	0	0	0	140790	0	0
AT1G22700.3;AT1G22700.2;AT1G22700.1	AT1G22700	AT1G22700.3 | Tetratricopeptide repeat (TPR)-like superfamily protein | Chr1:8028323-8029289 REVERSE LENGTH=211 | 201606;AT1G22700.2 | Tetratricopeptide repeat (TPR)-like superfamily protein | Chr1:8028323-8029878 REVERSE LENGTH=296 | 201606;AT1G22700.1 |	1	1	1	1	0	1	0	0	1	1	1	1	1	0	1	0	0	1	1	1	1	By MS/MS		By MS/MS			By MS/MS	By matching	By matching	By matching	6008400	210870	0	2215000	0	0	1603400	420200	605770	953180	0	0	0	0	0	0	0
AT4G09800.1;AT1G34030.1;AT1G22780.1	AT4G09800	AT4G09800.1 | S18 ribosomal protein | Chr4:6173818-6174963 FORWARD LENGTH=152 | 201606;AT1G34030.1 | Ribosomal protein S13/S18 family | Chr1:12370285-12371465 REVERSE LENGTH=152 | 201606;AT1G22780.1 | Ribosomal protein S13/S18 family | Chr1:8067990-8069163	2	2	2	1	0	0	0	2	0	0	0	2	1	0	0	0	2	0	0	0	2	By matching				By MS/MS				By MS/MS	6727800	127960	0	0	0	2319000	0	0	0	4280900	0	0	0	0	895420	0	0
AT4G09800.1;AT1G34030.1;AT1G22780.1	AT1G34030	AT4G09800.1 | S18 ribosomal protein | Chr4:6173818-6174963 FORWARD LENGTH=152 | 201606;AT1G34030.1 | Ribosomal protein S13/S18 family | Chr1:12370285-12371465 REVERSE LENGTH=152 | 201606;AT1G22780.1 | Ribosomal protein S13/S18 family | Chr1:8067990-8069163	2	2	2	1	0	0	0	2	0	0	0	2	1	0	0	0	2	0	0	0	2	By matching				By MS/MS				By MS/MS	6727800	127960	0	0	0	2319000	0	0	0	4280900	0	0	0	0	895420	0	0
AT4G09800.1;AT1G34030.1;AT1G22780.1	AT1G22780	AT4G09800.1 | S18 ribosomal protein | Chr4:6173818-6174963 FORWARD LENGTH=152 | 201606;AT1G34030.1 | Ribosomal protein S13/S18 family | Chr1:12370285-12371465 REVERSE LENGTH=152 | 201606;AT1G22780.1 | Ribosomal protein S13/S18 family | Chr1:8067990-8069163	2	2	2	1	0	0	0	2	0	0	0	2	1	0	0	0	2	0	0	0	2	By matching				By MS/MS				By MS/MS	6727800	127960	0	0	0	2319000	0	0	0	4280900	0	0	0	0	895420	0	0
AT1G23190.1;AT1G70730.1;AT1G70730.2;AT1G70730.3	AT1G23190	AT1G23190.1 | Phosphoglucomutase/phosphomannomutase family protein | Chr1:8219946-8224186 FORWARD LENGTH=583 | 201606;AT1G70730.1 | Phosphoglucomutase/phosphomannomutase family protein | Chr1:26669020-26672726 REVERSE LENGTH=585 | 201606;AT1G70730.2 | Phos	2	2	2	0	0	0	0	0	0	0	0	2	0	0	0	0	0	0	0	0	2									By MS/MS	2876500	0	0	0	0	0	0	0	0	2876500	0	0	0	0	0	0	0
AT1G23190.1;AT1G70730.1;AT1G70730.2;AT1G70730.3	AT1G70730	AT1G23190.1 | Phosphoglucomutase/phosphomannomutase family protein | Chr1:8219946-8224186 FORWARD LENGTH=583 | 201606;AT1G70730.1 | Phosphoglucomutase/phosphomannomutase family protein | Chr1:26669020-26672726 REVERSE LENGTH=585 | 201606;AT1G70730.2 | Phos	2	2	2	0	0	0	0	0	0	0	0	2	0	0	0	0	0	0	0	0	2									By MS/MS	2876500	0	0	0	0	0	0	0	0	2876500	0	0	0	0	0	0	0
AT1G23310.2;AT1G70580.4;AT1G70580.3;AT1G70580.2;AT1G70580.1;AT1G23310.1	AT1G70580	AT1G23310.2 | glutamate:glyoxylate aminotransferase | Chr1:8268808-8271329 REVERSE LENGTH=441 | 201606;AT1G70580.4 | alanine-2-oxoglutarate aminotransferase 2 | Chr1:26613222-26615845 FORWARD LENGTH=481 | 201606;AT1G70580.3 | alanine-2-oxoglutarate aminotr	2	2	2	1	0	0	0	2	2	1	0	2	1	0	0	0	2	2	1	0	2	By MS/MS				By matching	By MS/MS	By MS/MS		By MS/MS	10249000	187180	0	0	0	1169500	3059100	1244000	0	4589500	0	0	0	0	0	280890	0
AT1G23310.2;AT1G70580.4;AT1G70580.3;AT1G70580.2;AT1G70580.1;AT1G23310.1	AT1G23310	AT1G23310.2 | glutamate:glyoxylate aminotransferase | Chr1:8268808-8271329 REVERSE LENGTH=441 | 201606;AT1G70580.4 | alanine-2-oxoglutarate aminotransferase 2 | Chr1:26613222-26615845 FORWARD LENGTH=481 | 201606;AT1G70580.3 | alanine-2-oxoglutarate aminotr	2	2	2	1	0	0	0	2	2	1	0	2	1	0	0	0	2	2	1	0	2	By MS/MS				By matching	By MS/MS	By MS/MS		By MS/MS	10249000	187180	0	0	0	1169500	3059100	1244000	0	4589500	0	0	0	0	0	280890	0
AT1G23740.1	AT1G23740	AT1G23740.1 | Oxidoreductase%2C zinc-binding dehydrogenase family protein | Chr1:8398245-8399656 REVERSE LENGTH=386 | 201606	6	6	6	3	0	3	0	0	6	6	3	3	3	0	3	0	0	6	6	3	3	By MS/MS		By MS/MS			By MS/MS	By MS/MS	By MS/MS	By MS/MS	35827000	653520	0	3754700	0	0	14744000	4382600	2857700	9434600	606790	0	515410	0	0	1099500	814390
AT1G24360.1	AT1G24360	AT1G24360.1 | NAD(P)-binding Rossmann-fold superfamily protein | Chr1:8640820-8643283 FORWARD LENGTH=319 | 201606	1	1	1	0	0	1	0	0	1	1	1	0	0	0	1	0	0	1	1	1	0			By MS/MS			By matching	By MS/MS	By MS/MS		1544800	0	0	479220	0	0	576460	264180	224970	0	0	0	0	0	0	0	0
AT3G29360.2;AT3G29360.1;AT1G26570.1;AT5G39320.1;AT5G15490.1	AT3G29360	AT3G29360.2 | UDP-glucose 6-dehydrogenase family protein | Chr3:11267375-11268817 REVERSE LENGTH=480 | 201606;AT3G29360.1 | UDP-glucose 6-dehydrogenase family protein | Chr3:11267375-11268817 REVERSE LENGTH=480 | 201606;AT1G26570.1 | UDP-glucose dehydrogen	3	3	3	0	0	1	0	1	0	0	0	3	0	0	1	0	1	0	0	0	3			By matching		By matching				By MS/MS	8384800	0	0	231420	0	332570	0	0	0	7820800	0	0	0	0	0	0	0
AT3G29360.2;AT3G29360.1;AT1G26570.1;AT5G39320.1;AT5G15490.1	AT1G26570	AT3G29360.2 | UDP-glucose 6-dehydrogenase family protein | Chr3:11267375-11268817 REVERSE LENGTH=480 | 201606;AT3G29360.1 | UDP-glucose 6-dehydrogenase family protein | Chr3:11267375-11268817 REVERSE LENGTH=480 | 201606;AT1G26570.1 | UDP-glucose dehydrogen	3	3	3	0	0	1	0	1	0	0	0	3	0	0	1	0	1	0	0	0	3			By matching		By matching				By MS/MS	8384800	0	0	231420	0	332570	0	0	0	7820800	0	0	0	0	0	0	0
AT3G29360.2;AT3G29360.1;AT1G26570.1;AT5G39320.1;AT5G15490.1	AT5G39320	AT3G29360.2 | UDP-glucose 6-dehydrogenase family protein | Chr3:11267375-11268817 REVERSE LENGTH=480 | 201606;AT3G29360.1 | UDP-glucose 6-dehydrogenase family protein | Chr3:11267375-11268817 REVERSE LENGTH=480 | 201606;AT1G26570.1 | UDP-glucose dehydrogen	3	3	3	0	0	1	0	1	0	0	0	3	0	0	1	0	1	0	0	0	3			By matching		By matching				By MS/MS	8384800	0	0	231420	0	332570	0	0	0	7820800	0	0	0	0	0	0	0
AT3G29360.2;AT3G29360.1;AT1G26570.1;AT5G39320.1;AT5G15490.1	AT5G15490	AT3G29360.2 | UDP-glucose 6-dehydrogenase family protein | Chr3:11267375-11268817 REVERSE LENGTH=480 | 201606;AT3G29360.1 | UDP-glucose 6-dehydrogenase family protein | Chr3:11267375-11268817 REVERSE LENGTH=480 | 201606;AT1G26570.1 | UDP-glucose dehydrogen	3	3	3	0	0	1	0	1	0	0	0	3	0	0	1	0	1	0	0	0	3			By matching		By matching				By MS/MS	8384800	0	0	231420	0	332570	0	0	0	7820800	0	0	0	0	0	0	0
AT1G26630.2;AT1G26630.1	AT1G26630	AT1G26630.2 | Eukaryotic translation initiation factor 5A-1 (eIF-5A 1) protein | Chr1:9205968-9207013 FORWARD LENGTH=138 | 201606;AT1G26630.1 | Eukaryotic translation initiation factor 5A-1 (eIF-5A 1) protein | Chr1:9205968-9207098 FORWARD LENGTH=159 | 201	2	2	2	1	0	1	1	2	1	1	1	0	1	0	1	1	2	1	1	1	0	By matching		By MS/MS	By MS/MS	By MS/MS	By MS/MS	By MS/MS	By MS/MS		5565800	59173	0	939040	650060	1526200	1304600	364280	722420	0	0	0	86633	839330	439280	171550	83820
AT1G67430.2;AT1G67430.1;AT1G27400.1	AT1G27400	AT1G67430.2 | Ribosomal protein L22p/L17e family protein | Chr1:25262209-25263627 FORWARD LENGTH=131 | 201606;AT1G67430.1 | Ribosomal protein L22p/L17e family protein | Chr1:25262209-25263627 FORWARD LENGTH=175 | 201606;AT1G27400.1 | Ribosomal protein L22p	2	2	2	0	1	0	0	1	0	0	0	0	0	1	0	0	1	0	0	0	0		By MS/MS			By MS/MS					0	0	0	0	0	0	0	0	0	0	0	0	0	0	0	0	0
AT1G67430.2;AT1G67430.1;AT1G27400.1	AT1G67430	AT1G67430.2 | Ribosomal protein L22p/L17e family protein | Chr1:25262209-25263627 FORWARD LENGTH=131 | 201606;AT1G67430.1 | Ribosomal protein L22p/L17e family protein | Chr1:25262209-25263627 FORWARD LENGTH=175 | 201606;AT1G27400.1 | Ribosomal protein L22p	2	2	2	0	1	0	0	1	0	0	0	0	0	1	0	0	1	0	0	0	0		By MS/MS			By MS/MS					0	0	0	0	0	0	0	0	0	0	0	0	0	0	0	0	0
AT1G29700.2;AT1G29700.1	AT1G29700	AT1G29700.2 | Metallo-hydrolase/oxidoreductase superfamily protein | Chr1:10385196-10386906 REVERSE LENGTH=350 | 201606;AT1G29700.1 | Metallo-hydrolase/oxidoreductase superfamily protein | Chr1:10385196-10386906 REVERSE LENGTH=350 | 201606	1	1	1	0	0	1	0	0	0	0	0	0	0	0	1	0	0	0	0	0	0			By MS/MS							683420	0	0	683420	0	0	0	0	0	0	0	0	64251	0	0	0	0
AT1G29900.1	AT1G29900	AT1G29900.1 | carbamoyl phosphate synthetase B | Chr1:10468164-10471976 FORWARD LENGTH=1187 | 201606	4	4	4	1	1	4	0	0	4	4	2	0	1	1	4	0	0	4	4	2	0	By matching	By matching	By MS/MS			By MS/MS	By MS/MS	By MS/MS		8503800	121270	171330	2463200	0	0	3545700	1280300	922010	0	0	0	165260	0	0	289620	287040
AT1G29930.1;AT1G29920.1;AT1G29910.1	AT1G29930	AT1G29930.1 | chlorophyll A/B binding protein 1 | Chr1:10478071-10478874 FORWARD LENGTH=267 | 201606;AT1G29920.1 | chlorophyll A/B-binding protein 2 | Chr1:10475089-10475892 REVERSE LENGTH=267 | 201606;AT1G29910.1 | chlorophyll A/B binding protein 3 | Chr1	12	12	6	10	7	11	4	6	9	9	11	11	5	3	6	1	1	4	4	6	6	By MS/MS	By MS/MS	By MS/MS	By MS/MS	By MS/MS	By MS/MS	By MS/MS	By MS/MS	By MS/MS	3540600000	90956000	225470000	802070000	34544000	169760000	750680000	183900000	218690000	1064500000	60688000	50273000	105900000	34164000	82384000	75908000	44366000
AT1G29930.1;AT1G29920.1;AT1G29910.1	AT1G29920	AT1G29930.1 | chlorophyll A/B binding protein 1 | Chr1:10478071-10478874 FORWARD LENGTH=267 | 201606;AT1G29920.1 | chlorophyll A/B-binding protein 2 | Chr1:10475089-10475892 REVERSE LENGTH=267 | 201606;AT1G29910.1 | chlorophyll A/B binding protein 3 | Chr1	12	12	6	10	7	11	4	6	9	9	11	11	5	3	6	1	1	4	4	6	6	By MS/MS	By MS/MS	By MS/MS	By MS/MS	By MS/MS	By MS/MS	By MS/MS	By MS/MS	By MS/MS	3540600000	90956000	225470000	802070000	34544000	169760000	750680000	183900000	218690000	1064500000	60688000	50273000	105900000	34164000	82384000	75908000	44366000
AT1G29930.1;AT1G29920.1;AT1G29910.1	AT1G29910	AT1G29930.1 | chlorophyll A/B binding protein 1 | Chr1:10478071-10478874 FORWARD LENGTH=267 | 201606;AT1G29920.1 | chlorophyll A/B-binding protein 2 | Chr1:10475089-10475892 REVERSE LENGTH=267 | 201606;AT1G29910.1 | chlorophyll A/B binding protein 3 | Chr1	12	12	6	10	7	11	4	6	9	9	11	11	5	3	6	1	1	4	4	6	6	By MS/MS	By MS/MS	By MS/MS	By MS/MS	By MS/MS	By MS/MS	By MS/MS	By MS/MS	By MS/MS	3540600000	90956000	225470000	802070000	34544000	169760000	750680000	183900000	218690000	1064500000	60688000	50273000	105900000	34164000	82384000	75908000	44366000
AT1G30620.5;AT1G30620.3;AT1G30620.6;AT1G30620.4;AT1G30620.2;AT1G30620.1;AT2G34850.4;AT2G34850.3;AT2G34850.2;AT2G34850.1;AT4G20460.1;AT5G44480.4;AT5G44480.3;AT5G44480.2;AT5G44480.1	AT4G20460	AT1G30620.5 | NAD(P)-binding Rossmann-fold superfamily protein | Chr1:10855496-10857169 FORWARD LENGTH=294 | 201606;AT1G30620.3 | NAD(P)-binding Rossmann-fold superfamily protein | Chr1:10855496-10857970 FORWARD LENGTH=418 | 201606;AT1G30620.6 | NAD(P)-bin	3	3	3	0	0	0	0	0	0	0	0	3	0	0	0	0	0	0	0	0	3									By MS/MS	17764000	0	0	0	0	0	0	0	0	17764000	0	0	0	0	0	0	0
AT1G30620.5;AT1G30620.3;AT1G30620.6;AT1G30620.4;AT1G30620.2;AT1G30620.1;AT2G34850.4;AT2G34850.3;AT2G34850.2;AT2G34850.1;AT4G20460.1;AT5G44480.4;AT5G44480.3;AT5G44480.2;AT5G44480.1	AT2G34850	AT1G30620.5 | NAD(P)-binding Rossmann-fold superfamily protein | Chr1:10855496-10857169 FORWARD LENGTH=294 | 201606;AT1G30620.3 | NAD(P)-binding Rossmann-fold superfamily protein | Chr1:10855496-10857970 FORWARD LENGTH=418 | 201606;AT1G30620.6 | NAD(P)-bin	3	3	3	0	0	0	0	0	0	0	0	3	0	0	0	0	0	0	0	0	3									By MS/MS	17764000	0	0	0	0	0	0	0	0	17764000	0	0	0	0	0	0	0
AT1G30620.5;AT1G30620.3;AT1G30620.6;AT1G30620.4;AT1G30620.2;AT1G30620.1;AT2G34850.4;AT2G34850.3;AT2G34850.2;AT2G34850.1;AT4G20460.1;AT5G44480.4;AT5G44480.3;AT5G44480.2;AT5G44480.1	AT1G30620	AT1G30620.5 | NAD(P)-binding Rossmann-fold superfamily protein | Chr1:10855496-10857169 FORWARD LENGTH=294 | 201606;AT1G30620.3 | NAD(P)-binding Rossmann-fold superfamily protein | Chr1:10855496-10857970 FORWARD LENGTH=418 | 201606;AT1G30620.6 | NAD(P)-bin	3	3	3	0	0	0	0	0	0	0	0	3	0	0	0	0	0	0	0	0	3									By MS/MS	17764000	0	0	0	0	0	0	0	0	17764000	0	0	0	0	0	0	0
AT1G31330.1	AT1G31330	AT1G31330.1 | photosystem I subunit F | Chr1:11215011-11215939 REVERSE LENGTH=221 | 201606	6	6	6	6	5	6	3	6	6	6	6	6	6	5	6	3	6	6	6	6	6	By MS/MS	By MS/MS	By MS/MS	By MS/MS	By MS/MS	By MS/MS	By MS/MS	By MS/MS	By MS/MS	1126700000	49037000	153110000	247440000	13928000	58920000	239090000	108150000	103070000	153910000	60119000	31204000	26963000	14698000	27791000	22516000	22241000
AT1G31840.2;AT1G31840.1	AT1G31840	AT1G31840.2 | Tetratricopeptide repeat (TPR)-like superfamily protein | Chr1:11424006-11426528 FORWARD LENGTH=811 | 201606;AT1G31840.1 | Tetratricopeptide repeat (TPR)-like superfamily protein | Chr1:11424006-11426528 FORWARD LENGTH=840 | 201606	1	1	1	0	0	1	0	0	0	0	0	0	0	0	1	0	0	0	0	0	0			By MS/MS							0	0	0	0	0	0	0	0	0	0	0	0	0	0	0	0	0
AT1G32060.1	AT1G32060	AT1G32060.1 | phosphoribulokinase | Chr1:11532668-11534406 FORWARD LENGTH=395 | 201606	7	7	7	3	2	5	1	1	7	5	3	5	3	2	5	1	1	7	5	3	5	By MS/MS	By MS/MS	By MS/MS	By matching	By matching	By MS/MS	By MS/MS	By MS/MS	By MS/MS	151540000	2829300	4081100	23626000	515310	800100	53563000	19115000	18881000	28132000	2975700	1876400	2009400	0	0	3982900	4893800
AT1G32440.1;AT5G52920.1	AT5G52920	AT1G32440.1 | plastidial pyruvate kinase 3 | Chr1:11712205-11714963 FORWARD LENGTH=571 | 201606;AT5G52920.1 | plastidic pyruvate kinase beta subunit 1 | Chr5:21463680-21466612 FORWARD LENGTH=579 | 201606	1	1	1	0	1	1	0	1	1	1	1	1	0	1	1	0	1	1	1	1	1		By MS/MS	By MS/MS		By MS/MS	By MS/MS	By MS/MS	By MS/MS	By MS/MS	3672900	0	234080	405030	0	293630	736570	0	437620	1565900	0	0	0	0	0	0	0
AT1G32440.1;AT5G52920.1	AT1G32440	AT1G32440.1 | plastidial pyruvate kinase 3 | Chr1:11712205-11714963 FORWARD LENGTH=571 | 201606;AT5G52920.1 | plastidic pyruvate kinase beta subunit 1 | Chr5:21463680-21466612 FORWARD LENGTH=579 | 201606	1	1	1	0	1	1	0	1	1	1	1	1	0	1	1	0	1	1	1	1	1		By MS/MS	By MS/MS		By MS/MS	By MS/MS	By MS/MS	By MS/MS	By MS/MS	3672900	0	234080	405030	0	293630	736570	0	437620	1565900	0	0	0	0	0	0	0
AT1G32900.1	AT1G32900	AT1G32900.1 | UDP-Glycosyltransferase superfamily protein | Chr1:11920582-11923506 REVERSE LENGTH=610 | 201606	7	7	7	6	5	6	2	5	5	4	7	4	6	5	6	2	5	5	4	7	4	By MS/MS	By MS/MS	By MS/MS	By matching	By MS/MS	By MS/MS	By MS/MS	By MS/MS	By MS/MS	62796000	996000	3733400	17038000	1309500	5097200	12233000	4081300	10785000	7521500	876300	1234900	1415100	1641700	1919200	1093700	987460
AT1G32990.1	AT1G32990	AT1G32990.1 | plastid ribosomal protein l11 | Chr1:11955827-11957139 FORWARD LENGTH=222 | 201606	2	2	2	1	1	2	0	1	2	0	1	2	1	1	2	0	1	2	0	1	2	By MS/MS	By MS/MS	By MS/MS		By MS/MS	By MS/MS		By matching	By MS/MS	5934100	95515	0	1179900	0	0	1776200	0	298620	2583900	0	0	0	0	0	0	0
AT4G10450.1;AT1G33140.1;AT1G33120.1;AT4G10450.2	AT4G10450	AT4G10450.1 | Ribosomal protein L6 family | Chr4:6463201-6464458 REVERSE LENGTH=194 | 201606;AT1G33140.1 | Ribosomal protein L6 family | Chr1:12023360-12024502 FORWARD LENGTH=194 | 201606;AT1G33120.1 | Ribosomal protein L6 family | Chr1:12010986-12012223 F	2	2	2	0	1	0	2	2	0	0	1	0	0	1	0	2	2	0	0	1	0		By matching		By MS/MS	By MS/MS			By matching		1906000	0	78646	0	651040	1110300	0	0	66017	0	0	0	0	689700	444510	0	0
AT4G10450.1;AT1G33140.1;AT1G33120.1;AT4G10450.2	AT1G33140	AT4G10450.1 | Ribosomal protein L6 family | Chr4:6463201-6464458 REVERSE LENGTH=194 | 201606;AT1G33140.1 | Ribosomal protein L6 family | Chr1:12023360-12024502 FORWARD LENGTH=194 | 201606;AT1G33120.1 | Ribosomal protein L6 family | Chr1:12010986-12012223 F	2	2	2	0	1	0	2	2	0	0	1	0	0	1	0	2	2	0	0	1	0		By matching		By MS/MS	By MS/MS			By matching		1906000	0	78646	0	651040	1110300	0	0	66017	0	0	0	0	689700	444510	0	0
AT4G10450.1;AT1G33140.1;AT1G33120.1;AT4G10450.2	AT1G33120	AT4G10450.1 | Ribosomal protein L6 family | Chr4:6463201-6464458 REVERSE LENGTH=194 | 201606;AT1G33140.1 | Ribosomal protein L6 family | Chr1:12023360-12024502 FORWARD LENGTH=194 | 201606;AT1G33120.1 | Ribosomal protein L6 family | Chr1:12010986-12012223 F	2	2	2	0	1	0	2	2	0	0	1	0	0	1	0	2	2	0	0	1	0		By matching		By MS/MS	By MS/MS			By matching		1906000	0	78646	0	651040	1110300	0	0	66017	0	0	0	0	689700	444510	0	0
AT1G33810.1	AT1G33810	AT1G33810.1 | zinc finger/BTB domain protein | Chr1:12265084-12266655 FORWARD LENGTH=138 | 201606	1	1	1	1	0	1	0	0	1	1	1	1	1	0	1	0	0	1	1	1	1	By MS/MS		By MS/MS			By MS/MS	By matching	By matching	By matching	5766200	145320	0	1693100	0	0	1987800	343650	413350	1182900	0	0	0	0	0	0	0
AT1G33850.1	AT1G33850	AT1G33850.1 | Ribosomal protein S19 family protein | Chr1:12287913-12288210 REVERSE LENGTH=70 | 201606	1	1	1	0	0	0	0	0	0	0	0	1	0	0	0	0	0	0	0	0	1									By MS/MS	1040200	0	0	0	0	0	0	0	0	1040200	0	0	0	0	0	0	0
AT1G34000.1	AT1G34000	AT1G34000.1 | one-helix protein 2 | Chr1:12358151-12358902 REVERSE LENGTH=172 | 201606	3	3	3	2	1	3	0	2	3	2	2	1	2	1	3	0	2	3	2	2	1	By MS/MS	By MS/MS	By MS/MS		By MS/MS	By MS/MS	By MS/MS	By MS/MS	By MS/MS	21119000	624530	520400	6511600	0	1043000	5950200	1814100	2277700	2377500	526820	0	570370	0	472950	521430	457650
AT1G34430.1	AT1G34430	AT1G34430.1 | 2-oxoacid dehydrogenases acyltransferase family protein | Chr1:12588027-12590084 REVERSE LENGTH=465 | 201606	3	2	2	2	0	2	0	0	3	1	3	2	1	0	1	0	0	2	1	2	1	By matching		By MS/MS			By MS/MS	By MS/MS	By matching	By matching	7499600	76839	0	2052800	0	0	2077300	581070	1225000	1486600	0	0	0	0	0	193140	0
AT1G42960.1	AT1G42960	AT1G42960.1 | inner membrane localized protein | Chr1:16125863-16127080 FORWARD LENGTH=168 | 201606	3	3	3	2	0	3	0	1	3	1	2	2	2	0	3	0	1	3	1	2	2	By matching		By MS/MS		By matching	By MS/MS	By matching	By matching	By MS/MS	17867000	365290	0	5970800	0	710960	6325500	717720	1191000	2585300	414010	0	421650	0	0	443460	0
AT1G42970.1	AT1G42970	AT1G42970.1 | glyceraldehyde-3-phosphate dehydrogenase B subunit | Chr1:16127552-16129584 FORWARD LENGTH=447 | 201606	13	8	8	10	6	10	3	9	9	9	7	8	7	5	7	3	5	6	6	5	6	By MS/MS	By MS/MS	By MS/MS	By MS/MS	By MS/MS	By MS/MS	By MS/MS	By MS/MS	By MS/MS	175070000	5008400	9418200	20436000	1916400	5227600	53807000	28068000	26836000	24355000	4172300	2911700	1946900	3322800	1975400	5250100	5763400
AT1G44575.1;AT1G44575.3;AT1G44575.2	AT1G44575	AT1G44575.1 | Chlorophyll A-B binding family protein | Chr1:16871768-16873194 FORWARD LENGTH=265 | 201606;AT1G44575.3 | Chlorophyll A-B binding family protein | Chr1:16871768-16873194 FORWARD LENGTH=265 | 201606;AT1G44575.2 | Chlorophyll A-B binding family	7	7	7	5	4	7	3	5	7	6	7	5	5	4	7	3	5	7	6	7	5	By MS/MS	By MS/MS	By MS/MS	By MS/MS	By MS/MS	By MS/MS	By MS/MS	By MS/MS	By MS/MS	552120000	17269000	28971000	138730000	6747900	20733000	111590000	61604000	68480000	97996000	20301000	9814500	12095000	8527100	7769900	9860300	12834000
AT1G45474.2;AT1G45474.1	AT1G45474	AT1G45474.2 | photosystem I light harvesting complex protein 5 | Chr1:17179353-17180439 FORWARD LENGTH=256 | 201606;AT1G45474.1 | photosystem I light harvesting complex protein 5 | Chr1:17179353-17180439 FORWARD LENGTH=256 | 201606	1	1	1	1	1	1	0	0	1	1	1	0	1	1	1	0	0	1	1	1	0	By MS/MS	By matching	By MS/MS			By MS/MS	By MS/MS	By MS/MS		3328900	103320	217990	951720	0	0	875650	713580	466670	0	0	0	0	0	0	0	0
AT1G48280.1	AT1G48280	AT1G48280.1 | hydroxyproline-rich glycoprotein family protein | Chr1:17835196-17837553 FORWARD LENGTH=558 | 201606	1	1	1	0	0	0	0	0	0	0	0	1	0	0	0	0	0	0	0	0	1									By MS/MS	2054500	0	0	0	0	0	0	0	0	2054500	0	0	0	0	0	0	0
AT1G48610.2;AT1G48610.1	AT1G48610	AT1G48610.2 | AT hook motif-containing protein | Chr1:17971322-17972798 REVERSE LENGTH=198 | 201606;AT1G48610.1 | AT hook motif-containing protein | Chr1:17971027-17972798 REVERSE LENGTH=212 | 201606	1	1	1	0	0	1	0	0	0	0	0	0	0	0	1	0	0	0	0	0	0			By MS/MS							963160	0	0	963160	0	0	0	0	0	0	0	0	90551	0	0	0	0
AT3G18780.3;AT3G18780.2;AT1G49240.1;AT3G18780.1	AT3G18780	AT3G18780.3 | actin 2 | Chr3:6475535-6476832 FORWARD LENGTH=377 | 201606;AT3G18780.2 | actin 2 | Chr3:6475535-6476832 FORWARD LENGTH=377 | 201606;AT1G49240.1 | actin 8 | Chr1:18216539-18217947 FORWARD LENGTH=377 | 201606;AT3G18780.1 | actin 2 | Chr3:647553	7	1	1	3	4	3	5	6	3	2	4	5	0	0	0	1	1	0	0	0	0	By matching	By matching	By matching	By MS/MS	By MS/MS	By matching	By matching	By matching	By matching	2072000	0	0	0	588590	1483400	0	0	0	0	0	0	0	631330	584910	0	0
AT3G18780.3;AT3G18780.2;AT1G49240.1;AT3G18780.1	AT1G49240	AT3G18780.3 | actin 2 | Chr3:6475535-6476832 FORWARD LENGTH=377 | 201606;AT3G18780.2 | actin 2 | Chr3:6475535-6476832 FORWARD LENGTH=377 | 201606;AT1G49240.1 | actin 8 | Chr1:18216539-18217947 FORWARD LENGTH=377 | 201606;AT3G18780.1 | actin 2 | Chr3:647553	7	1	1	3	4	3	5	6	3	2	4	5	0	0	0	1	1	0	0	0	0	By matching	By matching	By matching	By MS/MS	By MS/MS	By matching	By matching	By matching	By matching	2072000	0	0	0	588590	1483400	0	0	0	0	0	0	0	631330	584910	0	0
AT1G49970.1	AT1G49970	AT1G49970.1 | CLP protease proteolytic subunit 1 | Chr1:18501936-18504462 REVERSE LENGTH=387 | 201606	2	2	2	0	1	1	1	0	2	1	1	0	0	1	1	1	0	2	1	1	0		By matching	By MS/MS	By matching		By MS/MS	By MS/MS	By MS/MS		6604500	0	195400	1545600	128580	0	3174200	895110	665550	0	0	0	0	0	0	257330	0
AT1G50250.1	AT1G50250	AT1G50250.1 | FTSH protease 1 | Chr1:18614398-18616930 REVERSE LENGTH=716 | 201606	16	4	4	7	10	14	4	9	15	11	11	8	1	2	2	0	0	3	3	3	2	By matching	By MS/MS	By MS/MS	By matching	By matching	By MS/MS	By MS/MS	By MS/MS	By MS/MS	23576000	321800	1498200	3882600	0	0	7397600	2491600	2778500	5206000	0	0	662510	0	0	584740	482680
AT1G50450.1	AT1G50450	AT1G50450.1 | Saccharopine dehydrogenase | Chr1:18687902-18690348 REVERSE LENGTH=428 | 201606	1	1	1	1	0	1	0	0	1	1	1	0	1	0	1	0	0	1	1	1	0	By matching		By MS/MS			By MS/MS	By MS/MS	By MS/MS		7158300	133630	0	2457200	0	0	2186500	1238000	1143000	0	0	0	0	0	0	0	0
AT1G50900.1	AT1G50900	AT1G50900.1 | Ankyrin repeat family protein | Chr1:18866272-18867014 FORWARD LENGTH=175 | 201606	2	2	2	1	0	2	0	0	2	2	1	0	1	0	2	0	0	2	2	1	0	By matching		By MS/MS			By MS/MS	By MS/MS	By MS/MS		5224500	77198	0	1167100	0	0	2493000	980420	506830	0	0	0	106070	0	0	238040	229000
AT1G51110.1	AT1G51110	AT1G51110.1 | Plastid-lipid associated protein PAP / fibrillin family protein | Chr1:18935380-18937484 FORWARD LENGTH=409 | 201606	6	6	6	4	2	4	0	3	4	2	3	5	4	2	4	0	3	4	2	3	5	By MS/MS	By MS/MS	By MS/MS		By MS/MS	By MS/MS	By MS/MS	By MS/MS	By MS/MS	36112000	825890	1262700	11349000	0	1351600	8193200	2622700	3353900	7153300	717840	820020	855990	0	802180	608660	784900
AT1G51980.2;AT3G16480.1;AT1G51980.1	AT3G16480	AT1G51980.2 | Insulinase (Peptidase family M16) protein | Chr1:19323929-19326771 REVERSE LENGTH=451 | 201606;AT3G16480.1 | mitochondrial processing peptidase alpha subunit | Chr3:5599906-5602716 FORWARD LENGTH=499 | 201606;AT1G51980.1 | Insulinase (Peptida	1	1	1	0	0	0	1	1	0	0	0	0	0	0	0	1	1	0	0	0	0				By MS/MS	By MS/MS					530080	0	0	0	192600	337480	0	0	0	0	0	0	0	0	134270	0	0
AT1G51980.2;AT3G16480.1;AT1G51980.1	AT1G51980	AT1G51980.2 | Insulinase (Peptidase family M16) protein | Chr1:19323929-19326771 REVERSE LENGTH=451 | 201606;AT3G16480.1 | mitochondrial processing peptidase alpha subunit | Chr3:5599906-5602716 FORWARD LENGTH=499 | 201606;AT1G51980.1 | Insulinase (Peptida	1	1	1	0	0	0	1	1	0	0	0	0	0	0	0	1	1	0	0	0	0				By MS/MS	By MS/MS					530080	0	0	0	192600	337480	0	0	0	0	0	0	0	0	134270	0	0
AT1G52220.1;AT1G52220.3;AT1G52220.4;AT1G52220.2	AT1G52220	AT1G52220.1 | CURVATURE THYLAKOID protein | Chr1:19453770-19454605 REVERSE LENGTH=156 | 201606;AT1G52220.3 | CURVATURE THYLAKOID protein | Chr1:19453770-19454605 REVERSE LENGTH=127 | 201606;AT1G52220.4 | CURVATURE THYLAKOID protein | Chr1:19453978-19454605	2	2	2	1	0	2	0	0	1	1	1	0	1	0	2	0	0	1	1	1	0	By matching		By MS/MS			By MS/MS	By MS/MS	By matching		7571200	171520	0	2128200	0	0	2402200	1530700	1338600	0	0	0	0	0	0	0	0
AT3G16140.1;AT1G52230.1	AT1G52230	AT3G16140.1 | photosystem I subunit H-1 | Chr3:5468670-5469415 REVERSE LENGTH=145 | 201606;AT1G52230.1 | photosystem I subunit H2 | Chr1:19454902-19455508 FORWARD LENGTH=145 | 201606	3	3	3	2	1	3	0	2	2	3	3	1	2	1	3	0	2	2	3	3	1	By MS/MS	By MS/MS	By MS/MS		By MS/MS	By MS/MS	By MS/MS	By MS/MS	By MS/MS	112520000	6876000	1888400	35981000	0	1993200	18473000	15903000	21418000	9989200	7412300	0	2569900	0	975190	3223600	3858700
AT3G16140.1;AT1G52230.1	AT3G16140	AT3G16140.1 | photosystem I subunit H-1 | Chr3:5468670-5469415 REVERSE LENGTH=145 | 201606;AT1G52230.1 | photosystem I subunit H2 | Chr1:19454902-19455508 FORWARD LENGTH=145 | 201606	3	3	3	2	1	3	0	2	2	3	3	1	2	1	3	0	2	2	3	3	1	By MS/MS	By MS/MS	By MS/MS		By MS/MS	By MS/MS	By MS/MS	By MS/MS	By MS/MS	112520000	6876000	1888400	35981000	0	1993200	18473000	15903000	21418000	9989200	7412300	0	2569900	0	975190	3223600	3858700
AT1G52510.1;AT1G52510.2	AT1G52510	AT1G52510.1 | alpha/beta-Hydrolases superfamily protein | Chr1:19563039-19565260 REVERSE LENGTH=380 | 201606;AT1G52510.2 | alpha/beta-Hydrolases superfamily protein | Chr1:19563039-19564599 REVERSE LENGTH=236 | 201606	2	2	2	1	0	2	0	1	1	0	0	0	1	0	2	0	1	1	0	0	0	By matching		By MS/MS		By matching	By matching				3582800	79348	0	1952400	0	293960	1257000	0	0	0	0	0	183560	0	0	0	0
AT3G15020.2;AT3G15020.1;AT1G53240.1	AT3G15020	AT3G15020.2 | Lactate/malate dehydrogenase family protein | Chr3:5056139-5057865 FORWARD LENGTH=316 | 201606;AT3G15020.1 | Lactate/malate dehydrogenase family protein | Chr3:5056139-5057941 FORWARD LENGTH=341 | 201606;AT1G53240.1 | Lactate/malate dehydroge	5	5	4	4	3	3	0	3	3	2	5	5	3	2	2	0	2	2	1	4	4	By MS/MS	By MS/MS	By MS/MS		By MS/MS	By MS/MS	By MS/MS	By MS/MS	By MS/MS	36249000	622170	2139800	4091300	0	3014500	4441700	1481600	2431000	18027000	383560	426590	387470	0	1083900	556560	438290
AT3G15020.2;AT3G15020.1;AT1G53240.1	AT1G53240	AT3G15020.2 | Lactate/malate dehydrogenase family protein | Chr3:5056139-5057865 FORWARD LENGTH=316 | 201606;AT3G15020.1 | Lactate/malate dehydrogenase family protein | Chr3:5056139-5057941 FORWARD LENGTH=341 | 201606;AT1G53240.1 | Lactate/malate dehydroge	5	5	4	4	3	3	0	3	3	2	5	5	3	2	2	0	2	2	1	4	4	By MS/MS	By MS/MS	By MS/MS		By MS/MS	By MS/MS	By MS/MS	By MS/MS	By MS/MS	36249000	622170	2139800	4091300	0	3014500	4441700	1481600	2431000	18027000	383560	426590	387470	0	1083900	556560	438290
AT3G13920.3;AT3G13920.4;AT1G54270.2;AT3G13920.1;AT1G54270.1;AT1G72730.1;AT3G13920.2;AT3G13920.5;AT3G19760.1	AT3G13920	AT3G13920.3 | eukaryotic translation initiation factor 4A1 | Chr3:4592635-4594094 REVERSE LENGTH=402 | 201606;AT3G13920.4 | eukaryotic translation initiation factor 4A1 | Chr3:4592635-4594128 REVERSE LENGTH=407 | 201606;AT1G54270.2 | eif4a-2 | Chr1:2026049	4	4	4	1	0	3	2	4	1	0	2	4	1	0	3	2	4	1	0	2	4	By matching		By MS/MS	By matching	By MS/MS	By matching		By matching	By MS/MS	25194000	69640	0	4070400	417950	6257800	813940	0	432770	13132000	0	0	390180	0	2659200	0	0
AT3G13920.3;AT3G13920.4;AT1G54270.2;AT3G13920.1;AT1G54270.1;AT1G72730.1;AT3G13920.2;AT3G13920.5;AT3G19760.1	AT1G54270	AT3G13920.3 | eukaryotic translation initiation factor 4A1 | Chr3:4592635-4594094 REVERSE LENGTH=402 | 201606;AT3G13920.4 | eukaryotic translation initiation factor 4A1 | Chr3:4592635-4594128 REVERSE LENGTH=407 | 201606;AT1G54270.2 | eif4a-2 | Chr1:2026049	4	4	4	1	0	3	2	4	1	0	2	4	1	0	3	2	4	1	0	2	4	By matching		By MS/MS	By matching	By MS/MS	By matching		By matching	By MS/MS	25194000	69640	0	4070400	417950	6257800	813940	0	432770	13132000	0	0	390180	0	2659200	0	0
AT3G13920.3;AT3G13920.4;AT1G54270.2;AT3G13920.1;AT1G54270.1;AT1G72730.1;AT3G13920.2;AT3G13920.5;AT3G19760.1	AT1G72730	AT3G13920.3 | eukaryotic translation initiation factor 4A1 | Chr3:4592635-4594094 REVERSE LENGTH=402 | 201606;AT3G13920.4 | eukaryotic translation initiation factor 4A1 | Chr3:4592635-4594128 REVERSE LENGTH=407 | 201606;AT1G54270.2 | eif4a-2 | Chr1:2026049	4	4	4	1	0	3	2	4	1	0	2	4	1	0	3	2	4	1	0	2	4	By matching		By MS/MS	By matching	By MS/MS	By matching		By matching	By MS/MS	25194000	69640	0	4070400	417950	6257800	813940	0	432770	13132000	0	0	390180	0	2659200	0	0
AT1G65930.1;AT1G54340.1	AT1G54340	AT1G65930.1 | cytosolic NADP+-dependent isocitrate dehydrogenase | Chr1:24539088-24541861 FORWARD LENGTH=410 | 201606;AT1G54340.1 | isocitrate dehydrogenase | Chr1:20283520-20286506 FORWARD LENGTH=416 | 201606	1	1	1	0	0	0	0	1	0	0	0	1	0	0	0	0	1	0	0	0	1					By MS/MS				By matching	1457200	0	0	0	0	257080	0	0	0	1200200	0	0	0	0	0	0	0
AT1G65930.1;AT1G54340.1	AT1G65930	AT1G65930.1 | cytosolic NADP+-dependent isocitrate dehydrogenase | Chr1:24539088-24541861 FORWARD LENGTH=410 | 201606;AT1G54340.1 | isocitrate dehydrogenase | Chr1:20283520-20286506 FORWARD LENGTH=416 | 201606	1	1	1	0	0	0	0	1	0	0	0	1	0	0	0	0	1	0	0	0	1					By MS/MS				By matching	1457200	0	0	0	0	257080	0	0	0	1200200	0	0	0	0	0	0	0
AT1G54500.1	AT1G54500	AT1G54500.1 | Rubredoxin-like superfamily protein | Chr1:20357084-20357671 REVERSE LENGTH=195 | 201606	2	2	2	0	2	2	0	0	2	2	2	1	0	2	2	0	0	2	2	2	1		By MS/MS	By MS/MS			By MS/MS	By matching	By MS/MS	By matching	24840000	0	1218700	7935800	0	0	6445000	4008800	3466200	1765700	0	498630	795890	0	0	637920	800190
AT1G54780.1	AT1G54780	AT1G54780.1 | thylakoid lumen 18.3 kDa protein | Chr1:20439533-20440953 FORWARD LENGTH=285 | 201606	6	6	6	5	3	4	2	3	5	4	4	4	5	3	4	2	3	5	4	4	4	By MS/MS	By MS/MS	By MS/MS	By matching	By MS/MS	By MS/MS	By MS/MS	By MS/MS	By MS/MS	94438000	1910100	6055500	25979000	1658200	3591400	21481000	10845000	12317000	10600000	2056800	2170200	2101300	2444300	1428300	1701100	2328800
AT1G55480.1	AT1G55480	AT1G55480.1 | protein containing PDZ domain%2C a K-box domain%2C and a TPR region | Chr1:20713822-20715351 FORWARD LENGTH=335 | 201606	6	6	6	2	2	6	0	1	6	5	2	1	2	2	6	0	1	6	5	2	1	By MS/MS	By MS/MS	By MS/MS		By matching	By MS/MS	By MS/MS	By MS/MS	By MS/MS	33691000	461690	1600000	11259000	0	841210	10908000	3335200	2080500	3205900	647470	0	896670	0	0	739250	875430
AT1G55490.5;AT1G55490.4;AT1G55490.3;AT1G55490.2;AT1G55490.1;AT5G56500.2;AT5G56500.1	AT5G56500	AT1G55490.5 | chaperonin 60 beta | Chr1:20715717-20718673 REVERSE LENGTH=600 | 201606;AT1G55490.4 | chaperonin 60 beta | Chr1:20715717-20718673 REVERSE LENGTH=600 | 201606;AT1G55490.3 | chaperonin 60 beta | Chr1:20715717-20718673 REVERSE LENGTH=600 | 20160	18	18	4	8	9	18	6	14	18	13	14	15	1	2	4	1	3	4	3	3	2	By MS/MS	By MS/MS	By MS/MS	By MS/MS	By MS/MS	By MS/MS	By MS/MS	By MS/MS	By MS/MS	369500000	4571600	23119000	51828000	7652400	16699000	125660000	31269000	36325000	72371000	3955500	6193800	4471800	9613300	6188400	10970000	7683900
AT1G55490.5;AT1G55490.4;AT1G55490.3;AT1G55490.2;AT1G55490.1;AT5G56500.2;AT5G56500.1	AT1G55490	AT1G55490.5 | chaperonin 60 beta | Chr1:20715717-20718673 REVERSE LENGTH=600 | 201606;AT1G55490.4 | chaperonin 60 beta | Chr1:20715717-20718673 REVERSE LENGTH=600 | 201606;AT1G55490.3 | chaperonin 60 beta | Chr1:20715717-20718673 REVERSE LENGTH=600 | 20160	18	18	4	8	9	18	6	14	18	13	14	15	1	2	4	1	3	4	3	3	2	By MS/MS	By MS/MS	By MS/MS	By MS/MS	By MS/MS	By MS/MS	By MS/MS	By MS/MS	By MS/MS	369500000	4571600	23119000	51828000	7652400	16699000	125660000	31269000	36325000	72371000	3955500	6193800	4471800	9613300	6188400	10970000	7683900
AT3G13390.1;AT1G55570.1	AT1G55570	AT3G13390.1 | SKU5 similar 11 | Chr3:4351401-4353289 REVERSE LENGTH=554 | 201606;AT1G55570.1 | SKU5 similar 12 | Chr1:20757882-20759771 FORWARD LENGTH=555 | 201606	1	1	1	0	0	0	0	0	0	0	0	1	0	0	0	0	0	0	0	0	1									By MS/MS	4987300	0	0	0	0	0	0	0	0	4987300	0	0	0	0	0	0	0
AT3G13390.1;AT1G55570.1	AT3G13390	AT3G13390.1 | SKU5 similar 11 | Chr3:4351401-4353289 REVERSE LENGTH=554 | 201606;AT1G55570.1 | SKU5 similar 12 | Chr1:20757882-20759771 FORWARD LENGTH=555 | 201606	1	1	1	0	0	0	0	0	0	0	0	1	0	0	0	0	0	0	0	0	1									By MS/MS	4987300	0	0	0	0	0	0	0	0	4987300	0	0	0	0	0	0	0
AT1G55670.1	AT1G55670	AT1G55670.1 | photosystem I subunit G | Chr1:20802874-20803356 REVERSE LENGTH=160 | 201606	5	5	5	1	0	4	0	0	5	4	2	2	1	0	4	0	0	5	4	2	2	By MS/MS		By MS/MS			By MS/MS	By MS/MS	By MS/MS	By MS/MS	149490000	974470	0	38851000	0	0	53761000	28846000	24303000	2754300	0	0	3717100	0	0	5300400	6355200
AT1G56070.3;AT1G56070.2;AT1G56070.1;AT3G12915.2;AT3G12915.1	AT1G56070	AT1G56070.3 | Ribosomal protein S5/Elongation factor G/III/V family protein | Chr1:20968245-20971077 REVERSE LENGTH=843 | 201606;AT1G56070.2 | Ribosomal protein S5/Elongation factor G/III/V family protein | Chr1:20968245-20971077 REVERSE LENGTH=843 | 20160	6	6	6	2	0	1	2	6	1	0	1	0	2	0	1	2	6	1	0	1	0	By matching		By matching	By MS/MS	By MS/MS	By matching		By matching		12284000	182130	0	549810	2291500	8029600	802780	0	427690	0	605560	0	0	2281600	2927000	0	0
AT1G56190.2;AT1G56190.1	AT1G56190	AT1G56190.2 | Phosphoglycerate kinase family protein | Chr1:21028622-21030454 FORWARD LENGTH=405 | 201606;AT1G56190.1 | Phosphoglycerate kinase family protein | Chr1:21028403-21030454 FORWARD LENGTH=478 | 201606	9	4	4	5	2	6	1	4	9	4	8	6	1	0	2	0	0	4	2	3	1	By matching	By matching	By MS/MS	By matching	By matching	By MS/MS	By MS/MS	By matching	By matching	14357000	148200	0	2076300	0	0	7674700	1555500	1682700	1219600	0	0	297310	0	0	565200	438610
AT1G56340.2;AT1G56340.1	AT1G56340	AT1G56340.2 | calreticulin 1a | Chr1:21090022-21092630 REVERSE LENGTH=424 | 201606;AT1G56340.1 | calreticulin 1a | Chr1:21090059-21092630 REVERSE LENGTH=425 | 201606	2	2	1	0	0	0	0	0	0	0	0	2	0	0	0	0	0	0	0	0	1									By MS/MS	9406600	0	0	0	0	0	0	0	0	9406600	0	0	0	0	0	0	0
AT1G56500.3;AT1G56500.1;AT1G56500.2	AT1G56500	AT1G56500.3 | haloacid dehalogenase-like hydrolase family protein | Chr1:21160665-21167092 FORWARD LENGTH=853 | 201606;AT1G56500.1 | haloacid dehalogenase-like hydrolase family protein | Chr1:21159775-21167092 FORWARD LENGTH=1055 | 201606;AT1G56500.2 | hal	9	9	9	4	4	9	0	4	7	5	5	3	4	4	9	0	4	7	5	5	3	By MS/MS	By MS/MS	By MS/MS		By MS/MS	By MS/MS	By MS/MS	By MS/MS	By matching	47991000	573330	2813400	18226000	0	2113000	12886000	3496500	4308900	3574800	681990	1267000	1021600	0	747840	993340	986930
AT1G57720.2;AT1G57720.1	AT1G57720	AT1G57720.2 | Translation elongation factor EF1B%2C gamma chain | Chr1:21377873-21380114 FORWARD LENGTH=413 | 201606;AT1G57720.1 | Translation elongation factor EF1B%2C gamma chain | Chr1:21377873-21380114 FORWARD LENGTH=413 | 201606	3	3	3	0	0	0	1	3	0	0	0	0	0	0	0	1	3	0	0	0	0				By MS/MS	By MS/MS					2157300	0	0	0	117070	2040200	0	0	0	0	0	0	0	0	811740	0	0
AT1G61520.2;AT1G61520.3;AT1G61520.1	AT1G61520	AT1G61520.2 | PSI type III chlorophyll a/b-binding protein | Chr1:22700493-22701149 FORWARD LENGTH=218 | 201606;AT1G61520.3 | PSI type III chlorophyll a/b-binding protein | Chr1:22700152-22701149 FORWARD LENGTH=273 | 201606;AT1G61520.1 | PSI type III chlor	7	7	7	6	4	7	4	5	6	4	5	4	6	4	7	4	5	6	4	5	4	By MS/MS	By MS/MS	By MS/MS	By MS/MS	By MS/MS	By MS/MS	By MS/MS	By MS/MS	By MS/MS	755800000	35526000	47433000	210270000	5192400	41956000	152620000	62444000	62885000	137470000	38198000	16067000	19161000	4166800	18581000	13820000	12175000
AT1G62750.1	AT1G62750	AT1G62750.1 | Translation elongation factor EFG/EF2 protein | Chr1:23233622-23236321 REVERSE LENGTH=783 | 201606	6	6	6	1	0	3	0	1	5	0	2	5	1	0	3	0	1	5	0	2	5	By MS/MS		By MS/MS		By MS/MS	By MS/MS		By MS/MS	By MS/MS	15049000	58933	0	1626100	0	764430	5496400	0	463780	6639300	0	0	157150	0	0	486810	0
AT1G63940.4;AT1G63940.1;AT1G63940.2;AT1G63940.3	AT1G63940	AT1G63940.4 | monodehydroascorbate reductase 6 | Chr1:23730206-23733534 FORWARD LENGTH=482 | 201606;AT1G63940.1 | monodehydroascorbate reductase 6 | Chr1:23730206-23733534 FORWARD LENGTH=486 | 201606;AT1G63940.2 | monodehydroascorbate reductase 6 | Chr1:23	9	9	9	6	5	6	1	3	7	6	6	7	6	5	6	1	3	7	6	6	7	By MS/MS	By MS/MS	By MS/MS	By matching	By MS/MS	By MS/MS	By MS/MS	By MS/MS	By MS/MS	59786000	1018000	2799100	9516800	124470	801160	18432000	5792900	7221000	14081000	1098100	902960	793930	0	659050	1784600	1364300
AT1G63970.1	AT1G63970	AT1G63970.1 | isoprenoid F | Chr1:23738923-23740336 REVERSE LENGTH=231 | 201606	1	1	1	0	0	1	0	0	1	0	1	0	0	0	1	0	0	1	0	1	0			By MS/MS			By MS/MS		By MS/MS		1895100	0	0	0	0	0	1335900	0	559150	0	0	0	0	0	0	0	0
AT1G64200.3;AT4G11150.1;AT1G64200.2;AT1G64200.1	AT4G11150	AT1G64200.3 | vacuolar H+-ATPase subunit E isoform 3 | Chr1:23828914-23830002 REVERSE LENGTH=192 | 201606;AT4G11150.1 | vacuolar ATP synthase subunit E1 | Chr4:6800091-6801696 FORWARD LENGTH=230 | 201606;AT1G64200.2 | vacuolar H+-ATPase subunit E isoform 3	1	1	1	0	0	0	0	1	0	0	0	0	0	0	0	0	1	0	0	0	0					By MS/MS					241610	0	0	0	0	241610	0	0	0	0	0	0	0	0	96131	0	0
AT1G64200.3;AT4G11150.1;AT1G64200.2;AT1G64200.1	AT1G64200	AT1G64200.3 | vacuolar H+-ATPase subunit E isoform 3 | Chr1:23828914-23830002 REVERSE LENGTH=192 | 201606;AT4G11150.1 | vacuolar ATP synthase subunit E1 | Chr4:6800091-6801696 FORWARD LENGTH=230 | 201606;AT1G64200.2 | vacuolar H+-ATPase subunit E isoform 3	1	1	1	0	0	0	0	1	0	0	0	0	0	0	0	0	1	0	0	0	0					By MS/MS					241610	0	0	0	0	241610	0	0	0	0	0	0	0	0	96131	0	0
AT1G64355.1	AT1G64355	AT1G64355.1 | 1-acyl-sn-glycerol-3-phosphate acyltransferase | Chr1:23886152-23886987 FORWARD LENGTH=199 | 201606	1	1	1	1	0	1	0	0	1	1	1	0	1	0	1	0	0	1	1	1	0	By matching		By MS/MS			By MS/MS	By MS/MS	By MS/MS		8230600	62154	0	2844600	0	0	2489500	1469900	1364500	0	0	0	0	0	0	0	0
AT1G64770.1;AT1G64770.2;AT1G64770.3	AT1G64770	AT1G64770.1 | NDH-dependent cyclic electron flow 1 | Chr1:24057549-24059415 FORWARD LENGTH=348 | 201606;AT1G64770.2 | NDH-dependent cyclic electron flow 1 | Chr1:24057549-24058565 FORWARD LENGTH=313 | 201606;AT1G64770.3 | NDH-dependent cyclic electron flow	2	2	2	1	0	2	0	0	1	1	1	1	1	0	2	0	0	1	1	1	1	By matching		By MS/MS			By MS/MS	By matching	By matching	By matching	7401500	256310	0	3151400	0	0	946540	970630	987750	1088800	0	0	296280	0	0	0	0
AT1G65230.1	AT1G65230	AT1G65230.1 | transmembrane protein%2C putative (DUF2358) | Chr1:24229167-24230764 FORWARD LENGTH=286 | 201606	1	1	1	0	0	1	0	0	1	1	1	0	0	0	1	0	0	1	1	1	0			By MS/MS			By MS/MS	By MS/MS	By MS/MS		2646700	0	0	1625600	0	0	1021100	0	0	0	0	0	0	0	0	94963	0
AT1G65260.2;AT1G65260.1	AT1G65260	AT1G65260.2 | plastid transcriptionally active 4 | Chr1:24236914-24240428 FORWARD LENGTH=259 | 201606;AT1G65260.1 | plastid transcriptionally active 4 | Chr1:24236329-24240428 FORWARD LENGTH=330 | 201606	2	2	2	1	0	1	0	0	1	1	1	2	1	0	1	0	0	1	1	1	2	By MS/MS		By MS/MS			By MS/MS	By MS/MS	By MS/MS	By MS/MS	8108600	257590	0	3095000	0	0	1963700	1072300	879280	840820	0	0	0	0	0	0	0
AT1G66670.1	AT1G66670	AT1G66670.1 | CLP protease proteolytic subunit 3 | Chr1:24863995-24865646 REVERSE LENGTH=309 | 201606	1	1	1	0	0	1	0	0	1	1	0	0	0	0	1	0	0	1	1	0	0			By matching			By MS/MS	By MS/MS			3212700	0	0	658250	0	0	1984300	570180	0	0	0	0	0	0	0	0	134650
AT1G67090.1;AT1G67090.2	AT1G67090	AT1G67090.1 | ribulose bisphosphate carboxylase small chain 1A | Chr1:25048465-25049249 REVERSE LENGTH=180 | 201606;AT1G67090.2 | ribulose bisphosphate carboxylase small chain 1A | Chr1:25048590-25049249 REVERSE LENGTH=136 | 201606	8	6	6	6	5	5	5	5	6	5	6	7	4	4	4	4	4	5	4	5	6	By MS/MS	By MS/MS	By MS/MS	By MS/MS	By MS/MS	By MS/MS	By MS/MS	By MS/MS	By MS/MS	807190000	12148000	34966000	123030000	3691100	18945000	280170000	76982000	96290000	160980000	12871000	10878000	11729000	3641500	6065500	24355000	19706000
AT1G67280.1;AT1G67280.2	AT1G67280	AT1G67280.1 | Glyoxalase/Bleomycin resistance protein/Dioxygenase superfamily protein | Chr1:25188563-25190547 REVERSE LENGTH=350 | 201606;AT1G67280.2 | Glyoxalase/Bleomycin resistance protein/Dioxygenase superfamily protein | Chr1:25188563-25190134 REVERS	3	3	3	1	0	3	0	1	3	1	2	3	1	0	3	0	1	3	1	2	3	By MS/MS		By MS/MS		By MS/MS	By MS/MS	By matching	By MS/MS	By MS/MS	12992000	144590	0	2630100	0	519890	4097400	526540	1243800	3829700	0	0	237550	0	0	366680	0
AT1G67700.3;AT1G67700.4;AT1G67700.1;AT1G67700.5;AT1G67700.2	AT1G67700	AT1G67700.3 | multidrug resistance protein | Chr1:25374295-25375716 FORWARD LENGTH=229 | 201606;AT1G67700.4 | multidrug resistance protein | Chr1:25374295-25375716 FORWARD LENGTH=230 | 201606;AT1G67700.1 | multidrug resistance protein | Chr1:25374295-25375	2	2	2	1	2	2	2	2	2	2	1	2	1	2	2	2	2	2	2	1	2	By matching	By matching	By MS/MS	By MS/MS	By MS/MS	By MS/MS	By MS/MS	By MS/MS	By MS/MS	21265000	229910	1242200	5743800	649980	1896100	5665500	1753100	1060100	3024400	0	467230	425090	826740	634460	465480	428700
AT1G68010.3;AT1G68010.1;AT1G68010.2	AT1G68010	AT1G68010.3 | hydroxypyruvate reductase | Chr1:25493418-25495370 FORWARD LENGTH=360 | 201606;AT1G68010.1 | hydroxypyruvate reductase | Chr1:25493418-25495720 FORWARD LENGTH=386 | 201606;AT1G68010.2 | hydroxypyruvate reductase | Chr1:25493418-25495720 FORWA	1	1	1	0	0	0	0	1	0	0	0	0	0	0	0	0	1	0	0	0	0					By MS/MS					459640	0	0	0	0	459640	0	0	0	0	0	0	0	0	182880	0	0
AT1G68830.1	AT1G68830	AT1G68830.1 | Serine/Threonine kinase domain protein | Chr1:25872654-25875473 REVERSE LENGTH=562 | 201606	3	3	3	1	0	2	0	0	3	2	2	1	1	0	2	0	0	3	2	2	1	By matching		By MS/MS			By MS/MS	By MS/MS	By MS/MS	By MS/MS	10220000	91449	0	3338100	0	0	3333900	1005200	1370100	1081200	0	0	339220	0	0	243900	255250
AT1G69200.1	AT1G69200	AT1G69200.1 | fructokinase-like protein | Chr1:26016024-26018365 FORWARD LENGTH=614 | 201606	1	1	1	1	0	1	0	0	1	0	0	0	1	0	1	0	0	1	0	0	0	By matching		By MS/MS			By MS/MS				2631000	67828	0	1227600	0	0	1335500	0	0	0	0	0	0	0	0	124200	0
AT1G69740.3;AT1G69740.2;AT1G69740.1	AT1G69740	AT1G69740.3 | Aldolase superfamily protein | Chr1:26232197-26234713 FORWARD LENGTH=430 | 201606;AT1G69740.2 | Aldolase superfamily protein | Chr1:26232197-26234713 FORWARD LENGTH=430 | 201606;AT1G69740.1 | Aldolase superfamily protein | Chr1:26232197-26234	5	5	5	1	0	4	0	0	5	3	2	1	1	0	4	0	0	5	3	2	1	By matching		By MS/MS			By MS/MS	By MS/MS	By MS/MS	By MS/MS	27450000	126190	0	7481500	0	0	12461000	2847100	1228300	3306300	0	0	426640	0	0	648100	783250
AT1G70140.1	AT1G70140	AT1G70140.1 | formin 8 | Chr1:26412688-26415048 REVERSE LENGTH=760 | 201606	1	1	1	0	0	0	0	0	0	0	0	1	0	0	0	0	0	0	0	0	1									By MS/MS	4058100	0	0	0	0	0	0	0	0	4058100	0	0	0	0	0	0	0
AT1G70760.1	AT1G70760	AT1G70760.1 | inorganic carbon transport protein-like protein | Chr1:26687267-26688201 FORWARD LENGTH=191 | 201606	1	1	1	1	0	1	0	0	1	1	1	0	1	0	1	0	0	1	1	1	0	By matching		By MS/MS			By MS/MS	By MS/MS	By MS/MS		12088000	327520	0	3819000	0	0	3298100	2194600	2449000	0	0	0	0	0	0	0	0
AT1G71500.1	AT1G71500	AT1G71500.1 | Rieske (2Fe-2S) domain-containing protein | Chr1:26936084-26937331 FORWARD LENGTH=287 | 201606	4	4	4	4	3	4	0	3	3	3	4	3	4	3	4	0	3	3	3	4	3	By MS/MS	By MS/MS	By MS/MS		By MS/MS	By MS/MS	By MS/MS	By MS/MS	By MS/MS	104420000	2540300	8037500	38203000	0	3778900	17498000	11540000	13854000	8964900	2369700	2093400	3503500	0	1487700	2329400	2704400
AT1G71810.1	AT1G71810	AT1G71810.1 | Protein kinase superfamily protein | Chr1:27002602-27007964 REVERSE LENGTH=692 | 201606	1	1	1	0	0	1	0	0	1	1	1	0	0	0	1	0	0	1	1	1	0			By MS/MS			By matching	By matching	By matching		3187600	0	0	1086700	0	0	960430	524810	615670	0	0	0	0	0	0	0	0
AT1G72150.1	AT1G72150	AT1G72150.1 | PATELLIN 1 | Chr1:27148558-27150652 FORWARD LENGTH=573 | 201606	4	4	2	1	1	3	2	4	0	0	0	1	0	1	1	2	2	0	0	0	1	By matching	By MS/MS	By MS/MS	By MS/MS	By MS/MS				By matching	7133900	49687	154530	697600	1504900	4318400	0	0	0	408660	0	0	279560	1217600	1887300	0	0
AT1G72370.2;AT1G72370.1;AT3G04770.2;AT3G04770.1	AT1G72370	AT1G72370.2 | 40s ribosomal protein SA | Chr1:27243148-27244842 REVERSE LENGTH=294 | 201606;AT1G72370.1 | 40s ribosomal protein SA | Chr1:27243148-27244842 REVERSE LENGTH=298 | 201606	3	3	3	0	0	0	0	3	0	0	0	0	0	0	0	0	3	0	0	0	0					By MS/MS					2007400	0	0	0	0	2007400	0	0	0	0	0	0	0	0	798670	0	0
AT1G74070.2;AT1G74070.1	AT1G74070	AT1G74070.2 | Cyclophilin-like peptidyl-prolyl cis-trans isomerase family protein | Chr1:27851940-27852861 REVERSE LENGTH=280 | 201606;AT1G74070.1 | Cyclophilin-like peptidyl-prolyl cis-trans isomerase family protein | Chr1:27851749-27852861 REVERSE LENGTH	4	4	4	4	3	3	0	3	3	3	4	1	4	3	3	0	3	3	3	4	1	By MS/MS	By MS/MS	By MS/MS		By MS/MS	By MS/MS	By MS/MS	By MS/MS	By MS/MS	25801000	737880	2133700	8016200	0	937960	5867400	2943600	4509000	655270	549650	766780	747550	0	509750	621580	750010
AT1G74470.1	AT1G74470	AT1G74470.1 | Pyridine nucleotide-disulfide oxidoreductase family protein | Chr1:27991248-27992845 FORWARD LENGTH=467 | 201606	12	12	12	10	5	12	4	7	11	9	9	7	10	5	12	4	7	11	9	9	7	By MS/MS	By MS/MS	By MS/MS	By MS/MS	By MS/MS	By MS/MS	By MS/MS	By MS/MS	By MS/MS	236830000	6119700	13212000	70625000	2907900	8296700	52752000	26064000	30573000	26280000	5805900	4651300	6694800	3875900	4107000	4864300	5166300
AT1G74730.1	AT1G74730	AT1G74730.1 | transmembrane protein%2C putative (DUF1118) | Chr1:28078995-28079831 FORWARD LENGTH=198 | 201606	1	1	1	1	1	1	0	0	1	1	1	1	1	1	1	0	0	1	1	1	1	By MS/MS	By matching	By MS/MS			By MS/MS	By matching	By MS/MS	By MS/MS	11780000	513020	1267700	2765700	0	0	3043000	599700	857710	2732700	0	0	0	0	0	0	0
AT1G74960.3;AT1G74960.2;AT1G74960.1	AT1G74960	AT1G74960.3 | fatty acid biosynthesis 1 | Chr1:28152564-28155948 REVERSE LENGTH=541 | 201606;AT1G74960.2 | fatty acid biosynthesis 1 | Chr1:28152564-28155948 REVERSE LENGTH=541 | 201606;AT1G74960.1 | fatty acid biosynthesis 1 | Chr1:28152564-28155948 REVER	1	1	1	1	0	0	0	0	1	1	0	1	1	0	0	0	0	1	1	0	1	By MS/MS					By MS/MS	By matching		By matching	1639200	110430	0	0	0	0	651810	152990	0	723960	0	0	0	0	0	0	0
AT1G75350.1	AT1G75350	AT1G75350.1 | Ribosomal protein L31 | Chr1:28272163-28272687 FORWARD LENGTH=144 | 201606	1	1	1	0	0	1	0	0	1	0	1	0	0	0	1	0	0	1	0	1	0			By matching			By MS/MS		By matching		2803600	0	0	1057100	0	0	1355100	0	391380	0	0	0	0	0	0	0	0
AT1G77060.1	AT1G77060	AT1G77060.1 | Phosphoenolpyruvate carboxylase family protein | Chr1:28951804-28953449 REVERSE LENGTH=339 | 201606	2	2	2	0	0	1	0	0	2	1	1	1	0	0	1	0	0	2	1	1	1			By matching			By MS/MS	By matching	By matching	By matching	6051300	0	0	1247700	0	0	2564500	813680	543800	881550	0	0	0	0	0	238500	0
AT1G77090.1	AT1G77090	AT1G77090.1 | thylakoid lumenal protein (Mog1/PsbP/DUF1795-like photosystem II reaction center PsbP family protein) | Chr1:28960576-28961875 REVERSE LENGTH=260 | 201606	2	2	2	1	0	2	0	0	2	2	2	2	1	0	2	0	0	2	2	2	2	By matching		By MS/MS			By MS/MS	By matching	By MS/MS	By matching	16056000	291950	0	4192700	0	0	4621200	2025700	2728600	2195900	0	0	409540	0	0	393520	420420
AT1G77490.2;AT1G77490.1	AT1G77490	AT1G77490.2 | thylakoidal ascorbate peroxidase | Chr1:29117688-29120649 FORWARD LENGTH=421 | 201606;AT1G77490.1 | thylakoidal ascorbate peroxidase | Chr1:29117688-29120046 FORWARD LENGTH=426 | 201606	3	3	3	3	0	3	0	2	3	3	3	3	3	0	3	0	2	3	3	3	3	By MS/MS		By MS/MS		By MS/MS	By MS/MS	By MS/MS	By MS/MS	By MS/MS	28263000	835450	0	7243300	0	902500	7768100	3410500	4484300	3619100	696620	0	650830	0	467540	761300	866170
AT1G78900.2;AT1G78900.1	AT1G78900	AT1G78900.2 | vacuolar ATP synthase subunit A | Chr1:29660463-29664575 FORWARD LENGTH=623 | 201606;AT1G78900.1 | vacuolar ATP synthase subunit A | Chr1:29660463-29664575 FORWARD LENGTH=623 | 201606	7	7	7	0	0	2	3	7	4	0	2	4	0	0	2	3	7	4	0	2	4			By matching	By MS/MS	By MS/MS	By MS/MS		By matching	By MS/MS	46500000	0	0	1747000	4168300	13673000	3696500	0	1281300	21934000	0	0	199400	4160500	5149500	180450	0
AT1G79040.1	AT1G79040	AT1G79040.1 | photosystem II subunit R | Chr1:29736085-29736781 FORWARD LENGTH=140 | 201606	5	5	5	3	0	5	0	2	5	5	5	3	3	0	5	0	2	5	5	5	3	By MS/MS		By MS/MS		By matching	By MS/MS	By MS/MS	By MS/MS	By MS/MS	256940000	5553300	0	80039000	0	1486000	80120000	37579000	35579000	16582000	5425700	0	8412500	0	858670	7843200	7444000
AT1G79600.1	AT1G79600	AT1G79600.1 | Protein kinase superfamily protein | Chr1:29950105-29952516 REVERSE LENGTH=711 | 201606	3	3	3	0	0	3	0	0	2	1	3	1	0	0	3	0	0	2	1	3	1			By MS/MS			By MS/MS	By matching	By MS/MS	By matching	8638800	0	0	3397900	0	0	2317000	394230	1709500	820200	0	0	298910	0	0	291750	0
AT1G79850.1	AT1G79850	AT1G79850.1 | ribosomal protein S17 | Chr1:30041473-30041922 REVERSE LENGTH=149 | 201606	3	3	3	1	1	3	0	1	3	2	1	2	1	1	3	0	1	3	2	1	2	By MS/MS	By matching	By MS/MS		By matching	By MS/MS	By matching	By matching	By MS/MS	44671000	335620	1050400	10690000	0	1053500	15554000	4477800	3730900	7778600	0	0	947740	0	0	1664300	789000
AT1G80380.3;AT1G80380.8;AT1G80380.4;AT1G80380.2;AT1G80380.1;AT1G80380.7;AT1G80380.6;AT1G80380.5	AT1G80380	AT1G80380.3 | P-loop containing nucleoside triphosphate hydrolases superfamily protein | Chr1:30217895-30219784 FORWARD LENGTH=364 | 201606;AT1G80380.8 | P-loop containing nucleoside triphosphate hydrolases superfamily protein | Chr1:30217895-30219784 FORW	5	5	5	1	1	3	0	1	3	3	1	2	1	1	3	0	1	3	3	1	2	By MS/MS	By MS/MS	By MS/MS		By MS/MS	By MS/MS	By matching	By MS/MS	By MS/MS	15929000	185160	0	2982100	0	870860	6216100	1503500	768020	3402900	0	0	315160	0	0	589310	309050
AT2G01140.1	AT2G01140	AT2G01140.1 | Aldolase superfamily protein | Chr2:95006-96491 REVERSE LENGTH=391 | 201606	3	2	2	2	1	3	0	2	3	3	3	2	1	0	2	0	1	2	2	2	1	By matching	By matching	By MS/MS		By matching	By MS/MS	By MS/MS	By MS/MS	By MS/MS	11689000	118410	0	2212600	0	653620	2801000	948800	1130800	3823600	0	0	216250	0	0	271410	229640
AT2G44120.1;AT2G01250.1;AT3G13580.9;AT3G13580.8;AT3G13580.7;AT3G13580.6;AT3G13580.5;AT3G13580.4;AT3G13580.3;AT3G13580.2;AT3G13580.1;AT2G44120.2	AT2G44120	AT2G44120.1 | Ribosomal protein L30/L7 family protein | Chr2:18249227-18250402 REVERSE LENGTH=242 | 201606;AT2G01250.1 | Ribosomal protein L30/L7 family protein | Chr2:132943-134264 REVERSE LENGTH=242 | 201606;AT3G13580.9 | Ribosomal protein L30/L7 family	1	1	1	0	0	0	0	1	0	0	0	0	0	0	0	0	1	0	0	0	0					By MS/MS					606490	0	0	0	0	606490	0	0	0	0	0	0	0	0	241310	0	0
AT2G02740.1	AT2G02740	AT2G02740.1 | ssDNA-binding transcriptional regulator | Chr2:769389-770993 FORWARD LENGTH=268 | 201606	1	1	1	0	0	1	0	0	1	1	0	0	0	0	1	0	0	1	1	0	0			By MS/MS			By MS/MS	By MS/MS			2460000	0	0	669450	0	0	1259100	531440	0	0	0	0	0	0	0	0	125500
AT2G03420.1	AT2G03420	AT2G03420.1 | hypothetical protein | Chr2:1035100-1035937 REVERSE LENGTH=170 | 201606	1	1	1	0	1	1	0	0	1	1	1	0	0	1	1	0	0	1	1	1	0		By MS/MS	By MS/MS			By MS/MS	By MS/MS	By MS/MS		5968400	0	250850	1847300	0	0	2331800	749910	788560	0	0	0	0	0	0	0	0
AT2G03440.1	AT2G03440	AT2G03440.1 | nodulin-related protein 1 | Chr2:1039409-1039972 REVERSE LENGTH=187 | 201606	1	1	1	0	0	0	1	1	0	0	0	0	0	0	0	1	1	0	0	0	0				By matching	By MS/MS					429590	0	0	0	105310	324280	0	0	0	0	0	0	0	0	129020	0	0
AT2G44120.1;AT2G01250.1;AT3G13580.9;AT3G13580.8;AT3G13580.7;AT3G13580.6;AT3G13580.5;AT3G13580.4;AT3G13580.3;AT3G13580.2;AT3G13580.1;AT2G44120.2	AT2G01250	AT2G44120.1 | Ribosomal protein L30/L7 family protein | Chr2:18249227-18250402 REVERSE LENGTH=242 | 201606;AT2G01250.1 | Ribosomal protein L30/L7 family protein | Chr2:132943-134264 REVERSE LENGTH=242 | 201606;AT3G13580.9 | Ribosomal protein L30/L7 family	1	1	1	0	0	0	0	1	0	0	0	0	0	0	0	0	1	0	0	0	0					By MS/MS					606490	0	0	0	0	606490	0	0	0	0	0	0	0	0	241310	0	0
AT2G44120.1;AT2G01250.1;AT3G13580.9;AT3G13580.8;AT3G13580.7;AT3G13580.6;AT3G13580.5;AT3G13580.4;AT3G13580.3;AT3G13580.2;AT3G13580.1;AT2G44120.2	AT3G13580	AT2G44120.1 | Ribosomal protein L30/L7 family protein | Chr2:18249227-18250402 REVERSE LENGTH=242 | 201606;AT2G01250.1 | Ribosomal protein L30/L7 family protein | Chr2:132943-134264 REVERSE LENGTH=242 | 201606;AT3G13580.9 | Ribosomal protein L30/L7 family	1	1	1	0	0	0	0	1	0	0	0	0	0	0	0	0	1	0	0	0	0					By MS/MS					606490	0	0	0	0	606490	0	0	0	0	0	0	0	0	241310	0	0
AT2G04030.2;AT2G04030.1;AT3G07770.3;AT3G07770.2;AT3G07770.1	AT2G04030	AT2G04030.2 | Chaperone protein htpG family protein | Chr2:1281983-1285909 FORWARD LENGTH=777 | 201606;AT2G04030.1 | Chaperone protein htpG family protein | Chr2:1281983-1285909 FORWARD LENGTH=780 | 201606	9	9	9	3	1	6	1	5	8	4	6	6	3	1	6	1	5	8	4	6	6	By matching	By matching	By MS/MS	By MS/MS	By MS/MS	By MS/MS	By MS/MS	By MS/MS	By MS/MS	63408000	427510	217050	12585000	164250	2357800	22003000	4706100	7451800	13496000	1022700	0	1026100	0	905060	1897800	1202900
AT2G05070.1;AT2G05100.1;AT3G27690.1;AT3G27690.2;AT2G05100.2	AT3G27690	AT2G05070.1 | photosystem II light harvesting complex protein 2.2 | Chr2:1799436-1800329 REVERSE LENGTH=265 | 201606;AT2G05100.1 | photosystem II light harvesting complex protein 2.1 | Chr2:1823449-1824331 REVERSE LENGTH=265 | 201606;AT3G27690.1 | photosys	10	6	6	8	5	8	5	8	8	8	8	9	5	3	5	3	5	5	5	5	6	By MS/MS	By MS/MS	By MS/MS	By MS/MS	By MS/MS	By MS/MS	By MS/MS	By MS/MS	By MS/MS	891280000	9525000	36843000	191790000	7716200	51192000	211920000	39590000	66816000	275890000	10608000	15968000	20388000	7365500	13900000	14074000	7327500
AT2G05070.1;AT2G05100.1;AT3G27690.1;AT3G27690.2;AT2G05100.2	AT2G05070	AT2G05070.1 | photosystem II light harvesting complex protein 2.2 | Chr2:1799436-1800329 REVERSE LENGTH=265 | 201606;AT2G05100.1 | photosystem II light harvesting complex protein 2.1 | Chr2:1823449-1824331 REVERSE LENGTH=265 | 201606;AT3G27690.1 | photosys	10	6	6	8	5	8	5	8	8	8	8	9	5	3	5	3	5	5	5	5	6	By MS/MS	By MS/MS	By MS/MS	By MS/MS	By MS/MS	By MS/MS	By MS/MS	By MS/MS	By MS/MS	891280000	9525000	36843000	191790000	7716200	51192000	211920000	39590000	66816000	275890000	10608000	15968000	20388000	7365500	13900000	14074000	7327500
AT2G05310.1	AT2G05310	AT2G05310.1 | transmembrane protein | Chr2:1933391-1934145 REVERSE LENGTH=125 | 201606	1	1	1	1	0	1	0	0	1	1	1	0	1	0	1	0	0	1	1	1	0	By MS/MS		By MS/MS			By MS/MS	By MS/MS	By MS/MS		13273000	220120	0	5653900	0	0	4573900	1223600	1601600	0	0	0	531380	0	0	425530	0
AT2G05620.2;AT2G05620.1	AT2G05620	AT2G05620.2 | proton gradient regulation 5 | Chr2:2081204-2081687 REVERSE LENGTH=133 | 201606;AT2G05620.1 | proton gradient regulation 5 | Chr2:2081204-2081687 REVERSE LENGTH=133 | 201606	1	1	1	1	0	0	0	0	0	0	0	0	1	0	0	0	0	0	0	0	0	By MS/MS									435970	435970	0	0	0	0	0	0	0	0	435970	0	0	0	0	0	0
AT2G05710.1	AT2G05710	AT2G05710.1 | aconitase 3 | Chr2:2141591-2146350 FORWARD LENGTH=990 | 201606	1	1	1	0	0	0	0	0	0	0	0	1	0	0	0	0	0	0	0	0	1									By MS/MS	2021600	0	0	0	0	0	0	0	0	2021600	0	0	0	0	0	0	0
AT2G05990.2;AT2G05990.1	AT2G05990	AT2G05990.2 | NAD(P)-binding Rossmann-fold superfamily protein | Chr2:2322876-2324867 FORWARD LENGTH=390 | 201606;AT2G05990.1 | NAD(P)-binding Rossmann-fold superfamily protein | Chr2:2322876-2324867 FORWARD LENGTH=390 | 201606	6	6	6	3	3	5	1	2	5	4	3	4	3	3	5	1	2	5	4	3	4	By MS/MS	By MS/MS	By MS/MS	By MS/MS	By MS/MS	By MS/MS	By MS/MS	By MS/MS	By MS/MS	33018000	601900	1073100	7005200	104520	1298300	9981800	2917400	2050200	7986000	490690	632100	395700	0	614540	692480	777080
AT2G07698.1;ATMG01190.1	ATMG01190	AT2G07698.1 | ATPase%2C F1 complex%2C alpha subunit protein | Chr2:3361474-3364028 FORWARD LENGTH=777 | 201606;ATMG01190.1 | ATP synthase subunit 1 | ChrM:302166-303689 REVERSE LENGTH=507 | 201606	11	10	10	4	4	6	4	6	6	3	5	7	4	4	6	4	6	5	3	5	7	By MS/MS	By MS/MS	By MS/MS	By MS/MS	By MS/MS	By MS/MS	By MS/MS	By MS/MS	By MS/MS	588520000	2144200	10175000	87063000	2630700	25616000	70234000	23555000	34526000	332570000	2265300	3782000	2201600	9701600	11926000	1626600	2439200
AT2G07698.1;ATMG01190.1	AT2G07698	AT2G07698.1 | ATPase%2C F1 complex%2C alpha subunit protein | Chr2:3361474-3364028 FORWARD LENGTH=777 | 201606;ATMG01190.1 | ATP synthase subunit 1 | ChrM:302166-303689 REVERSE LENGTH=507 | 201606	11	10	10	4	4	6	4	6	6	3	5	7	4	4	6	4	6	5	3	5	7	By MS/MS	By MS/MS	By MS/MS	By MS/MS	By MS/MS	By MS/MS	By MS/MS	By MS/MS	By MS/MS	588520000	2144200	10175000	87063000	2630700	25616000	70234000	23555000	34526000	332570000	2265300	3782000	2201600	9701600	11926000	1626600	2439200
AT2G14880.3;AT2G14880.2;AT2G14880.1	AT2G14880	AT2G14880.3 | SWIB/MDM2 domain superfamily protein | Chr2:6394524-6394841 REVERSE LENGTH=105 | 201606;AT2G14880.2 | SWIB/MDM2 domain superfamily protein | Chr2:6394524-6394841 REVERSE LENGTH=105 | 201606;AT2G14880.1 | SWIB/MDM2 domain superfamily protein |	1	1	1	0	0	1	0	0	1	1	0	0	0	0	1	0	0	1	1	0	0			By MS/MS			By MS/MS	By MS/MS			1457000	0	0	529080	0	0	776200	151760	0	0	0	0	0	0	0	0	35839
AT2G15620.1	AT2G15620	AT2G15620.1 | nitrite reductase 1 | Chr2:6810552-6812666 FORWARD LENGTH=586 | 201606	4	4	4	1	2	4	1	3	4	3	2	3	1	2	4	1	3	4	3	2	3	By matching	By MS/MS	By MS/MS	By MS/MS	By MS/MS	By MS/MS	By MS/MS	By MS/MS	By MS/MS	35284000	77852	1108500	4502700	0	629720	12077000	4524500	4106900	8257100	0	488050	309410	0	260600	1101300	949990
AT2G18450.1;AT5G66760.1	AT5G66760	AT2G18450.1 | succinate dehydrogenase 1-2 | Chr2:7997510-8000801 REVERSE LENGTH=632 | 201606;AT5G66760.1 | succinate dehydrogenase 1-1 | Chr5:26653776-26657224 FORWARD LENGTH=634 | 201606	2	2	2	0	0	0	0	1	0	0	0	2	0	0	0	0	1	0	0	0	2					By matching				By MS/MS	7276200	0	0	0	0	420110	0	0	0	6856100	0	0	0	0	0	0	0
AT2G18450.1;AT5G66760.1	AT2G18450	AT2G18450.1 | succinate dehydrogenase 1-2 | Chr2:7997510-8000801 REVERSE LENGTH=632 | 201606;AT5G66760.1 | succinate dehydrogenase 1-1 | Chr5:26653776-26657224 FORWARD LENGTH=634 | 201606	2	2	2	0	0	0	0	1	0	0	0	2	0	0	0	0	1	0	0	0	2					By matching				By MS/MS	7276200	0	0	0	0	420110	0	0	0	6856100	0	0	0	0	0	0	0
AT2G18710.1	AT2G18710	AT2G18710.1 | SECY homolog 1 | Chr2:8112231-8114452 REVERSE LENGTH=551 | 201606	2	2	2	1	2	2	0	0	2	1	2	1	1	2	2	0	0	2	1	2	1	By matching	By matching	By MS/MS			By MS/MS	By matching	By MS/MS	By matching	7662100	73355	474460	2432200	0	0	2282400	388160	1246100	765400	0	0	228280	0	0	229270	0
AT2G19940.3;AT2G19940.1;AT2G19940.2	AT2G19940	AT2G19940.3 | Putative N-acetyl-gamma-glutamyl-phosphate reductase | Chr2:8613203-8615649 FORWARD LENGTH=389 | 201606;AT2G19940.1 | Putative N-acetyl-gamma-glutamyl-phosphate reductase | Chr2:8613203-8615649 FORWARD LENGTH=389 | 201606;AT2G19940.2 | Putati	1	1	1	0	0	0	0	0	1	0	0	1	0	0	0	0	0	1	0	0	1						By MS/MS			By MS/MS	4296400	0	0	0	0	0	1861500	0	0	2434800	0	0	0	0	0	0	0
AT2G20260.1	AT2G20260	AT2G20260.1 | photosystem I subunit E-2 | Chr2:8736780-8737644 FORWARD LENGTH=145 | 201606	4	3	3	3	4	4	4	4	4	4	4	3	2	3	3	3	3	3	3	3	2	By MS/MS	By MS/MS	By MS/MS	By MS/MS	By MS/MS	By MS/MS	By MS/MS	By MS/MS	By MS/MS	554810000	4715500	39536000	160040000	5748700	16692000	120940000	65089000	77774000	64270000	11098000	12195000	12696000	7054000	8674900	9912300	12871000
AT2G20360.1	AT2G20360	AT2G20360.1 | NAD(P)-binding Rossmann-fold superfamily protein | Chr2:8786070-8789098 FORWARD LENGTH=402 | 201606	1	1	1	0	0	0	0	0	0	0	0	1	0	0	0	0	0	0	0	0	1									By MS/MS	5516700	0	0	0	0	0	0	0	0	5516700	0	0	0	0	0	0	0
AT4G27090.1;AT2G20450.1	AT4G27090	AT4G27090.1 | Ribosomal protein L14 | Chr4:13594104-13595187 REVERSE LENGTH=134 | 201606;AT2G20450.1 | Ribosomal protein L14 | Chr2:8813923-8815071 FORWARD LENGTH=134 | 201606	1	1	1	0	0	0	1	1	0	0	0	0	0	0	0	1	1	0	0	0	0				By MS/MS	By MS/MS					593530	0	0	0	227270	366260	0	0	0	0	0	0	0	0	145730	0	0
AT4G27090.1;AT2G20450.1	AT2G20450	AT4G27090.1 | Ribosomal protein L14 | Chr4:13594104-13595187 REVERSE LENGTH=134 | 201606;AT2G20450.1 | Ribosomal protein L14 | Chr2:8813923-8815071 FORWARD LENGTH=134 | 201606	1	1	1	0	0	0	1	1	0	0	0	0	0	0	0	1	1	0	0	0	0				By MS/MS	By MS/MS					593530	0	0	0	227270	366260	0	0	0	0	0	0	0	0	145730	0	0
AT2G20890.1	AT2G20890	AT2G20890.1 | photosystem II reaction center PSB29 protein | Chr2:8987783-8989185 FORWARD LENGTH=300 | 201606	4	4	4	1	1	3	0	0	3	2	2	3	1	1	3	0	0	3	2	2	3	By MS/MS	By MS/MS	By MS/MS			By MS/MS	By MS/MS	By MS/MS	By MS/MS	18940000	396640	0	3680300	0	0	6191300	1552200	1712800	5406500	0	0	397870	0	0	486550	403240
AT2G21170.2;AT2G21170.3;AT2G21170.1	AT2G21170	AT2G21170.2 | triosephosphate isomerase | Chr2:9071047-9073106 REVERSE LENGTH=306 | 201606;AT2G21170.3 | triosephosphate isomerase | Chr2:9071047-9073106 REVERSE LENGTH=315 | 201606;AT2G21170.1 | triosephosphate isomerase | Chr2:9071047-9073106 REVERSE LEN	1	1	1	1	0	1	0	0	1	1	1	1	1	0	1	0	0	1	1	1	1	By matching		By MS/MS			By MS/MS	By matching	By matching	By matching	6132400	91612	0	1425900	0	0	2327300	696590	413210	1177800	0	0	0	0	0	0	0
AT2G21330.1;AT2G21330.3;AT2G21330.2	AT2G21330	AT2G21330.1 | fructose-bisphosphate aldolase 1 | Chr2:9128416-9130152 REVERSE LENGTH=399 | 201606;AT2G21330.3 | fructose-bisphosphate aldolase 1 | Chr2:9128416-9130152 REVERSE LENGTH=389 | 201606;AT2G21330.2 | fructose-bisphosphate aldolase 1 | Chr2:912876	11	5	4	9	9	10	4	9	11	11	9	9	4	4	4	2	4	4	4	4	4	By MS/MS	By MS/MS	By MS/MS	By MS/MS	By MS/MS	By MS/MS	By MS/MS	By MS/MS	By MS/MS	249230000	4937200	11036000	60227000	1183700	8296700	70724000	17344000	21578000	53900000	5297700	4339000	4562600	3272500	3395000	5364300	3858100
AT2G21530.1	AT2G21530	AT2G21530.1 | SMAD/FHA domain-containing protein | Chr2:9219372-9220464 FORWARD LENGTH=209 | 201606	3	3	3	1	0	2	0	0	3	2	1	1	1	0	2	0	0	3	2	1	1	By MS/MS		By matching			By MS/MS	By matching	By MS/MS	By matching	6670500	163180	0	889300	0	0	3315600	376150	351670	1574600	0	0	94085	0	0	261720	124980
AT2G21660.2;AT2G21660.1	AT2G21660	AT2G21660.2 | cold%2C circadian rhythm%2C and rna binding 2 | Chr2:9265477-9266316 REVERSE LENGTH=159 | 201606;AT2G21660.1 | cold%2C circadian rhythm%2C and rna binding 2 | Chr2:9265477-9266316 REVERSE LENGTH=176 | 201606	3	3	3	2	1	1	3	2	2	0	0	1	2	1	1	3	2	2	0	0	1	By MS/MS	By MS/MS	By matching	By MS/MS	By MS/MS	By MS/MS			By MS/MS	12404000	530000	406500	1141300	2609700	5565400	738610	0	0	1413000	573000	0	0	2479800	2467200	0	0
AT2G21860.1	AT2G21860	AT2G21860.1 | violaxanthin de-epoxidase-like protein | Chr2:9318333-9319990 REVERSE LENGTH=522 | 201606	1	1	1	1	1	1	1	0	1	1	1	0	1	1	1	1	0	1	1	1	0	By matching	By matching	By MS/MS	By matching		By matching	By matching	By MS/MS		5660100	122680	382080	1659000	324780	0	1533100	686370	952070	0	0	0	0	0	0	0	0
AT2G21960.1	AT2G21960	AT2G21960.1 | transmembrane protein | Chr2:9354990-9356958 FORWARD LENGTH=332 | 201606	2	2	2	1	1	2	0	1	2	2	1	1	1	1	2	0	1	2	2	1	1	By matching	By MS/MS	By MS/MS		By MS/MS	By MS/MS	By MS/MS	By MS/MS	By matching	13163000	62035	441690	4346100	0	268350	4098100	1809300	1538600	599180	0	0	422380	0	0	381650	412970
AT5G64990.1;AT5G10260.1;AT2G22290.1;AT2G44610.1;AT4G39890.1	AT5G64990	AT5G64990.1 | RAB GTPase homolog H1A | Chr5:25963562-25964792 REVERSE LENGTH=206 | 201606;AT5G10260.1 | RAB GTPase homolog H1E | Chr5:3219991-3221301 FORWARD LENGTH=207 | 201606;AT2G22290.1 | RAB GTPase homolog H1D | Chr2:9466568-9467688 FORWARD LENGTH=207	1	1	1	0	0	0	0	0	0	0	0	1	0	0	0	0	0	0	0	0	1									By MS/MS	4475100	0	0	0	0	0	0	0	0	4475100	0	0	0	0	0	0	0
AT5G64990.1;AT5G10260.1;AT2G22290.1;AT2G44610.1;AT4G39890.1	AT5G10260	AT5G64990.1 | RAB GTPase homolog H1A | Chr5:25963562-25964792 REVERSE LENGTH=206 | 201606;AT5G10260.1 | RAB GTPase homolog H1E | Chr5:3219991-3221301 FORWARD LENGTH=207 | 201606;AT2G22290.1 | RAB GTPase homolog H1D | Chr2:9466568-9467688 FORWARD LENGTH=207	1	1	1	0	0	0	0	0	0	0	0	1	0	0	0	0	0	0	0	0	1									By MS/MS	4475100	0	0	0	0	0	0	0	0	4475100	0	0	0	0	0	0	0
AT5G64990.1;AT5G10260.1;AT2G22290.1;AT2G44610.1;AT4G39890.1	AT2G22290	AT5G64990.1 | RAB GTPase homolog H1A | Chr5:25963562-25964792 REVERSE LENGTH=206 | 201606;AT5G10260.1 | RAB GTPase homolog H1E | Chr5:3219991-3221301 FORWARD LENGTH=207 | 201606;AT2G22290.1 | RAB GTPase homolog H1D | Chr2:9466568-9467688 FORWARD LENGTH=207	1	1	1	0	0	0	0	0	0	0	0	1	0	0	0	0	0	0	0	0	1									By MS/MS	4475100	0	0	0	0	0	0	0	0	4475100	0	0	0	0	0	0	0
AT5G64990.1;AT5G10260.1;AT2G22290.1;AT2G44610.1;AT4G39890.1	AT2G44610	AT5G64990.1 | RAB GTPase homolog H1A | Chr5:25963562-25964792 REVERSE LENGTH=206 | 201606;AT5G10260.1 | RAB GTPase homolog H1E | Chr5:3219991-3221301 FORWARD LENGTH=207 | 201606;AT2G22290.1 | RAB GTPase homolog H1D | Chr2:9466568-9467688 FORWARD LENGTH=207	1	1	1	0	0	0	0	0	0	0	0	1	0	0	0	0	0	0	0	0	1									By MS/MS	4475100	0	0	0	0	0	0	0	0	4475100	0	0	0	0	0	0	0
AT5G64990.1;AT5G10260.1;AT2G22290.1;AT2G44610.1;AT4G39890.1	AT4G39890	AT5G64990.1 | RAB GTPase homolog H1A | Chr5:25963562-25964792 REVERSE LENGTH=206 | 201606;AT5G10260.1 | RAB GTPase homolog H1E | Chr5:3219991-3221301 FORWARD LENGTH=207 | 201606;AT2G22290.1 | RAB GTPase homolog H1D | Chr2:9466568-9467688 FORWARD LENGTH=207	1	1	1	0	0	0	0	0	0	0	0	1	0	0	0	0	0	0	0	0	1									By MS/MS	4475100	0	0	0	0	0	0	0	0	4475100	0	0	0	0	0	0	0
AT2G23670.1	AT2G23670	AT2G23670.1 | homolog of Synechocystis YCF37 | Chr2:10063307-10063810 REVERSE LENGTH=167 | 201606	2	2	2	1	1	2	0	0	2	2	1	0	1	1	2	0	0	2	2	1	0	By matching	By matching	By MS/MS			By MS/MS	By MS/MS	By matching		8357700	199870	355790	3732600	0	0	2451800	987860	629850	0	239820	0	282030	0	0	244770	245470
AT2G24090.1	AT2G24090	AT2G24090.1 | Ribosomal protein L35 | Chr2:10242038-10243416 FORWARD LENGTH=145 | 201606	1	1	1	0	0	1	0	0	1	1	1	1	0	0	1	0	0	1	1	1	1			By matching			By MS/MS	By matching	By matching	By matching	6113100	0	0	1245600	0	0	1940400	536710	874440	1516100	0	0	0	0	0	0	0
AT2G24200.3;AT2G24200.2;AT2G24200.1;AT4G30920.1	AT2G24200	AT2G24200.3 | Cytosol aminopeptidase family protein | Chr2:10287017-10289450 REVERSE LENGTH=484 | 201606;AT2G24200.2 | Cytosol aminopeptidase family protein | Chr2:10287017-10289450 REVERSE LENGTH=520 | 201606;AT2G24200.1 | Cytosol aminopeptidase family pr	2	2	2	1	1	1	1	0	2	2	0	1	1	1	1	1	0	2	2	0	1	By matching	By MS/MS	By MS/MS	By MS/MS		By MS/MS	By MS/MS		By matching	5718400	40548	309990	963100	182820	0	2455800	1049700	0	716490	0	0	0	0	0	0	247890
AT2G24200.3;AT2G24200.2;AT2G24200.1;AT4G30920.1	AT4G30920	AT2G24200.3 | Cytosol aminopeptidase family protein | Chr2:10287017-10289450 REVERSE LENGTH=484 | 201606;AT2G24200.2 | Cytosol aminopeptidase family protein | Chr2:10287017-10289450 REVERSE LENGTH=520 | 201606;AT2G24200.1 | Cytosol aminopeptidase family pr	2	2	2	1	1	1	1	0	2	2	0	1	1	1	1	1	0	2	2	0	1	By matching	By MS/MS	By MS/MS	By MS/MS		By MS/MS	By MS/MS		By matching	5718400	40548	309990	963100	182820	0	2455800	1049700	0	716490	0	0	0	0	0	0	247890
AT2G26340.1;AT2G26340.2	AT2G26340	AT2G26340.1 | hypothetical protein | Chr2:11215254-11216480 FORWARD LENGTH=253 | 201606;AT2G26340.2 | hypothetical protein | Chr2:11215254-11216991 FORWARD LENGTH=264 | 201606	3	3	3	1	1	3	0	2	3	3	3	0	1	1	3	0	2	3	3	3	0	By MS/MS	By MS/MS	By MS/MS		By MS/MS	By MS/MS	By MS/MS	By MS/MS		14954000	131110	829200	4679500	0	706040	3715300	2376600	2516600	0	0	0	401630	0	451360	350910	426320
AT2G27680.1	AT2G27680	AT2G27680.1 | NAD(P)-linked oxidoreductase superfamily protein | Chr2:11803981-11805965 REVERSE LENGTH=384 | 201606	3	3	3	1	0	2	0	0	2	1	1	2	1	0	2	0	0	2	1	1	2	By matching		By MS/MS			By MS/MS	By matching	By matching	By MS/MS	11321000	91830	0	2839100	0	0	4531200	593420	606160	2658900	0	0	266060	0	0	422260	0
AT2G28000.1	AT2G28000	AT2G28000.1 | chaperonin-60alpha | Chr2:11926603-11929184 FORWARD LENGTH=586 | 201606	15	15	15	9	8	12	4	9	14	13	13	12	9	8	12	4	9	14	13	13	12	By MS/MS	By MS/MS	By MS/MS	By MS/MS	By MS/MS	By MS/MS	By MS/MS	By MS/MS	By MS/MS	319600000	3138900	10194000	38369000	2183400	7460400	120250000	29143000	32353000	76512000	3164400	4290300	3878200	3481600	3603400	9732100	5887800
AT2G28190.1	AT2G28190	AT2G28190.1 | copper/zinc superoxide dismutase 2 | Chr2:12014548-12016303 FORWARD LENGTH=216 | 201606	2	2	2	0	0	2	0	0	2	2	2	1	0	0	2	0	0	2	2	2	1			By MS/MS			By MS/MS	By MS/MS	By matching	By MS/MS	27916000	0	0	6552600	0	0	11503000	3461400	3187400	3212500	0	0	588970	0	0	1116100	848320
AT2G28800.4;AT2G28800.1;AT2G28800.3;AT2G28800.2	AT2G28800	AT2G28800.4 | 63 kDa inner membrane family protein | Chr2:12356669-12359158 REVERSE LENGTH=432 | 201606;AT2G28800.1 | 63 kDa inner membrane family protein | Chr2:12356669-12359158 REVERSE LENGTH=462 | 201606	3	3	3	1	1	3	1	1	3	2	1	0	1	1	3	1	1	3	2	1	0	By matching	By MS/MS	By MS/MS	By MS/MS	By MS/MS	By MS/MS	By MS/MS	By MS/MS		16294000	88046	531230	5982600	164150	266170	5179200	2487700	1595200	0	0	0	531600	0	0	465720	634280
AT2G28900.1	AT2G28900	AT2G28900.1 | outer plastid envelope protein 16-1 | Chr2:12414423-12415459 REVERSE LENGTH=148 | 201606	1	1	1	1	0	1	0	1	1	1	1	0	1	0	1	0	1	1	1	1	0	By MS/MS		By MS/MS		By MS/MS	By MS/MS	By MS/MS	By MS/MS		6800900	500140	0	1607900	0	953340	2152600	919590	667290	0	0	0	0	0	0	0	0
AT2G30200.2;AT2G30200.1	AT2G30200	AT2G30200.2 | EMBRYO DEFECTIVE 3147 | Chr2:12883340-12885482 REVERSE LENGTH=369 | 201606;AT2G30200.1 | EMBRYO DEFECTIVE 3147 | Chr2:12883162-12885482 REVERSE LENGTH=393 | 201606	1	1	1	1	0	1	0	0	1	0	0	0	1	0	1	0	0	1	0	0	0	By matching		By matching			By MS/MS				1302600	82471	0	589990	0	0	630120	0	0	0	0	0	0	0	0	58601	0
AT2G30950.3;AT2G30950.2;AT2G30950.1;AT2G30950.4	AT2G30950	AT2G30950.3 | FtsH extracellular protease family | Chr2:13174692-13177064 FORWARD LENGTH=695 | 201606;AT2G30950.2 | FtsH extracellular protease family | Chr2:13174692-13177064 FORWARD LENGTH=695 | 201606;AT2G30950.1 | FtsH extracellular protease family | C	16	16	6	8	7	16	5	8	15	11	10	12	2	3	6	2	3	6	4	2	4	By MS/MS	By MS/MS	By MS/MS	By MS/MS	By MS/MS	By MS/MS	By MS/MS	By MS/MS	By MS/MS	345580000	5133600	21987000	88571000	3756700	14284000	79089000	26256000	36076000	70426000	4617900	8202400	7171400	5736100	6814900	6170900	5974200
AT2G33150.1	AT2G33150	AT2G33150.1 | peroxisomal 3-ketoacyl-CoA thiolase 3 | Chr2:14047814-14050983 REVERSE LENGTH=462 | 201606	1	1	1	0	0	0	0	0	0	0	0	1	0	0	0	0	0	0	0	0	1									By MS/MS	8436200	0	0	0	0	0	0	0	0	8436200	0	0	0	0	0	0	0
AT2G33800.1	AT2G33800	AT2G33800.1 | Ribosomal protein S5 family protein | Chr2:14300925-14302352 REVERSE LENGTH=303 | 201606	5	5	5	2	1	5	0	2	5	4	2	2	2	1	5	0	2	5	4	2	2	By MS/MS	By matching	By MS/MS		By MS/MS	By MS/MS	By MS/MS	By MS/MS	By MS/MS	34117000	635920	901340	7775800	0	1863700	13597000	3270400	892920	5179600	769830	0	479000	0	1104200	791630	572480
AT2G34420.1	AT2G34420	AT2G34420.1 | photosystem II light harvesting complex protein B1B2 | Chr2:14522716-14523513 REVERSE LENGTH=265 | 201606	11	5	0	7	6	8	4	7	9	8	10	9	0	0	0	0	0	0	0	0	0	By MS/MS	By MS/MS	By MS/MS	By MS/MS	By MS/MS	By MS/MS	By MS/MS	By MS/MS	By MS/MS	527990000	1084800	10756000	170990000	996160	12131000	84082000	4900100	63096000	179960000	2655900	4564500	16224000	0	4649400	7888900	1952200
AT2G34430.1	AT2G34430	AT2G34430.1 | light-harvesting chlorophyll-protein complex II subunit B1 | Chr2:14524818-14525618 FORWARD LENGTH=266 | 201606	11	2	2	6	4	8	3	6	9	6	8	7	1	0	2	0	1	2	0	0	0	By matching	By matching	By MS/MS	By matching	By matching	By MS/MS	By matching	By matching	By matching	14681000	107360	0	7303800	0	183540	7086500	0	0	0	0	0	688990	0	0	656710	0
AT2G34460.1	AT2G34460	AT2G34460.1 | NAD(P)-binding Rossmann-fold superfamily protein | Chr2:14529635-14530732 FORWARD LENGTH=280 | 201606	3	3	3	1	0	2	0	0	2	2	2	1	1	0	2	0	0	2	2	2	1	By MS/MS		By MS/MS			By MS/MS	By MS/MS	By MS/MS	By MS/MS	4752200	143830	0	1871700	0	0	1388900	533120	282970	531740	0	0	172260	0	0	132870	0
AT2G34640.1	AT2G34640	AT2G34640.1 | plastid transcriptionally active 12 | Chr2:14582061-14584345 REVERSE LENGTH=527 | 201606	2	2	2	0	0	2	0	0	2	1	0	1	0	0	2	0	0	2	1	0	1			By MS/MS			By MS/MS	By matching		By matching	6071600	0	0	2040300	0	0	2756500	686570	0	588200	0	0	191690	0	0	256480	0
AT2G35410.1	AT2G35410	AT2G35410.1 | RNA-binding (RRM/RBD/RNP motifs) family protein | Chr2:14898341-14899590 FORWARD LENGTH=308 | 201606	2	2	2	2	2	2	0	1	2	1	2	2	2	2	2	0	1	2	1	2	2	By matching	By matching	By MS/MS		By matching	By MS/MS	By MS/MS	By MS/MS	By MS/MS	19357000	233260	1259800	3780800	0	298850	6318400	1380300	2011000	4074200	281670	371830	331340	0	0	630510	0
AT2G35490.1	AT2G35490	AT2G35490.1 | Plastid-lipid associated protein PAP / fibrillin family protein | Chr2:14912309-14913797 REVERSE LENGTH=376 | 201606	4	4	4	4	3	4	0	3	4	4	4	3	4	3	4	0	3	4	4	4	3	By MS/MS	By MS/MS	By MS/MS		By MS/MS	By MS/MS	By MS/MS	By MS/MS	By MS/MS	87204000	1298200	3517800	26604000	0	2208900	24387000	7569000	6814800	14804000	1322900	1387900	2151000	0	1424200	1734600	1562100
AT4G16760.2;AT4G16760.1;AT2G35690.1	AT4G16760	AT4G16760.2 | acyl-CoA oxidase 1 | Chr4:9424930-9428689 REVERSE LENGTH=651 | 201606;AT4G16760.1 | acyl-CoA oxidase 1 | Chr4:9424930-9428689 REVERSE LENGTH=664 | 201606;AT2G35690.1 | acyl-CoA oxidase 5 | Chr2:14999962-15002892 FORWARD LENGTH=664 | 201606	1	1	1	0	0	0	0	0	0	0	0	1	0	0	0	0	0	0	0	0	1									By MS/MS	1976900	0	0	0	0	0	0	0	0	1976900	0	0	0	0	0	0	0
AT4G16760.2;AT4G16760.1;AT2G35690.1	AT2G35690	AT4G16760.2 | acyl-CoA oxidase 1 | Chr4:9424930-9428689 REVERSE LENGTH=651 | 201606;AT4G16760.1 | acyl-CoA oxidase 1 | Chr4:9424930-9428689 REVERSE LENGTH=664 | 201606;AT2G35690.1 | acyl-CoA oxidase 5 | Chr2:14999962-15002892 FORWARD LENGTH=664 | 201606	1	1	1	0	0	0	0	0	0	0	0	1	0	0	0	0	0	0	0	0	1									By MS/MS	1976900	0	0	0	0	0	0	0	0	1976900	0	0	0	0	0	0	0
AT2G36145.1	AT2G36145	AT2G36145.1 | hypothetical protein | Chr2:15168571-15169373 FORWARD LENGTH=186 | 201606	2	2	2	0	0	2	0	0	0	1	1	1	0	0	2	0	0	0	1	1	1			By MS/MS				By MS/MS	By MS/MS	By matching	1618200	0	0	520580	0	0	0	430370	412670	254540	0	0	0	0	0	0	0
AT2G36250.4;AT3G52750.3;AT3G52750.2;AT3G52750.1;AT2G36250.3;AT2G36250.2;AT2G36250.1;AT3G52750.4	AT2G36250	AT2G36250.4 | Tubulin/FtsZ family protein | Chr2:15197661-15199689 REVERSE LENGTH=397 | 201606;AT3G52750.3 | Tubulin/FtsZ family protein | Chr3:19549841-19552435 REVERSE LENGTH=473 | 201606;AT3G52750.2 | Tubulin/FtsZ family protein | Chr3:19549841-19552435	2	2	2	0	0	1	0	2	2	1	1	1	0	0	1	0	2	2	1	1	1			By matching		By MS/MS	By MS/MS	By matching	By matching	By matching	5725000	0	0	1126000	0	617670	1788600	313670	681870	1197200	0	0	0	0	246250	165840	0
AT2G36250.4;AT3G52750.3;AT3G52750.2;AT3G52750.1;AT2G36250.3;AT2G36250.2;AT2G36250.1;AT3G52750.4	AT3G52750	AT2G36250.4 | Tubulin/FtsZ family protein | Chr2:15197661-15199689 REVERSE LENGTH=397 | 201606;AT3G52750.3 | Tubulin/FtsZ family protein | Chr3:19549841-19552435 REVERSE LENGTH=473 | 201606;AT3G52750.2 | Tubulin/FtsZ family protein | Chr3:19549841-19552435	2	2	2	0	0	1	0	2	2	1	1	1	0	0	1	0	2	2	1	1	1			By matching		By MS/MS	By MS/MS	By matching	By matching	By matching	5725000	0	0	1126000	0	617670	1788600	313670	681870	1197200	0	0	0	0	246250	165840	0
AT2G36530.2;AT2G36530.1	AT2G36530	AT2G36530.2 | Enolase | Chr2:15321081-15323544 REVERSE LENGTH=433 | 201606;AT2G36530.1 | Enolase | Chr2:15321081-15323786 REVERSE LENGTH=444 | 201606	2	2	2	0	0	0	0	0	0	0	0	2	0	0	0	0	0	0	0	0	2									By MS/MS	9118600	0	0	0	0	0	0	0	0	9118600	0	0	0	0	0	0	0
AT5G60670.1;AT3G53430.1;AT2G37190.1	AT5G60670	AT5G60670.1 | Ribosomal protein L11 family protein | Chr5:24381066-24381566 REVERSE LENGTH=166 | 201606;AT3G53430.1 | Ribosomal protein L11 family protein | Chr3:19809895-19810395 REVERSE LENGTH=166 | 201606;AT2G37190.1 | Ribosomal protein L11 family prote	1	1	1	0	0	0	0	1	0	0	0	1	0	0	0	0	1	0	0	0	1					By MS/MS				By MS/MS	8340600	0	0	0	0	1971800	0	0	0	6368900	0	0	0	0	0	0	0
AT5G60670.1;AT3G53430.1;AT2G37190.1	AT2G37190	AT5G60670.1 | Ribosomal protein L11 family protein | Chr5:24381066-24381566 REVERSE LENGTH=166 | 201606;AT3G53430.1 | Ribosomal protein L11 family protein | Chr3:19809895-19810395 REVERSE LENGTH=166 | 201606;AT2G37190.1 | Ribosomal protein L11 family prote	1	1	1	0	0	0	0	1	0	0	0	1	0	0	0	0	1	0	0	0	1					By MS/MS				By MS/MS	8340600	0	0	0	0	1971800	0	0	0	6368900	0	0	0	0	0	0	0
AT5G60670.1;AT3G53430.1;AT2G37190.1	AT3G53430	AT5G60670.1 | Ribosomal protein L11 family protein | Chr5:24381066-24381566 REVERSE LENGTH=166 | 201606;AT3G53430.1 | Ribosomal protein L11 family protein | Chr3:19809895-19810395 REVERSE LENGTH=166 | 201606;AT2G37190.1 | Ribosomal protein L11 family prote	1	1	1	0	0	0	0	1	0	0	0	1	0	0	0	0	1	0	0	0	1					By MS/MS				By MS/MS	8340600	0	0	0	0	1971800	0	0	0	6368900	0	0	0	0	0	0	0
AT2G37220.1	AT2G37220	AT2G37220.1 | RNA-binding (RRM/RBD/RNP motifs) family protein | Chr2:15634980-15636331 REVERSE LENGTH=289 | 201606	6	6	4	3	3	4	1	3	5	4	3	3	3	3	3	1	3	3	3	3	3	By MS/MS	By matching	By MS/MS	By MS/MS	By MS/MS	By MS/MS	By MS/MS	By MS/MS	By MS/MS	77178000	1088200	2096200	13349000	916200	2918900	31585000	8663500	5353600	11208000	1296700	807230	1167200	0	1294500	2642400	1774700
AT2G37660.1	AT2G37660	AT2G37660.1 | NAD(P)-binding Rossmann-fold superfamily protein | Chr2:15795481-15796977 REVERSE LENGTH=325 | 201606	2	2	2	1	0	2	0	1	2	2	1	1	1	0	2	0	1	2	2	1	1	By matching		By MS/MS		By matching	By MS/MS	By MS/MS	By MS/MS	By MS/MS	14306000	100480	0	2778400	0	205890	6431300	1704100	1698300	1387500	0	0	247940	0	0	566210	417030
AT2G37690.1	AT2G37690	AT2G37690.1 | phosphoribosylaminoimidazole carboxylase%2C putative / AIR carboxylase | Chr2:15806111-15810240 FORWARD LENGTH=642 | 201606	1	1	1	0	0	0	0	0	1	1	0	0	0	0	0	0	0	1	1	0	0						By MS/MS	By matching			1248900	0	0	0	0	0	1030700	218140	0	0	0	0	0	0	0	0	51516
AT2G38040.2;AT2G38040.1	AT2G38040	AT2G38040.2 | acetyl Co-enzyme a carboxylase carboxyltransferase alpha subunit | Chr2:15917612-15920749 FORWARD LENGTH=769 | 201606;AT2G38040.1 | acetyl Co-enzyme a carboxylase carboxyltransferase alpha subunit | Chr2:15917612-15920749 FORWARD LENGTH=769 |	4	4	4	0	1	3	1	2	3	2	1	3	0	1	3	1	2	3	2	1	3		By MS/MS	By MS/MS	By MS/MS	By MS/MS	By MS/MS	By MS/MS	By MS/MS	By MS/MS	13438000	0	308870	3493300	145750	590430	4568500	773210	374370	3183300	0	0	273210	0	333890	337220	271280
AT3G55280.3;AT3G55280.2;AT3G55280.1;AT2G39460.2;AT2G39460.1	AT3G55280	AT3G55280.3 | ribosomal protein L23AB | Chr3:20500667-20501519 FORWARD LENGTH=148 | 201606;AT3G55280.2 | ribosomal protein L23AB | Chr3:20500667-20501519 FORWARD LENGTH=154 | 201606;AT3G55280.1 | ribosomal protein L23AB | Chr3:20500667-20501519 FORWARD LEN	1	1	1	1	0	1	1	1	0	0	0	1	1	0	1	1	1	0	0	0	1	By matching		By matching	By matching	By MS/MS				By MS/MS	6052300	64293	0	753420	1684600	1303600	0	0	0	2246400	0	0	0	0	0	0	0
AT3G55280.3;AT3G55280.2;AT3G55280.1;AT2G39460.2;AT2G39460.1	AT2G39460	AT3G55280.3 | ribosomal protein L23AB | Chr3:20500667-20501519 FORWARD LENGTH=148 | 201606;AT3G55280.2 | ribosomal protein L23AB | Chr3:20500667-20501519 FORWARD LENGTH=154 | 201606;AT3G55280.1 | ribosomal protein L23AB | Chr3:20500667-20501519 FORWARD LEN	1	1	1	1	0	1	1	1	0	0	0	1	1	0	1	1	1	0	0	0	1	By matching		By matching	By matching	By MS/MS				By MS/MS	6052300	64293	0	753420	1684600	1303600	0	0	0	2246400	0	0	0	0	0	0	0
AT2G39730.2;AT2G39730.3;AT2G39730.1	AT2G39730	AT2G39730.2 | rubisco activase | Chr2:16571046-16573345 REVERSE LENGTH=446 | 201606;AT2G39730.3 | rubisco activase | Chr2:16571174-16573345 REVERSE LENGTH=441 | 201606;AT2G39730.1 | rubisco activase | Chr2:16570951-16573345 REVERSE LENGTH=474 | 201606	24	24	24	15	11	22	9	19	24	16	18	20	15	11	22	9	19	24	16	18	20	By MS/MS	By MS/MS	By MS/MS	By MS/MS	By MS/MS	By MS/MS	By MS/MS	By MS/MS	By MS/MS	1742300000	35103000	50211000	281670000	49398000	127920000	457940000	161600000	157470000	421030000	31619000	19886000	27818000	48299000	56481000	42920000	31601000
AT2G40010.1;AT3G09200.1;AT3G11250.1;AT3G09200.2	AT2G40010	AT2G40010.1 | Ribosomal protein L10 family protein | Chr2:16708578-16710448 REVERSE LENGTH=317 | 201606;AT3G09200.1 | Ribosomal protein L10 family protein | Chr3:2823364-2825020 REVERSE LENGTH=320 | 201606;AT3G11250.1 | Ribosomal protein L10 family protein	3	3	3	0	0	0	0	3	0	0	0	0	0	0	0	0	3	0	0	0	0					By MS/MS					1020800	0	0	0	0	1020800	0	0	0	0	0	0	0	0	406150	0	0
AT2G40010.1;AT3G09200.1;AT3G11250.1;AT3G09200.2	AT3G09200	AT2G40010.1 | Ribosomal protein L10 family protein | Chr2:16708578-16710448 REVERSE LENGTH=317 | 201606;AT3G09200.1 | Ribosomal protein L10 family protein | Chr3:2823364-2825020 REVERSE LENGTH=320 | 201606;AT3G11250.1 | Ribosomal protein L10 family protein	3	3	3	0	0	0	0	3	0	0	0	0	0	0	0	0	3	0	0	0	0					By MS/MS					1020800	0	0	0	0	1020800	0	0	0	0	0	0	0	0	406150	0	0
AT2G40010.1;AT3G09200.1;AT3G11250.1;AT3G09200.2	AT3G11250	AT2G40010.1 | Ribosomal protein L10 family protein | Chr2:16708578-16710448 REVERSE LENGTH=317 | 201606;AT3G09200.1 | Ribosomal protein L10 family protein | Chr3:2823364-2825020 REVERSE LENGTH=320 | 201606;AT3G11250.1 | Ribosomal protein L10 family protein	3	3	3	0	0	0	0	3	0	0	0	0	0	0	0	0	3	0	0	0	0					By MS/MS					1020800	0	0	0	0	1020800	0	0	0	0	0	0	0	0	406150	0	0
AT2G40490.1	AT2G40490	AT2G40490.1 | Uroporphyrinogen decarboxylase | Chr2:16912961-16914988 FORWARD LENGTH=394 | 201606	2	2	2	0	0	1	0	0	2	0	1	0	0	0	1	0	0	2	0	1	0			By matching			By MS/MS		By matching		5523900	0	0	1624000	0	0	3150500	0	749320	0	0	0	0	0	0	293000	0
AT2G41680.1	AT2G41680	AT2G41680.1 | NADPH-dependent thioredoxin reductase C | Chr2:17376349-17379028 REVERSE LENGTH=529 | 201606	1	1	1	0	1	0	1	1	0	0	1	1	0	1	0	1	1	0	0	1	1		By MS/MS		By matching	By MS/MS			By MS/MS	By matching	3054900	0	390900	0	211170	512020	0	0	536360	1404400	0	0	0	0	0	0	0
AT2G41840.1;AT3G57490.1;AT1G59359.1;AT1G58983.1;AT1G58684.1;AT1G58380.1	AT2G41840	AT2G41840.1 | Ribosomal protein S5 family protein | Chr2:17460016-17461398 REVERSE LENGTH=285 | 201606;AT3G57490.1 | Ribosomal protein S5 family protein | Chr3:21279824-21280887 REVERSE LENGTH=276 | 201606;AT1G59359.1 | Ribosomal protein S5 family protein	2	2	2	0	0	0	1	2	0	0	1	0	0	0	0	1	2	0	0	1	0				By MS/MS	By MS/MS			By matching		3215700	0	0	0	775760	2030000	0	0	410020	0	0	0	0	0	807670	0	0
AT2G41840.1;AT3G57490.1;AT1G59359.1;AT1G58983.1;AT1G58684.1;AT1G58380.1	AT3G57490	AT2G41840.1 | Ribosomal protein S5 family protein | Chr2:17460016-17461398 REVERSE LENGTH=285 | 201606;AT3G57490.1 | Ribosomal protein S5 family protein | Chr3:21279824-21280887 REVERSE LENGTH=276 | 201606;AT1G59359.1 | Ribosomal protein S5 family protein	2	2	2	0	0	0	1	2	0	0	1	0	0	0	0	1	2	0	0	1	0				By MS/MS	By MS/MS			By matching		3215700	0	0	0	775760	2030000	0	0	410020	0	0	0	0	0	807670	0	0
AT2G41840.1;AT3G57490.1;AT1G59359.1;AT1G58983.1;AT1G58684.1;AT1G58380.1	AT1G59359	AT2G41840.1 | Ribosomal protein S5 family protein | Chr2:17460016-17461398 REVERSE LENGTH=285 | 201606;AT3G57490.1 | Ribosomal protein S5 family protein | Chr3:21279824-21280887 REVERSE LENGTH=276 | 201606;AT1G59359.1 | Ribosomal protein S5 family protein	2	2	2	0	0	0	1	2	0	0	1	0	0	0	0	1	2	0	0	1	0				By MS/MS	By MS/MS			By matching		3215700	0	0	0	775760	2030000	0	0	410020	0	0	0	0	0	807670	0	0
AT2G41840.1;AT3G57490.1;AT1G59359.1;AT1G58983.1;AT1G58684.1;AT1G58380.1	AT1G58983	AT2G41840.1 | Ribosomal protein S5 family protein | Chr2:17460016-17461398 REVERSE LENGTH=285 | 201606;AT3G57490.1 | Ribosomal protein S5 family protein | Chr3:21279824-21280887 REVERSE LENGTH=276 | 201606;AT1G59359.1 | Ribosomal protein S5 family protein	2	2	2	0	0	0	1	2	0	0	1	0	0	0	0	1	2	0	0	1	0				By MS/MS	By MS/MS			By matching		3215700	0	0	0	775760	2030000	0	0	410020	0	0	0	0	0	807670	0	0
AT2G41840.1;AT3G57490.1;AT1G59359.1;AT1G58983.1;AT1G58684.1;AT1G58380.1	AT1G58684	AT2G41840.1 | Ribosomal protein S5 family protein | Chr2:17460016-17461398 REVERSE LENGTH=285 | 201606;AT3G57490.1 | Ribosomal protein S5 family protein | Chr3:21279824-21280887 REVERSE LENGTH=276 | 201606;AT1G59359.1 | Ribosomal protein S5 family protein	2	2	2	0	0	0	1	2	0	0	1	0	0	0	0	1	2	0	0	1	0				By MS/MS	By MS/MS			By matching		3215700	0	0	0	775760	2030000	0	0	410020	0	0	0	0	0	807670	0	0
AT2G41840.1;AT3G57490.1;AT1G59359.1;AT1G58983.1;AT1G58684.1;AT1G58380.1	AT1G58380	AT2G41840.1 | Ribosomal protein S5 family protein | Chr2:17460016-17461398 REVERSE LENGTH=285 | 201606;AT3G57490.1 | Ribosomal protein S5 family protein | Chr3:21279824-21280887 REVERSE LENGTH=276 | 201606;AT1G59359.1 | Ribosomal protein S5 family protein	2	2	2	0	0	0	1	2	0	0	1	0	0	0	0	1	2	0	0	1	0				By MS/MS	By MS/MS			By matching		3215700	0	0	0	775760	2030000	0	0	410020	0	0	0	0	0	807670	0	0
AT2G42130.3;AT2G42130.5;AT2G42130.4	AT2G42130	AT2G42130.3 | Plastid-lipid associated protein PAP / fibrillin family protein | Chr2:17566389-17567916 FORWARD LENGTH=271 | 201606;AT2G42130.5 | Plastid-lipid associated protein PAP / fibrillin family protein | Chr2:17566862-17567916 FORWARD LENGTH=204 | 2	3	3	3	1	0	3	0	0	2	3	3	0	1	0	3	0	0	2	3	3	0	By matching		By MS/MS			By MS/MS	By MS/MS	By MS/MS		13493000	283940	0	3857000	0	0	2786400	4027700	2537800	0	0	0	434040	0	0	394580	866110
AT2G42220.1	AT2G42220	AT2G42220.1 | Rhodanese/Cell cycle control phosphatase superfamily protein | Chr2:17592105-17593305 FORWARD LENGTH=234 | 201606	4	4	4	1	1	4	1	1	4	4	1	1	1	1	4	1	1	4	4	1	1	By MS/MS	By matching	By MS/MS	By matching	By MS/MS	By MS/MS	By MS/MS	By MS/MS	By matching	29478000	370670	1405700	11015000	479800	1199200	8031100	4936300	631990	1407400	0	0	957480	0	0	657040	1333700
AT2G42460.1	AT2G42460	AT2G42460.1 | MATH domain/coiled-coil protein | Chr2:17678018-17679247 REVERSE LENGTH=299 | 201606	1	1	1	1	0	0	0	0	1	1	1	1	1	0	0	0	0	1	1	1	1	By MS/MS					By MS/MS	By MS/MS	By MS/MS	By MS/MS	4952200	482380	0	0	0	0	1456400	719970	602890	1690500	0	0	0	0	0	0	0
AT3G58510.3;AT3G58510.2;AT3G58510.1;AT2G42520.3;AT2G42520.2;AT2G42520.1;AT3G58570.1	AT3G58510	AT3G58510.3 | DEA(D/H)-box RNA helicase family protein | Chr3:21640608-21643464 FORWARD LENGTH=612 | 201606;AT3G58510.2 | DEA(D/H)-box RNA helicase family protein | Chr3:21640608-21643464 FORWARD LENGTH=612 | 201606;AT3G58510.1 | DEA(D/H)-box RNA helicase	1	1	1	0	0	1	0	1	0	0	0	0	0	0	1	0	1	0	0	0	0			By matching		By MS/MS					824980	0	0	345830	0	479160	0	0	0	0	0	0	0	0	190640	0	0
AT3G58510.3;AT3G58510.2;AT3G58510.1;AT2G42520.3;AT2G42520.2;AT2G42520.1;AT3G58570.1	AT2G42520	AT3G58510.3 | DEA(D/H)-box RNA helicase family protein | Chr3:21640608-21643464 FORWARD LENGTH=612 | 201606;AT3G58510.2 | DEA(D/H)-box RNA helicase family protein | Chr3:21640608-21643464 FORWARD LENGTH=612 | 201606;AT3G58510.1 | DEA(D/H)-box RNA helicase	1	1	1	0	0	1	0	1	0	0	0	0	0	0	1	0	1	0	0	0	0			By matching		By MS/MS					824980	0	0	345830	0	479160	0	0	0	0	0	0	0	0	190640	0	0
AT3G58510.3;AT3G58510.2;AT3G58510.1;AT2G42520.3;AT2G42520.2;AT2G42520.1;AT3G58570.1	AT3G58570	AT3G58510.3 | DEA(D/H)-box RNA helicase family protein | Chr3:21640608-21643464 FORWARD LENGTH=612 | 201606;AT3G58510.2 | DEA(D/H)-box RNA helicase family protein | Chr3:21640608-21643464 FORWARD LENGTH=612 | 201606;AT3G58510.1 | DEA(D/H)-box RNA helicase	1	1	1	0	0	1	0	1	0	0	0	0	0	0	1	0	1	0	0	0	0			By matching		By MS/MS					824980	0	0	345830	0	479160	0	0	0	0	0	0	0	0	190640	0	0
AT2G42590.2;AT2G42590.1;AT2G42590.3	AT2G42590	AT2G42590.2 | general regulatory factor 9 | Chr2:17732118-17733775 REVERSE LENGTH=262 | 201606;AT2G42590.1 | general regulatory factor 9 | Chr2:17732118-17733775 REVERSE LENGTH=263 | 201606;AT2G42590.3 | general regulatory factor 9 | Chr2:17732164-17733775	2	1	1	0	0	0	1	2	0	0	0	2	0	0	0	1	1	0	0	0	1				By MS/MS	By MS/MS				By matching	1691600	0	0	0	531070	663890	0	0	0	496660	0	0	0	0	0	0	0
AT2G42600.3;AT2G42600.2;AT2G42600.1;AT3G42628.1;AT3G14940.2;AT3G14940.1	AT2G42600	AT2G42600.3 | phosphoenolpyruvate carboxylase 2 | Chr2:17734541-17738679 REVERSE LENGTH=963 | 201606;AT2G42600.2 | phosphoenolpyruvate carboxylase 2 | Chr2:17734541-17738679 REVERSE LENGTH=963 | 201606;AT2G42600.1 | phosphoenolpyruvate carboxylase 2 | Chr2	2	2	2	0	0	1	0	2	1	1	1	0	0	0	1	0	2	1	1	1	0			By MS/MS		By MS/MS	By MS/MS	By MS/MS	By MS/MS		23505000	0	0	9376400	0	1022300	7347100	2250100	3508700	0	0	0	0	0	406730	0	0
AT2G42600.3;AT2G42600.2;AT2G42600.1;AT3G42628.1;AT3G14940.2;AT3G14940.1	AT3G42628	AT2G42600.3 | phosphoenolpyruvate carboxylase 2 | Chr2:17734541-17738679 REVERSE LENGTH=963 | 201606;AT2G42600.2 | phosphoenolpyruvate carboxylase 2 | Chr2:17734541-17738679 REVERSE LENGTH=963 | 201606;AT2G42600.1 | phosphoenolpyruvate carboxylase 2 | Chr2	2	2	2	0	0	1	0	2	1	1	1	0	0	0	1	0	2	1	1	1	0			By MS/MS		By MS/MS	By MS/MS	By MS/MS	By MS/MS		23505000	0	0	9376400	0	1022300	7347100	2250100	3508700	0	0	0	0	0	406730	0	0
AT2G42600.3;AT2G42600.2;AT2G42600.1;AT3G42628.1;AT3G14940.2;AT3G14940.1	AT3G14940	AT2G42600.3 | phosphoenolpyruvate carboxylase 2 | Chr2:17734541-17738679 REVERSE LENGTH=963 | 201606;AT2G42600.2 | phosphoenolpyruvate carboxylase 2 | Chr2:17734541-17738679 REVERSE LENGTH=963 | 201606;AT2G42600.1 | phosphoenolpyruvate carboxylase 2 | Chr2	2	2	2	0	0	1	0	2	1	1	1	0	0	0	1	0	2	1	1	1	0			By MS/MS		By MS/MS	By MS/MS	By MS/MS	By MS/MS		23505000	0	0	9376400	0	1022300	7347100	2250100	3508700	0	0	0	0	0	406730	0	0
AT2G42790.1;AT3G58750.1	AT2G42790	AT2G42790.1 | citrate synthase 3 | Chr2:17803132-17805991 REVERSE LENGTH=509 | 201606;AT3G58750.1 | citrate synthase 2 | Chr3:21724564-21727458 REVERSE LENGTH=514 | 201606	3	3	3	0	0	0	0	0	0	0	0	3	0	0	0	0	0	0	0	0	3									By MS/MS	17231000	0	0	0	0	0	0	0	0	17231000	0	0	0	0	0	0	0
AT2G42790.1;AT3G58750.1	AT3G58750	AT2G42790.1 | citrate synthase 3 | Chr2:17803132-17805991 REVERSE LENGTH=509 | 201606;AT3G58750.1 | citrate synthase 2 | Chr3:21724564-21727458 REVERSE LENGTH=514 | 201606	3	3	3	0	0	0	0	0	0	0	0	3	0	0	0	0	0	0	0	0	3									By MS/MS	17231000	0	0	0	0	0	0	0	0	17231000	0	0	0	0	0	0	0
AT2G43030.1	AT2G43030	AT2G43030.1 | Ribosomal protein L3 family protein | Chr2:17894898-17895713 FORWARD LENGTH=271 | 201606	4	4	4	2	0	4	0	2	3	2	2	2	2	0	4	0	2	3	2	2	2	By MS/MS		By MS/MS		By MS/MS	By MS/MS	By MS/MS	By MS/MS	By matching	25179000	704160	0	7347500	0	1216500	9930800	2052900	1589600	2338000	671600	0	553830	0	551990	700010	500960
AT2G43560.2;AT2G43560.1	AT2G43560	AT2G43560.2 | FKBP-like peptidyl-prolyl cis-trans isomerase family protein | Chr2:18073995-18074950 REVERSE LENGTH=167 | 201606;AT2G43560.1 | FKBP-like peptidyl-prolyl cis-trans isomerase family protein | Chr2:18073995-18075385 REVERSE LENGTH=223 | 201606	2	2	2	2	1	1	0	0	1	1	1	1	2	1	1	0	0	1	1	1	1	By MS/MS	By MS/MS	By MS/MS			By MS/MS	By MS/MS	By MS/MS	By matching	11068000	663370	768890	3566500	0	0	2402700	1325000	1442500	898880	0	0	337020	0	0	221640	314240
AT2G43710.2;AT2G43710.1	AT2G43710	AT2G43710.2 | Plant stearoyl-acyl-carrier-protein desaturase family protein | Chr2:18120107-18122495 FORWARD LENGTH=401 | 201606;AT2G43710.1 | Plant stearoyl-acyl-carrier-protein desaturase family protein | Chr2:18120107-18122495 FORWARD LENGTH=401 | 20160	1	1	1	0	0	0	0	0	1	0	0	0	0	0	0	0	0	1	0	0	0						By MS/MS				1061100	0	0	0	0	0	1061100	0	0	0	0	0	0	0	0	98686	0
AT2G43750.2;AT2G43750.1;AT3G59760.3;AT3G59760.1	AT2G43750	AT2G43750.2 | O-acetylserine (thiol) lyase B | Chr2:18129604-18132322 REVERSE LENGTH=392 | 201606;AT2G43750.1 | O-acetylserine (thiol) lyase B | Chr2:18129604-18132322 REVERSE LENGTH=392 | 201606	3	3	3	3	1	3	0	0	2	2	1	2	3	1	3	0	0	2	2	1	2	By MS/MS	By matching	By MS/MS			By MS/MS	By MS/MS	By MS/MS	By MS/MS	18923000	716800	258260	3897100	0	0	6690600	2292800	1639900	3427700	782580	0	346480	0	0	540000	464980
AT2G44060.2;AT2G44060.1	AT2G44060	AT2G44060.2 | Late embryogenesis abundant protein%2C group 2 | Chr2:18226922-18227988 FORWARD LENGTH=325 | 201606;AT2G44060.1 | Late embryogenesis abundant protein%2C group 2 | Chr2:18226922-18227988 FORWARD LENGTH=325 | 201606	3	3	3	1	1	1	2	3	1	1	1	0	1	1	1	2	3	1	1	1	0	By matching	By matching	By MS/MS	By MS/MS	By MS/MS	By MS/MS	By matching	By MS/MS		7560600	84553	215570	1946600	1396500	2296100	930190	257950	433040	0	0	0	0	1525000	873980	0	0
AT2G44100.2;AT3G59920.1;AT5G09550.1;AT2G44100.1	AT2G44100	AT2G44100.2 | guanosine nucleotide diphosphate dissociation inhibitor 1 | Chr2:18241804-18244731 FORWARD LENGTH=431 | 201606;AT3G59920.1 | RAB GDP dissociation inhibitor 2 | Chr3:22135157-22138221 FORWARD LENGTH=444 | 201606;AT5G09550.1 | GDP dissociation	1	1	1	0	0	0	0	1	0	0	0	1	0	0	0	0	1	0	0	0	1					By matching				By MS/MS	2898500	0	0	0	0	214250	0	0	0	2684200	0	0	0	0	0	0	0
AT2G44100.2;AT3G59920.1;AT5G09550.1;AT2G44100.1	AT3G59920	AT2G44100.2 | guanosine nucleotide diphosphate dissociation inhibitor 1 | Chr2:18241804-18244731 FORWARD LENGTH=431 | 201606;AT3G59920.1 | RAB GDP dissociation inhibitor 2 | Chr3:22135157-22138221 FORWARD LENGTH=444 | 201606;AT5G09550.1 | GDP dissociation	1	1	1	0	0	0	0	1	0	0	0	1	0	0	0	0	1	0	0	0	1					By matching				By MS/MS	2898500	0	0	0	0	214250	0	0	0	2684200	0	0	0	0	0	0	0
AT2G44100.2;AT3G59920.1;AT5G09550.1;AT2G44100.1	AT5G09550	AT2G44100.2 | guanosine nucleotide diphosphate dissociation inhibitor 1 | Chr2:18241804-18244731 FORWARD LENGTH=431 | 201606;AT3G59920.1 | RAB GDP dissociation inhibitor 2 | Chr3:22135157-22138221 FORWARD LENGTH=444 | 201606;AT5G09550.1 | GDP dissociation	1	1	1	0	0	0	0	1	0	0	0	1	0	0	0	0	1	0	0	0	1					By matching				By MS/MS	2898500	0	0	0	0	214250	0	0	0	2684200	0	0	0	0	0	0	0
AT2G44640.1	AT2G44640	AT2G44640.1 | TRIGALACTOSYLDIACYLGLYCEROL-like protein | Chr2:18417286-18419063 FORWARD LENGTH=451 | 201606	1	1	1	0	0	1	0	0	1	0	0	1	0	0	1	0	0	1	0	0	1			By MS/MS			By MS/MS			By MS/MS	2176500	0	0	879350	0	0	722790	0	0	574400	0	0	0	0	0	0	0
AT2G44920.2;AT2G44920.1	AT2G44920	AT2G44920.2 | Tetratricopeptide repeat (TPR)-like superfamily protein | Chr2:18524419-18526502 FORWARD LENGTH=224 | 201606;AT2G44920.1 | Tetratricopeptide repeat (TPR)-like superfamily protein | Chr2:18524419-18526236 FORWARD LENGTH=210 | 201606	4	4	4	3	1	3	0	1	3	2	3	2	3	1	3	0	1	3	2	3	2	By MS/MS	By MS/MS	By MS/MS		By matching	By MS/MS	By MS/MS	By MS/MS	By matching	35181000	338730	842500	8931700	0	136380	12029000	5643000	5677800	1582100	369520	0	889340	0	0	1003900	714940
AT2G45300.3;AT2G45300.4;AT2G45300.2;AT2G45300.1	AT2G45300	AT2G45300.3 | RNA 3-terminal phosphate cyclase/enolpyruvate transferase%2C alpha/beta | Chr2:18677518-18680118 FORWARD LENGTH=518 | 201606;AT2G45300.4 | RNA 3-terminal phosphate cyclase/enolpyruvate transferase%2C alpha/beta | Chr2:18677518-18679868 FORW	1	1	1	0	0	1	0	0	1	0	0	0	0	0	1	0	0	1	0	0	0			By matching			By MS/MS				2526500	0	0	1011100	0	0	1515400	0	0	0	0	0	0	0	0	140930	0
AT2G46090.1	AT2G46090	AT2G46090.1 | Diacylglycerol kinase family protein | Chr2:18950919-18953079 FORWARD LENGTH=364 | 201606	1	1	1	0	0	1	0	0	1	0	0	0	0	0	1	0	0	1	0	0	0			By MS/MS			By matching				1755600	0	0	1071500	0	0	684110	0	0	0	0	0	0	0	0	63622	0
AT2G46630.1	AT2G46630	AT2G46630.1 | serine/arginine repetitive matrix protein | Chr2:19145529-19146713 FORWARD LENGTH=394 | 201606	1	1	1	1	0	0	0	0	0	0	0	0	1	0	0	0	0	0	0	0	0	By MS/MS									334520	334520	0	0	0	0	0	0	0	0	334520	0	0	0	0	0	0
AT2G46820.2;AT2G46820.1	AT2G46820	AT2G46820.2 | photosystem I P subunit | Chr2:19243729-19244870 FORWARD LENGTH=174 | 201606;AT2G46820.1 | photosystem I P subunit | Chr2:19243729-19244870 FORWARD LENGTH=174 | 201606	3	3	3	3	3	3	2	3	3	3	3	3	3	3	3	2	3	3	3	3	3	By MS/MS	By MS/MS	By MS/MS	By MS/MS	By MS/MS	By MS/MS	By MS/MS	By MS/MS	By MS/MS	272010000	11674000	16501000	64021000	1550200	6227200	51721000	47323000	51841000	21156000	9557700	5624200	5524900	2698000	2055400	5159400	11766000
AT2G47400.1	AT2G47400	AT2G47400.1 | CP12 domain-containing protein 1 | Chr2:19446889-19447263 FORWARD LENGTH=124 | 201606	1	1	1	0	1	1	0	0	1	1	0	1	0	1	1	0	0	1	1	0	1		By MS/MS	By MS/MS			By MS/MS	By MS/MS		By MS/MS	17560000	0	1207900	3560600	0	0	7153600	1836000	0	3801900	0	0	347250	0	0	688230	398150
AT2G47530.1	AT2G47530	AT2G47530.1 | Pollen Ole e 1 allergen and extensin family protein | Chr2:19504220-19504852 FORWARD LENGTH=184 | 201606	1	1	1	0	0	0	0	0	0	0	0	1	0	0	0	0	0	0	0	0	1									By MS/MS	9782400	0	0	0	0	0	0	0	0	9782400	0	0	0	0	0	0	0
AT2G47590.1	AT2G47590	AT2G47590.1 | photolyase/blue-light receptor 2 | Chr2:19521888-19523732 FORWARD LENGTH=447 | 201606	2	2	2	0	1	1	0	0	1	0	0	0	0	1	1	0	0	1	0	0	0		By MS/MS	By MS/MS			By matching				764280	0	0	340100	0	0	424180	0	0	0	0	0	0	0	0	39449	0
AT2G47650.1;AT3G62830.2;AT3G62830.1;AT2G47650.2;AT5G59290.4;AT5G59290.3;AT3G46440.2;AT3G46440.1;AT5G59290.1;AT2G28760.3;AT2G28760.2;AT2G28760.1;AT5G59290.2;AT2G28760.4	AT2G47650	AT2G47650.1 | UDP-xylose synthase 4 | Chr2:19538751-19541364 REVERSE LENGTH=443 | 201606;AT3G62830.2 | NAD(P)-binding Rossmann-fold superfamily protein | Chr3:23232539-23235353 FORWARD LENGTH=445 | 201606;AT3G62830.1 | NAD(P)-binding Rossmann-fold superfam	6	6	5	0	1	0	1	1	0	0	0	6	0	1	0	1	1	0	0	0	5		By MS/MS		By MS/MS	By MS/MS				By MS/MS	67846000	0	233850	0	184500	174770	0	0	0	67253000	0	0	0	0	0	0	0
AT2G47650.1;AT3G62830.2;AT3G62830.1;AT2G47650.2;AT5G59290.4;AT5G59290.3;AT3G46440.2;AT3G46440.1;AT5G59290.1;AT2G28760.3;AT2G28760.2;AT2G28760.1;AT5G59290.2;AT2G28760.4	AT3G62830	AT2G47650.1 | UDP-xylose synthase 4 | Chr2:19538751-19541364 REVERSE LENGTH=443 | 201606;AT3G62830.2 | NAD(P)-binding Rossmann-fold superfamily protein | Chr3:23232539-23235353 FORWARD LENGTH=445 | 201606;AT3G62830.1 | NAD(P)-binding Rossmann-fold superfam	6	6	5	0	1	0	1	1	0	0	0	6	0	1	0	1	1	0	0	0	5		By MS/MS		By MS/MS	By MS/MS				By MS/MS	67846000	0	233850	0	184500	174770	0	0	0	67253000	0	0	0	0	0	0	0
AT2G47940.2;AT2G47940.1	AT2G47940	AT2G47940.2 | DEGP protease 2 | Chr2:19618372-19622164 REVERSE LENGTH=606 | 201606;AT2G47940.1 | DEGP protease 2 | Chr2:19618372-19622164 REVERSE LENGTH=607 | 201606	3	3	3	0	0	2	0	1	3	2	1	2	0	0	2	0	1	3	2	1	2			By MS/MS		By matching	By MS/MS	By matching	By matching	By MS/MS	8486000	0	0	1343900	0	527950	3124100	842060	362520	2285400	0	0	168660	0	0	243270	213210
AT3G01440.1	AT3G01440	AT3G01440.1 | PsbQ-like 1 | Chr3:168478-169407 FORWARD LENGTH=220 | 201606	3	3	3	1	0	3	0	0	3	0	1	2	1	0	3	0	0	3	0	1	2	By matching		By MS/MS			By MS/MS		By matching	By matching	8048700	182080	0	3502300	0	0	2302300	0	522980	1539000	0	0	326600	0	0	196940	0
AT3G01480.1;AT3G01480.2	AT3G01480	AT3G01480.1 | cyclophilin 38 | Chr3:188569-190674 FORWARD LENGTH=437 | 201606;AT3G01480.2 | cyclophilin 38 | Chr3:188569-190252 FORWARD LENGTH=355 | 201606	13	13	13	9	8	11	1	5	8	7	10	7	9	8	11	1	5	8	7	10	7	By MS/MS	By MS/MS	By MS/MS	By matching	By matching	By MS/MS	By MS/MS	By MS/MS	By MS/MS	106340000	2116100	10615000	25568000	110810	2501800	21310000	10645000	15595000	17875000	1419700	4076600	2251600	0	1273300	1679200	2607700
AT3G01500.4;AT3G01500.1;AT3G01500.3;AT3G01500.2	AT3G01500	AT3G01500.4 | carbonic anhydrase 1 | Chr3:195173-196716 REVERSE LENGTH=259 | 201606;AT3G01500.1 | carbonic anhydrase 1 | Chr3:194853-196716 REVERSE LENGTH=270 | 201606;AT3G01500.3 | carbonic anhydrase 1 | Chr3:195173-197873 REVERSE LENGTH=336 | 201606;AT3G	6	2	2	6	5	6	2	6	6	6	6	4	2	2	2	1	2	2	2	2	0	By MS/MS	By MS/MS	By MS/MS	By MS/MS	By MS/MS	By MS/MS	By MS/MS	By MS/MS	By matching	52168000	1245500	5175400	9235900	1973600	4729100	18822000	4818600	6168100	0	1186800	1523000	953590	0	1912300	1807400	1320400
AT3G02360.2;AT3G02360.1	AT3G02360	AT3G02360.2 | 6-phosphogluconate dehydrogenase family protein | Chr3:482498-483958 FORWARD LENGTH=486 | 201606;AT3G02360.1 | 6-phosphogluconate dehydrogenase family protein | Chr3:482498-483958 FORWARD LENGTH=486 | 201606	1	1	1	0	1	1	0	1	1	1	1	1	0	1	1	0	1	1	1	1	1		By MS/MS	By MS/MS		By MS/MS	By MS/MS	By MS/MS	By MS/MS	By MS/MS	5108000	0	168020	879570	0	98371	1659700	513210	532590	1256600	0	0	0	0	0	0	0
AT5G17310.6;AT5G17310.4;AT5G17310.3;AT5G17310.5;AT5G17310.1;AT3G03250.3;AT3G03250.1;AT5G17310.2;AT3G03250.2	AT5G17310	AT5G17310.6 | UDP-glucose pyrophosphorylase 2 | Chr5:5696955-5699437 REVERSE LENGTH=336 | 201606;AT5G17310.4 | UDP-glucose pyrophosphorylase 2 | Chr5:5696955-5699437 REVERSE LENGTH=336 | 201606;AT5G17310.3 | UDP-glucose pyrophosphorylase 2 | Chr5:5696955-5	1	1	1	0	0	0	0	0	0	0	0	1	0	0	0	0	0	0	0	0	1									By MS/MS	2657000	0	0	0	0	0	0	0	0	2657000	0	0	0	0	0	0	0
AT5G17310.6;AT5G17310.4;AT5G17310.3;AT5G17310.5;AT5G17310.1;AT3G03250.3;AT3G03250.1;AT5G17310.2;AT3G03250.2	AT3G03250	AT5G17310.6 | UDP-glucose pyrophosphorylase 2 | Chr5:5696955-5699437 REVERSE LENGTH=336 | 201606;AT5G17310.4 | UDP-glucose pyrophosphorylase 2 | Chr5:5696955-5699437 REVERSE LENGTH=336 | 201606;AT5G17310.3 | UDP-glucose pyrophosphorylase 2 | Chr5:5696955-5	1	1	1	0	0	0	0	0	0	0	0	1	0	0	0	0	0	0	0	0	1									By MS/MS	2657000	0	0	0	0	0	0	0	0	2657000	0	0	0	0	0	0	0
AT3G03710.1	AT3G03710	AT3G03710.1 | polyribonucleotide nucleotidyltransferase | Chr3:919542-924906 FORWARD LENGTH=922 | 201606	1	1	1	0	0	1	0	0	1	1	0	0	0	0	1	0	0	1	1	0	0			By matching			By MS/MS	By matching			2383900	0	0	638820	0	0	1463000	282070	0	0	0	0	0	0	0	0	66613
AT3G04260.1	AT3G04260	AT3G04260.1 | plastid transcriptionally active 3 | Chr3:1123231-1127515 REVERSE LENGTH=910 | 201606	1	1	1	0	0	1	0	0	1	1	1	1	0	0	1	0	0	1	1	1	1			By MS/MS			By MS/MS	By MS/MS	By MS/MS	By matching	2622600	0	0	752270	0	0	892650	0	262340	715380	0	0	0	0	0	0	0
AT3G04790.1	AT3G04790	AT3G04790.1 | Ribose 5-phosphate isomerase%2C type A protein | Chr3:1313365-1314195 FORWARD LENGTH=276 | 201606	3	3	3	3	1	3	0	1	3	3	3	1	3	1	3	0	1	3	3	3	1	By MS/MS	By matching	By MS/MS		By matching	By MS/MS	By MS/MS	By MS/MS	By MS/MS	55128000	680920	769850	10557000	0	494910	22493000	4602300	7779700	7749900	675990	0	981930	0	0	2000900	1116200
AT3G06510.1;AT3G06510.2	AT3G06510	AT3G06510.1 | Glycosyl hydrolase superfamily protein | Chr3:2016450-2019533 FORWARD LENGTH=622 | 201606;AT3G06510.2 | Glycosyl hydrolase superfamily protein | Chr3:2016450-2019533 FORWARD LENGTH=656 | 201606	1	1	1	0	0	1	1	1	1	1	1	1	0	0	1	1	1	1	1	1	1			By matching	By MS/MS	By MS/MS	By MS/MS	By MS/MS	By MS/MS	By matching	2532700	0	0	429900	140740	243030	714610	457640	277020	269770	0	0	0	0	0	0	0
AT3G08530.1;AT3G11130.1	AT3G08530	AT3G08530.1 | Clathrin%2C heavy chain | Chr3:2587171-2595411 REVERSE LENGTH=1703 | 201606;AT3G11130.1 | Clathrin%2C heavy chain | Chr3:3482575-3491667 REVERSE LENGTH=1705 | 201606	2	2	2	0	0	0	0	2	0	0	0	0	0	0	0	0	2	0	0	0	0					By MS/MS					360810	0	0	0	0	360810	0	0	0	0	0	0	0	0	143560	0	0
AT3G08580.2;AT3G08580.1	AT3G08580	AT3G08580.2 | ADP/ATP carrier 1 | Chr3:2605706-2607030 REVERSE LENGTH=381 | 201606;AT3G08580.1 | ADP/ATP carrier 1 | Chr3:2605706-2607030 REVERSE LENGTH=381 | 201606	3	1	1	0	1	1	1	2	1	0	0	2	0	0	1	1	1	1	0	0	0		By matching	By matching	By MS/MS	By MS/MS	By MS/MS			By matching	3858600	0	0	772760	851740	1809200	424900	0	0	0	0	0	0	0	0	39516	0
AT3G08740.1	AT3G08740	AT3G08740.1 | elongation factor P (EF-P) family protein | Chr3:2654788-2656154 REVERSE LENGTH=236 | 201606	2	2	2	0	1	1	0	1	1	0	1	1	0	1	1	0	1	1	0	1	1		By matching	By matching		By MS/MS	By MS/MS		By matching	By matching	3212900	0	100920	803130	0	220920	1519400	0	235770	332690	0	0	0	0	0	141310	0
AT3G08920.1	AT3G08920	AT3G08920.1 | Rhodanese/Cell cycle control phosphatase superfamily protein | Chr3:2712274-2713117 FORWARD LENGTH=214 | 201606	2	2	2	1	1	1	0	0	1	1	2	0	1	1	1	0	0	1	1	2	0	By matching	By MS/MS	By MS/MS			By matching	By MS/MS	By MS/MS		8003800	159700	243180	2185400	0	0	2187200	1705600	1522700	0	0	0	0	0	0	0	0
AT3G08940.2;AT3G08940.1	AT3G08940	AT3G08940.2 | light harvesting complex photosystem II | Chr3:2717717-2718665 FORWARD LENGTH=287 | 201606;AT3G08940.1 | light harvesting complex photosystem II | Chr3:2717717-2718400 FORWARD LENGTH=227 | 201606	14	14	11	8	8	13	4	10	12	10	10	9	7	7	10	3	8	9	7	8	8	By MS/MS	By MS/MS	By MS/MS	By MS/MS	By MS/MS	By MS/MS	By MS/MS	By MS/MS	By MS/MS	1415400000	40432000	92830000	413810000	3735300	56225000	276830000	118250000	115410000	297830000	29043000	26078000	33710000	6783700	19447000	20223000	18701000
AT3G09260.1;AT1G66270.2;AT1G66280.1;AT1G66270.1;AT1G52400.2;AT3G21370.1;AT1G52400.3;AT1G52400.1;AT5G28510.1	AT3G09260	AT3G09260.1 | Glycosyl hydrolase superfamily protein | Chr3:2840657-2843730 REVERSE LENGTH=524 | 201606;AT1G66270.2 | Glycosyl hydrolase superfamily protein | Chr1:24700110-24702995 REVERSE LENGTH=522 | 201606;AT1G66280.1 | Glycosyl hydrolase superfamily p	5	5	5	4	4	5	3	4	3	4	4	4	4	4	5	3	4	3	4	4	4	By MS/MS	By MS/MS	By MS/MS	By MS/MS	By MS/MS	By MS/MS	By MS/MS	By MS/MS	By MS/MS	70737000	760420	4048900	18338000	2215700	5892800	11912000	5153100	5060000	17357000	820840	1283000	1513300	2534100	2682200	1125700	1205800
AT3G09260.1;AT1G66270.2;AT1G66280.1;AT1G66270.1;AT1G52400.2;AT3G21370.1;AT1G52400.3;AT1G52400.1;AT5G28510.1	AT1G66270	AT3G09260.1 | Glycosyl hydrolase superfamily protein | Chr3:2840657-2843730 REVERSE LENGTH=524 | 201606;AT1G66270.2 | Glycosyl hydrolase superfamily protein | Chr1:24700110-24702995 REVERSE LENGTH=522 | 201606;AT1G66280.1 | Glycosyl hydrolase superfamily p	5	5	5	4	4	5	3	4	3	4	4	4	4	4	5	3	4	3	4	4	4	By MS/MS	By MS/MS	By MS/MS	By MS/MS	By MS/MS	By MS/MS	By MS/MS	By MS/MS	By MS/MS	70737000	760420	4048900	18338000	2215700	5892800	11912000	5153100	5060000	17357000	820840	1283000	1513300	2534100	2682200	1125700	1205800
AT3G09260.1;AT1G66270.2;AT1G66280.1;AT1G66270.1;AT1G52400.2;AT3G21370.1;AT1G52400.3;AT1G52400.1;AT5G28510.1	AT1G66280	AT3G09260.1 | Glycosyl hydrolase superfamily protein | Chr3:2840657-2843730 REVERSE LENGTH=524 | 201606;AT1G66270.2 | Glycosyl hydrolase superfamily protein | Chr1:24700110-24702995 REVERSE LENGTH=522 | 201606;AT1G66280.1 | Glycosyl hydrolase superfamily p	5	5	5	4	4	5	3	4	3	4	4	4	4	4	5	3	4	3	4	4	4	By MS/MS	By MS/MS	By MS/MS	By MS/MS	By MS/MS	By MS/MS	By MS/MS	By MS/MS	By MS/MS	70737000	760420	4048900	18338000	2215700	5892800	11912000	5153100	5060000	17357000	820840	1283000	1513300	2534100	2682200	1125700	1205800
AT3G09840.1;AT5G03340.1;AT3G53230.1	AT3G53230	AT3G09840.1 | cell division cycle 48 | Chr3:3019494-3022832 FORWARD LENGTH=809 | 201606;AT5G03340.1 | ATPase%2C AAA-type%2C CDC48 protein | Chr5:810091-813133 REVERSE LENGTH=810 | 201606;AT3G53230.1 | ATPase%2C AAA-type%2C CDC48 protein | Chr3:19723416-197	1	1	1	0	0	0	1	1	0	0	0	0	0	0	0	1	1	0	0	0	0				By MS/MS	By MS/MS					839370	0	0	0	439940	399430	0	0	0	0	0	0	0	0	158920	0	0
AT3G09840.1;AT5G03340.1;AT3G53230.1	AT3G09840	AT3G09840.1 | cell division cycle 48 | Chr3:3019494-3022832 FORWARD LENGTH=809 | 201606;AT5G03340.1 | ATPase%2C AAA-type%2C CDC48 protein | Chr5:810091-813133 REVERSE LENGTH=810 | 201606;AT3G53230.1 | ATPase%2C AAA-type%2C CDC48 protein | Chr3:19723416-197	1	1	1	0	0	0	1	1	0	0	0	0	0	0	0	1	1	0	0	0	0				By MS/MS	By MS/MS					839370	0	0	0	439940	399430	0	0	0	0	0	0	0	0	158920	0	0
AT3G09840.1;AT5G03340.1;AT3G53230.1	AT5G03340	AT3G09840.1 | cell division cycle 48 | Chr3:3019494-3022832 FORWARD LENGTH=809 | 201606;AT5G03340.1 | ATPase%2C AAA-type%2C CDC48 protein | Chr5:810091-813133 REVERSE LENGTH=810 | 201606;AT3G53230.1 | ATPase%2C AAA-type%2C CDC48 protein | Chr3:19723416-197	1	1	1	0	0	0	1	1	0	0	0	0	0	0	0	1	1	0	0	0	0				By MS/MS	By MS/MS					839370	0	0	0	439940	399430	0	0	0	0	0	0	0	0	158920	0	0
AT3G10060.1	AT3G10060	AT3G10060.1 | FKBP-like peptidyl-prolyl cis-trans isomerase family protein | Chr3:3102291-3103801 FORWARD LENGTH=230 | 201606	3	3	3	3	1	3	0	1	3	2	3	2	3	1	3	0	1	3	2	3	2	By MS/MS	By MS/MS	By MS/MS		By matching	By MS/MS	By MS/MS	By MS/MS	By MS/MS	20443000	750100	816000	6676900	0	489990	2839000	2726200	2865600	3279200	795210	0	454860	0	0	454640	607070
AT3G10350.1;AT3G10350.2	AT3G10350	AT3G10350.1 | P-loop containing nucleoside triphosphate hydrolases superfamily protein | Chr3:3208310-3210678 FORWARD LENGTH=411 | 201606;AT3G10350.2 | P-loop containing nucleoside triphosphate hydrolases superfamily protein | Chr3:3208310-3210678 FORWARD	2	2	2	0	0	1	0	1	2	0	0	1	0	0	1	0	1	2	0	0	1			By MS/MS		By matching	By MS/MS			By MS/MS	4282900	0	0	770410	0	484340	1888600	0	0	1139600	0	0	0	0	0	175640	0
AT3G10370.1	AT3G10370	AT3G10370.1 | FAD-dependent oxidoreductase family protein | Chr3:3216502-3219027 FORWARD LENGTH=629 | 201606	1	1	1	0	0	0	0	0	0	0	0	1	0	0	0	0	0	0	0	0	1									By MS/MS	2493100	0	0	0	0	0	0	0	0	2493100	0	0	0	0	0	0	0
AT3G11630.1	AT3G11630	AT3G11630.1 | Thioredoxin superfamily protein | Chr3:3672189-3673937 FORWARD LENGTH=266 | 201606	6	1	1	4	3	4	1	3	6	4	4	6	1	1	1	1	1	1	1	1	1	By MS/MS	By MS/MS	By MS/MS	By matching	By MS/MS	By MS/MS	By MS/MS	By MS/MS	By MS/MS	67316000	811840	2705200	11075000	395580	1713900	25430000	7712200	8397000	9075000	0	0	0	0	0	0	0
AT3G11940.2;AT3G11940.1	AT3G11940	AT3G11940.2 | ribosomal protein 5A | Chr3:3778175-3779354 REVERSE LENGTH=207 | 201606;AT3G11940.1 | ribosomal protein 5A | Chr3:3778175-3779354 REVERSE LENGTH=207 | 201606	1	1	1	0	0	1	1	1	1	1	1	0	0	0	1	1	1	1	1	1	0			By matching	By MS/MS	By MS/MS	By MS/MS	By matching	By matching		5725300	0	0	660700	810880	2328800	984760	386780	553420	0	0	0	0	0	0	0	0
AT3G12110.1	AT3G12110	AT3G12110.1 | actin-11 | Chr3:3858116-3859609 FORWARD LENGTH=377 | 201606	10	3	1	2	4	3	4	5	2	1	3	9	0	0	0	0	1	0	0	0	1	By matching	By matching	By matching	By matching	By MS/MS	By matching	By matching	By matching	By MS/MS	20898000	0	497980	0	162010	536440	0	0	0	19702000	0	196370	0	0	208150	0	0
AT3G12580.1;AT5G02490.1	AT3G12580	AT3G12580.1 | heat shock protein 70 | Chr3:3991487-3993689 REVERSE LENGTH=650 | 201606;AT5G02490.1 | Heat shock protein 70 (Hsp 70) family protein | Chr5:550296-552565 REVERSE LENGTH=653 | 201606	6	1	1	1	1	5	1	4	5	0	2	5	0	0	1	0	0	1	0	0	1	By matching	By matching	By matching	By matching	By matching	By matching		By matching	By MS/MS	3790700	0	0	290590	0	0	401870	0	0	3098200	0	0	0	0	0	0	0
AT3G12580.1;AT5G02490.1	AT5G02490	AT3G12580.1 | heat shock protein 70 | Chr3:3991487-3993689 REVERSE LENGTH=650 | 201606;AT5G02490.1 | Heat shock protein 70 (Hsp 70) family protein | Chr5:550296-552565 REVERSE LENGTH=653 | 201606	6	1	1	1	1	5	1	4	5	0	2	5	0	0	1	0	0	1	0	0	1	By matching	By matching	By matching	By matching	By matching	By matching		By matching	By MS/MS	3790700	0	0	290590	0	0	401870	0	0	3098200	0	0	0	0	0	0	0
AT3G12780.1;AT1G79550.2;AT1G79550.1	AT3G12780	AT3G12780.1 | phosphoglycerate kinase 1 | Chr3:4061127-4063140 REVERSE LENGTH=481 | 201606	16	16	11	12	10	14	3	8	16	12	15	16	8	8	10	2	4	11	10	10	11	By MS/MS	By MS/MS	By MS/MS	By MS/MS	By MS/MS	By MS/MS	By MS/MS	By MS/MS	By MS/MS	559780000	7687000	15455000	59705000	2858500	9652100	196140000	53708000	64699000	149880000	9837900	7474100	5653600	5273300	6219100	15106000	9278800
AT3G13470.1	AT3G13470	AT3G13470.1 | TCP-1/cpn60 chaperonin family protein | Chr3:4389685-4392624 FORWARD LENGTH=596 | 201606	15	1	1	7	7	15	5	12	15	10	11	14	0	0	1	0	1	1	0	0	1	By matching	By matching	By matching	By matching	By matching	By MS/MS	By matching	By matching	By MS/MS	6264100	0	0	870600	0	130620	2580600	0	0	2682200	0	0	0	0	0	0	0
AT3G13930.1	AT3G13930	AT3G13930.1 | Dihydrolipoamide acetyltransferase%2C long form protein | Chr3:4596240-4600143 FORWARD LENGTH=539 | 201606	1	1	1	0	0	0	0	0	0	0	0	1	0	0	0	0	0	0	0	0	1									By MS/MS	3746600	0	0	0	0	0	0	0	0	3746600	0	0	0	0	0	0	0
AT3G14110.2;AT3G14110.1;AT3G14110.3	AT3G14110	AT3G14110.2 | Tetratricopeptide repeat (TPR)-like superfamily protein | Chr3:4676222-4677010 REVERSE LENGTH=232 | 201606;AT3G14110.1 | Tetratricopeptide repeat (TPR)-like superfamily protein | Chr3:4676222-4677602 REVERSE LENGTH=316 | 201606;AT3G14110.3 |	3	3	3	3	2	3	0	2	3	2	2	2	3	2	3	0	2	3	2	2	2	By MS/MS	By MS/MS	By MS/MS		By MS/MS	By MS/MS	By MS/MS	By MS/MS	By MS/MS	38942000	868300	2382600	13351000	0	855360	9812700	2832300	3093800	5746300	833390	782960	1229300	0	0	899060	570690
AT3G14420.2;AT3G14420.1;AT3G14420.4;AT3G14420.5;AT3G14420.6;AT3G14420.3;AT3G14415.3;AT3G14415.1;AT3G14415.2;AT4G18360.2;AT4G18360.4;AT4G18360.1;AT4G18360.3	AT3G14420	AT3G14420.2 | Aldolase-type TIM barrel family protein | Chr3:4821804-4823899 FORWARD LENGTH=367 | 201606;AT3G14420.1 | Aldolase-type TIM barrel family protein | Chr3:4821804-4823899 FORWARD LENGTH=367 | 201606;AT3G14420.4 | Aldolase-type TIM barrel family	9	9	9	6	4	5	2	5	7	5	5	3	6	4	5	2	5	7	5	5	3	By MS/MS	By MS/MS	By MS/MS	By MS/MS	By MS/MS	By MS/MS	By MS/MS	By MS/MS	By MS/MS	30379000	1164300	3429100	4422300	750020	2952100	7979700	2105500	1950700	5625300	935310	743980	433620	0	1415200	607550	555970
AT3G14420.2;AT3G14420.1;AT3G14420.4;AT3G14420.5;AT3G14420.6;AT3G14420.3;AT3G14415.3;AT3G14415.1;AT3G14415.2;AT4G18360.2;AT4G18360.4;AT4G18360.1;AT4G18360.3	AT3G14415	AT3G14420.2 | Aldolase-type TIM barrel family protein | Chr3:4821804-4823899 FORWARD LENGTH=367 | 201606;AT3G14420.1 | Aldolase-type TIM barrel family protein | Chr3:4821804-4823899 FORWARD LENGTH=367 | 201606;AT3G14420.4 | Aldolase-type TIM barrel family	9	9	9	6	4	5	2	5	7	5	5	3	6	4	5	2	5	7	5	5	3	By MS/MS	By MS/MS	By MS/MS	By MS/MS	By MS/MS	By MS/MS	By MS/MS	By MS/MS	By MS/MS	30379000	1164300	3429100	4422300	750020	2952100	7979700	2105500	1950700	5625300	935310	743980	433620	0	1415200	607550	555970
AT3G15190.1	AT3G15190	AT3G15190.1 | chloroplast 30S ribosomal protein S20 | Chr3:5116216-5117412 FORWARD LENGTH=202 | 201606	2	2	2	0	1	2	0	0	2	0	0	2	0	1	2	0	0	2	0	0	2		By MS/MS	By MS/MS			By MS/MS			By MS/MS	5517200	0	512360	1256500	0	0	1824400	0	0	1924000	0	0	0	0	0	0	0
AT3G15360.1	AT3G15360	AT3G15360.1 | thioredoxin M-type 4 | Chr3:5188448-5189457 FORWARD LENGTH=193 | 201606	2	2	2	2	1	2	1	1	2	2	2	1	2	1	2	1	1	2	2	2	1	By MS/MS	By MS/MS	By MS/MS	By MS/MS	By MS/MS	By MS/MS	By MS/MS	By MS/MS	By MS/MS	26564000	113200	1044900	5339000	288340	576870	9106500	3761600	4314400	2019000	0	0	0	0	0	0	0
AT3G15520.2;AT3G15520.3;AT3G15520.1;AT3G15520.4	AT3G15520	AT3G15520.2 | Cyclophilin-like peptidyl-prolyl cis-trans isomerase family protein | Chr3:5249739-5251861 REVERSE LENGTH=326 | 201606;AT3G15520.3 | Cyclophilin-like peptidyl-prolyl cis-trans isomerase family protein | Chr3:5249739-5252432 REVERSE LENGTH=466	3	3	3	2	2	3	1	2	3	2	3	2	2	2	3	1	2	3	2	3	2	By MS/MS	By MS/MS	By MS/MS	By MS/MS	By MS/MS	By MS/MS	By MS/MS	By MS/MS	By MS/MS	26797000	422600	1577000	7195400	94678	710760	5865700	2632200	2844200	5454400	538910	514260	501990	0	378500	509590	0
AT3G15730.1	AT3G15730	AT3G15730.1 | phospholipase D alpha 1 | Chr3:5330835-5333474 FORWARD LENGTH=810 | 201606	2	2	2	0	0	0	1	2	0	0	0	0	0	0	0	1	2	0	0	0	0				By MS/MS	By MS/MS					843910	0	0	0	173750	670160	0	0	0	0	0	0	0	0	266640	0	0
AT3G16000.1	AT3G16000	AT3G16000.1 | MAR binding filament-like protein 1 | Chr3:5431041-5433613 REVERSE LENGTH=726 | 201606	7	7	7	0	3	6	1	2	6	3	4	2	0	3	6	1	2	6	3	4	2		By MS/MS	By MS/MS	By matching	By MS/MS	By MS/MS	By MS/MS	By MS/MS	By MS/MS	18840000	0	1807600	7023500	38321	360430	5976700	397550	1804200	1431600	0	0	545080	0	0	411330	343850
AT3G16240.1	AT3G16240	AT3G16240.1 | delta tonoplast integral protein | Chr3:5505534-5506788 FORWARD LENGTH=250 | 201606	1	1	1	1	1	1	1	1	1	1	1	1	1	1	1	1	1	1	1	1	1	By MS/MS	By MS/MS	By MS/MS	By MS/MS	By MS/MS	By MS/MS	By MS/MS	By MS/MS	By MS/MS	38885000	359460	1684000	3219100	3053700	16329000	4879200	820570	3965100	4575000	0	0	349190	2392300	6568300	1034300	0
AT3G16640.1	AT3G16640	AT3G16640.1 | translationally controlled tumor protein | Chr3:5669709-5670729 REVERSE LENGTH=168 | 201606	3	3	3	1	0	1	3	3	1	0	0	0	1	0	1	3	3	1	0	0	0	By matching		By matching	By MS/MS	By MS/MS	By MS/MS				5984100	89320	0	742790	1334100	3287600	530230	0	0	0	0	0	0	1520800	1206200	0	0
AT3G17390.1	AT3G17390	AT3G17390.1 | S-adenosylmethionine synthetase family protein | Chr3:5952484-5953665 REVERSE LENGTH=393 | 201606	1	1	1	0	0	0	0	1	0	0	0	0	0	0	0	0	1	0	0	0	0					By MS/MS					860290	0	0	0	0	860290	0	0	0	0	0	0	0	0	342290	0	0
AT3G17930.1	AT3G17930	AT3G17930.1 | transmembrane protein | Chr3:6142307-6143246 REVERSE LENGTH=190 | 201606	1	1	1	1	1	1	1	1	1	1	1	0	1	1	1	1	1	1	1	1	0	By MS/MS	By MS/MS	By MS/MS	By matching	By matching	By MS/MS	By MS/MS	By MS/MS		11357000	0	440820	3935100	194050	160310	3623000	1656200	1347700	0	0	0	358860	0	0	327080	406200
AT3G17970.2;AT3G17970.1	AT3G17970	AT3G17970.2 | translocon at the outer membrane of chloroplasts 64-III | Chr3:6148030-6151531 FORWARD LENGTH=560 | 201606;AT3G17970.1 | translocon at the outer membrane of chloroplasts 64-III | Chr3:6148030-6151794 FORWARD LENGTH=589 | 201606	1	1	1	0	0	1	0	0	1	1	0	0	0	0	1	0	0	1	1	0	0			By MS/MS			By MS/MS	By MS/MS			1434600	0	0	457420	0	0	653420	323710	0	0	0	0	0	0	0	0	76446
AT3G18890.1	AT3G18890	AT3G18890.1 | NAD(P)-binding Rossmann-fold superfamily protein | Chr3:6511169-6514729 FORWARD LENGTH=641 | 201606	12	12	12	6	8	12	2	8	11	10	8	8	6	8	12	2	8	11	10	8	8	By MS/MS	By MS/MS	By MS/MS	By MS/MS	By MS/MS	By MS/MS	By MS/MS	By MS/MS	By MS/MS	219980000	2304600	16761000	67586000	532310	7799300	52725000	20279000	28763000	23229000	2529900	4905700	6279800	854620	2540800	5044600	5868400
AT3G19170.2;AT3G19170.1;AT1G49630.4;AT1G49630.5;AT1G49630.3;AT1G49630.2;AT1G49630.1	AT3G19170	AT3G19170.2 | presequence protease 1 | Chr3:6625578-6631874 REVERSE LENGTH=1069 | 201606;AT3G19170.1 | presequence protease 1 | Chr3:6625578-6631874 REVERSE LENGTH=1080 | 201606;AT1G49630.4 | presequence protease 2 | Chr1:18368405-18373799 REVERSE LENGTH=8	4	4	4	3	0	2	0	0	4	1	2	3	3	0	2	0	0	4	1	2	3	By MS/MS		By matching			By MS/MS	By matching	By matching	By matching	18456000	391810	0	2534900	0	0	8367700	771040	1625300	4765700	385390	0	329260	0	0	728930	0
AT3G19170.2;AT3G19170.1;AT1G49630.4;AT1G49630.5;AT1G49630.3;AT1G49630.2;AT1G49630.1	AT1G49630	AT3G19170.2 | presequence protease 1 | Chr3:6625578-6631874 REVERSE LENGTH=1069 | 201606;AT3G19170.1 | presequence protease 1 | Chr3:6625578-6631874 REVERSE LENGTH=1080 | 201606;AT1G49630.4 | presequence protease 2 | Chr1:18368405-18373799 REVERSE LENGTH=8	4	4	4	3	0	2	0	0	4	1	2	3	3	0	2	0	0	4	1	2	3	By MS/MS		By matching			By MS/MS	By matching	By matching	By matching	18456000	391810	0	2534900	0	0	8367700	771040	1625300	4765700	385390	0	329260	0	0	728930	0
AT3G19820.3;AT3G19820.2;AT3G19820.1	AT3G19820	AT3G19820.3 | cell elongation protein / DWARF1 / DIMINUTO (DIM) | Chr3:6879835-6881616 REVERSE LENGTH=561 | 201606;AT3G19820.2 | cell elongation protein / DWARF1 / DIMINUTO (DIM) | Chr3:6879835-6881616 REVERSE LENGTH=561 | 201606;AT3G19820.1 | cell elongat	2	2	2	0	0	0	1	2	0	0	0	0	0	0	0	1	2	0	0	0	0				By MS/MS	By MS/MS					1817700	0	0	0	279440	1538200	0	0	0	0	0	0	0	0	612020	0	0
AT3G20320.1	AT3G20320	AT3G20320.1 | trigalactosyldiacylglycerol2 | Chr3:7087657-7089640 REVERSE LENGTH=381 | 201606	1	1	1	1	0	1	0	0	1	1	1	0	1	0	1	0	0	1	1	1	0	By matching		By MS/MS			By MS/MS	By MS/MS	By MS/MS		2629300	41216	0	868150	0	0	813670	534730	371540	0	0	0	0	0	0	0	0
AT3G22890.1;AT4G14680.1;AT5G43780.1;AT4G14680.2	AT3G22890	AT3G22890.1 | ATP sulfurylase 1 | Chr3:8112837-8114734 FORWARD LENGTH=463 | 201606	4	4	4	1	0	3	0	0	3	1	2	1	1	0	3	0	0	3	1	2	1	By MS/MS		By MS/MS			By MS/MS	By MS/MS	By matching	By MS/MS	6016600	84909	0	1265500	0	0	2597600	482280	770870	815410	0	0	146650	0	0	227860	0
AT3G22960.1	AT3G22960	AT3G22960.1 | Pyruvate kinase family protein | Chr3:8139369-8141771 FORWARD LENGTH=596 | 201606	4	4	4	1	1	4	1	1	4	3	3	2	1	1	4	1	1	4	3	3	2	By MS/MS	By MS/MS	By MS/MS	By MS/MS	By MS/MS	By MS/MS	By MS/MS	By MS/MS	By MS/MS	18972000	71219	253230	4391700	423160	345200	7212800	1610300	1840700	2823800	0	0	327700	0	0	694630	364890
AT4G14360.2;AT4G14360.1;AT3G23300.2;AT3G23300.1	AT4G14360	AT4G14360.2 | S-adenosyl-L-methionine-dependent methyltransferases superfamily protein | Chr4:8267869-8270191 REVERSE LENGTH=608 | 201606;AT4G14360.1 | S-adenosyl-L-methionine-dependent methyltransferases superfamily protein | Chr4:8267869-8270191 REVERSE	1	1	1	0	0	0	0	0	0	0	0	1	0	0	0	0	0	0	0	0	1									By MS/MS	9324100	0	0	0	0	0	0	0	0	9324100	0	0	0	0	0	0	0
AT4G14360.2;AT4G14360.1;AT3G23300.2;AT3G23300.1	AT3G23300	AT4G14360.2 | S-adenosyl-L-methionine-dependent methyltransferases superfamily protein | Chr4:8267869-8270191 REVERSE LENGTH=608 | 201606;AT4G14360.1 | S-adenosyl-L-methionine-dependent methyltransferases superfamily protein | Chr4:8267869-8270191 REVERSE	1	1	1	0	0	0	0	0	0	0	0	1	0	0	0	0	0	0	0	0	1									By MS/MS	9324100	0	0	0	0	0	0	0	0	9324100	0	0	0	0	0	0	0
AT3G23400.1;AT3G23400.4;AT3G23400.3;AT3G23400.2	AT3G23400	AT3G23400.1 | Plastid-lipid associated protein PAP / fibrillin family protein | Chr3:8376636-8378225 REVERSE LENGTH=284 | 201606;AT3G23400.4 | Plastid-lipid associated protein PAP / fibrillin family protein | Chr3:8376915-8378225 REVERSE LENGTH=221 | 20160	9	9	9	8	5	9	1	6	9	8	9	9	8	5	9	1	6	9	8	9	9	By MS/MS	By MS/MS	By MS/MS	By MS/MS	By MS/MS	By MS/MS	By MS/MS	By MS/MS	By MS/MS	213080000	4362800	8479000	75916000	591730	6881700	44841000	16400000	19605000	35998000	4932500	2793100	6569500	0	4305800	3488300	4288800
AT3G23700.1	AT3G23700	AT3G23700.1 | Nucleic acid-binding proteins superfamily | Chr3:8531689-8533742 REVERSE LENGTH=392 | 201606	1	1	1	0	0	1	0	0	1	1	0	0	0	0	1	0	0	1	1	0	0			By matching			By MS/MS	By matching			1350000	0	0	279300	0	0	785830	284840	0	0	0	0	0	0	0	0	67266
AT3G23810.1	AT3G23810	AT3G23810.1 | S-adenosyl-l-homocysteine (SAH) hydrolase 2 | Chr3:8588013-8589671 REVERSE LENGTH=485 | 201606	6	6	1	0	1	0	2	4	0	0	0	6	0	0	0	0	0	0	0	0	1		By MS/MS		By MS/MS	By MS/MS				By MS/MS	23094000	0	128020	0	523230	2387700	0	0	0	20055000	0	0	0	1072300	854010	0	0
AT3G23990.1;AT2G33210.2;AT2G33210.1	AT3G23990	AT3G23990.1 | heat shock protein 60 | Chr3:8669013-8672278 FORWARD LENGTH=577 | 201606	3	3	3	0	0	0	0	0	0	0	0	3	0	0	0	0	0	0	0	0	3									By MS/MS	2526300	0	0	0	0	0	0	0	0	2526300	0	0	0	0	0	0	0
AT3G24160.1	AT3G24160	AT3G24160.1 | putative type 1 membrane protein | Chr3:8726241-8729023 FORWARD LENGTH=364 | 201606	1	1	1	0	0	0	0	0	0	0	0	1	0	0	0	0	0	0	0	0	1									By MS/MS	1168800	0	0	0	0	0	0	0	0	1168800	0	0	0	0	0	0	0
AT3G24190.1	AT3G24190	AT3G24190.1 | Protein kinase superfamily protein | Chr3:8743319-8747703 FORWARD LENGTH=793 | 201606	1	1	1	0	0	0	0	0	1	0	0	0	0	0	0	0	0	1	0	0	0						By MS/MS				0	0	0	0	0	0	0	0	0	0	0	0	0	0	0	0	0
AT3G24590.1;AT3G24590.2	AT3G24590	AT3G24590.1 | plastidic type i signal peptidase 1 | Chr3:8970694-8972020 FORWARD LENGTH=291 | 201606;AT3G24590.2 | plastidic type i signal peptidase 1 | Chr3:8970637-8972020 FORWARD LENGTH=310 | 201606	1	1	1	0	0	1	0	0	1	1	0	0	0	0	1	0	0	1	1	0	0			By MS/MS			By MS/MS	By MS/MS			7802100	0	0	3515700	0	0	2919200	1367200	0	0	0	0	0	0	0	0	322870
AT3G25220.1	AT3G25220	AT3G25220.1 | FK506-binding protein 15 kD-1 | Chr3:9182691-9184463 FORWARD LENGTH=153 | 201606	1	1	1	0	0	0	0	0	0	0	0	1	0	0	0	0	0	0	0	0	1									By MS/MS	1482900	0	0	0	0	0	0	0	0	1482900	0	0	0	0	0	0	0
AT3G25760.1;AT3G25780.1	AT3G25760	AT3G25760.1 | allene oxide cyclase 1 | Chr3:9403972-9405105 FORWARD LENGTH=254 | 201606	5	5	3	2	1	5	0	1	4	2	1	2	2	1	3	0	1	3	1	1	2	By matching	By MS/MS	By MS/MS		By MS/MS	By MS/MS	By MS/MS	By MS/MS	By MS/MS	20654000	169380	637230	9774100	0	441100	5399500	861700	566320	2804400	220850	0	713060	0	0	381920	370140
AT3G25770.1	AT3G25770	AT3G25770.1 | allene oxide cyclase 2 | Chr3:9406975-9407839 FORWARD LENGTH=253 | 201606	5	3	3	1	1	5	0	0	4	3	3	2	1	1	3	0	0	3	2	3	2	By matching	By matching	By MS/MS			By MS/MS	By MS/MS	By MS/MS	By matching	39279000	113210	1353500	17167000	0	0	11164000	3408200	3015500	3058800	0	0	1690000	0	0	720020	0
AT3G25805.1	AT3G25805	AT3G25805.1 | transmembrane protein | Chr3:9426354-9428169 REVERSE LENGTH=335 | 201606	1	1	1	0	0	0	0	0	0	0	1	0	0	0	0	0	0	0	0	1	0								By MS/MS		0	0	0	0	0	0	0	0	0	0	0	0	0	0	0	0	0
AT3G25860.1	AT3G25860	AT3G25860.1 | 2-oxoacid dehydrogenases acyltransferase family protein | Chr3:9460632-9462585 FORWARD LENGTH=480 | 201606	6	6	5	5	3	4	1	2	5	3	4	4	4	3	3	1	2	4	3	3	3	By MS/MS	By matching	By MS/MS	By matching	By MS/MS	By MS/MS	By MS/MS	By MS/MS	By MS/MS	53295000	936250	3079100	14034000	762960	2207800	15048000	3365500	4297900	9563600	765370	888020	1195700	0	1351200	1083600	888770
AT3G25920.1	AT3G25920	AT3G25920.1 | ribosomal protein L15 | Chr3:9491268-9492558 REVERSE LENGTH=277 | 201606	4	4	4	3	2	3	2	3	3	3	3	4	3	2	3	2	3	3	3	3	4	By MS/MS	By MS/MS	By MS/MS	By MS/MS	By MS/MS	By MS/MS	By MS/MS	By MS/MS	By MS/MS	35377000	394020	1188400	6906600	402120	943840	10250000	3064100	3060800	9167300	264390	554610	551190	538100	484370	996230	732920
AT3G26060.3;AT3G26060.1;AT3G26060.2	AT3G26060	AT3G26060.3 | Thioredoxin superfamily protein | Chr3:9525474-9526123 FORWARD LENGTH=154 | 201606;AT3G26060.1 | Thioredoxin superfamily protein | Chr3:9524807-9526123 FORWARD LENGTH=216 | 201606;AT3G26060.2 | Thioredoxin superfamily protein | Chr3:9524807-9	3	3	3	2	3	3	2	3	3	3	3	3	2	3	3	2	3	3	3	3	3	By MS/MS	By MS/MS	By MS/MS	By MS/MS	By MS/MS	By MS/MS	By MS/MS	By MS/MS	By MS/MS	84641000	800790	3559600	17565000	2137000	5145100	21638000	8696100	9753100	15347000	914160	1119500	1666100	2440500	2015900	1996400	1886800
AT3G26070.1;AT3G26080.1;AT3G26080.2	AT3G26070	AT3G26070.1 | Plastid-lipid associated protein PAP / fibrillin family protein | Chr3:9526904-9528199 FORWARD LENGTH=242 | 201606;AT3G26080.1 | plastid-lipid associated protein PAP / fibrillin family protein | Chr3:9528998-9530404 FORWARD LENGTH=234 | 20160	4	4	4	3	2	3	1	3	2	3	3	2	3	2	3	1	3	2	3	3	2	By MS/MS	By MS/MS	By MS/MS	By MS/MS	By MS/MS	By MS/MS	By MS/MS	By MS/MS	By MS/MS	44390000	979780	2475700	15922000	212500	2076100	8176600	4413600	5352600	4780900	1015000	980820	1134600	0	708700	860610	987590
AT3G26070.1;AT3G26080.1;AT3G26080.2	AT3G26080	AT3G26070.1 | Plastid-lipid associated protein PAP / fibrillin family protein | Chr3:9526904-9528199 FORWARD LENGTH=242 | 201606;AT3G26080.1 | plastid-lipid associated protein PAP / fibrillin family protein | Chr3:9528998-9530404 FORWARD LENGTH=234 | 20160	4	4	4	3	2	3	1	3	2	3	3	2	3	2	3	1	3	2	3	3	2	By MS/MS	By MS/MS	By MS/MS	By MS/MS	By MS/MS	By MS/MS	By MS/MS	By MS/MS	By MS/MS	44390000	979780	2475700	15922000	212500	2076100	8176600	4413600	5352600	4780900	1015000	980820	1134600	0	708700	860610	987590
AT3G26085.4;AT3G26085.1;AT3G26085.3;AT3G26085.2	AT3G26085	AT3G26085.4 | CAAX amino terminal protease family protein | Chr3:9531082-9532397 FORWARD LENGTH=272 | 201606;AT3G26085.1 | CAAX amino terminal protease family protein | Chr3:9530842-9532397 FORWARD LENGTH=293 | 201606;AT3G26085.3 | CAAX amino terminal prot	1	1	1	0	1	1	0	0	0	1	1	0	0	1	1	0	0	0	1	1	0		By matching	By MS/MS				By MS/MS	By MS/MS		1259900	0	148110	566940	0	0	0	236910	307940	0	0	0	0	0	0	0	0
AT3G26520.1	AT3G26520	AT3G26520.1 | tonoplast intrinsic protein 2 | Chr3:9722770-9723703 REVERSE LENGTH=253 | 201606	1	1	1	0	0	1	0	1	1	0	1	0	0	0	1	0	1	1	0	1	0			By MS/MS		By MS/MS	By matching		By matching		9059100	0	0	1484600	0	5272300	1859900	0	442220	0	0	0	98498	0	2202300	109430	0
AT3G26650.1	AT3G26650	AT3G26650.1 | glyceraldehyde 3-phosphate dehydrogenase A subunit | Chr3:9795226-9796848 FORWARD LENGTH=396 | 201606	15	15	6	10	6	12	4	11	13	11	10	10	3	2	5	2	3	6	4	4	4	By MS/MS	By MS/MS	By MS/MS	By matching	By MS/MS	By MS/MS	By MS/MS	By MS/MS	By MS/MS	451900000	14404000	17451000	61988000	2499500	13403000	154670000	42229000	35340000	109920000	11726000	8056700	4911900	3888200	5882000	12818000	9008700
AT3G27160.1;AT3G27160.2	AT3G27160	AT3G27160.1 | Ribosomal protein S21 family protein | Chr3:10017531-10018854 FORWARD LENGTH=183 | 201606;AT3G27160.2 | Ribosomal protein S21 family protein | Chr3:10017531-10019274 FORWARD LENGTH=218 | 201606	1	1	1	0	1	1	0	1	1	1	1	1	0	1	1	0	1	1	1	1	1		By matching	By MS/MS		By MS/MS	By MS/MS	By MS/MS	By MS/MS	By MS/MS	10219000	0	337420	1654400	0	429710	2597200	475770	605110	4119400	0	0	0	0	0	0	0
AT3G27240.1;AT5G40810.2;AT5G40810.1	AT3G27240	AT3G27240.1 | Cytochrome C1 family | Chr3:10056144-10058370 REVERSE LENGTH=307 | 201606;AT5G40810.2 | Cytochrome C1 family | Chr5:16340670-16342327 FORWARD LENGTH=260 | 201606;AT5G40810.1 | Cytochrome C1 family | Chr5:16340200-16342327 FORWARD LENGTH=307 |	2	2	2	0	0	0	0	0	0	0	0	2	0	0	0	0	0	0	0	0	2									By MS/MS	16817000	0	0	0	0	0	0	0	0	16817000	0	0	0	0	0	0	0
AT3G27240.1;AT5G40810.2;AT5G40810.1	AT5G40810	AT3G27240.1 | Cytochrome C1 family | Chr3:10056144-10058370 REVERSE LENGTH=307 | 201606;AT5G40810.2 | Cytochrome C1 family | Chr5:16340670-16342327 FORWARD LENGTH=260 | 201606;AT5G40810.1 | Cytochrome C1 family | Chr5:16340200-16342327 FORWARD LENGTH=307 |	2	2	2	0	0	0	0	0	0	0	0	2	0	0	0	0	0	0	0	0	2									By MS/MS	16817000	0	0	0	0	0	0	0	0	16817000	0	0	0	0	0	0	0
AT5G40770.1;AT3G27280.2;AT3G27280.1;AT5G14300.1	AT5G40770	AT5G40770.1 | prohibitin 3 | Chr5:16315589-16316621 REVERSE LENGTH=277 | 201606;AT3G27280.2 | prohibitin 4 | Chr3:10076904-10078051 FORWARD LENGTH=279 | 201606;AT3G27280.1 | prohibitin 4 | Chr3:10076904-10078051 FORWARD LENGTH=279 | 201606;AT5G14300.1 | pr	2	2	2	0	0	0	0	0	0	0	0	2	0	0	0	0	0	0	0	0	2									By MS/MS	5168800	0	0	0	0	0	0	0	0	5168800	0	0	0	0	0	0	0
AT5G40770.1;AT3G27280.2;AT3G27280.1;AT5G14300.1	AT5G14300	AT5G40770.1 | prohibitin 3 | Chr5:16315589-16316621 REVERSE LENGTH=277 | 201606;AT3G27280.2 | prohibitin 4 | Chr3:10076904-10078051 FORWARD LENGTH=279 | 201606;AT3G27280.1 | prohibitin 4 | Chr3:10076904-10078051 FORWARD LENGTH=279 | 201606;AT5G14300.1 | pr	2	2	2	0	0	0	0	0	0	0	0	2	0	0	0	0	0	0	0	0	2									By MS/MS	5168800	0	0	0	0	0	0	0	0	5168800	0	0	0	0	0	0	0
AT5G40770.1;AT3G27280.2;AT3G27280.1;AT5G14300.1	AT3G27280	AT5G40770.1 | prohibitin 3 | Chr5:16315589-16316621 REVERSE LENGTH=277 | 201606;AT3G27280.2 | prohibitin 4 | Chr3:10076904-10078051 FORWARD LENGTH=279 | 201606;AT3G27280.1 | prohibitin 4 | Chr3:10076904-10078051 FORWARD LENGTH=279 | 201606;AT5G14300.1 | pr	2	2	2	0	0	0	0	0	0	0	0	2	0	0	0	0	0	0	0	0	2									By MS/MS	5168800	0	0	0	0	0	0	0	0	5168800	0	0	0	0	0	0	0
AT3G27740.1;AT3G27740.2	AT3G27740	AT3G27740.1 | carbamoyl phosphate synthetase A | Chr3:10281470-10283792 REVERSE LENGTH=430 | 201606;AT3G27740.2 | carbamoyl phosphate synthetase A | Chr3:10281470-10283792 REVERSE LENGTH=358 | 201606	2	2	2	0	0	1	0	0	2	1	1	0	0	0	1	0	0	2	1	1	0			By matching			By MS/MS	By matching	By MS/MS		3803700	0	0	1326100	0	0	1941900	535700	0	0	0	0	0	0	0	180600	0
AT3G27850.1;AT3G27830.2;AT3G27830.1	AT3G27850	AT3G27850.1 | ribosomal protein L12-C | Chr3:10324905-10325468 FORWARD LENGTH=187 | 201606;AT3G27830.2 | ribosomal protein L12-A | Chr3:10318576-10319151 FORWARD LENGTH=191 | 201606;AT3G27830.1 | ribosomal protein L12-A | Chr3:10318576-10319151 FORWARD LEN	5	5	5	2	4	4	1	4	4	3	5	5	2	4	4	1	4	4	3	5	5	By MS/MS	By MS/MS	By MS/MS	By matching	By MS/MS	By MS/MS	By MS/MS	By MS/MS	By MS/MS	103560000	2005500	7722200	18576000	751280	3468900	28904000	5351300	9366400	27411000	2524200	2897800	1596100	0	1190600	2416600	1113800
AT3G27850.1;AT3G27830.2;AT3G27830.1	AT3G27830	AT3G27850.1 | ribosomal protein L12-C | Chr3:10324905-10325468 FORWARD LENGTH=187 | 201606;AT3G27830.2 | ribosomal protein L12-A | Chr3:10318576-10319151 FORWARD LENGTH=191 | 201606;AT3G27830.1 | ribosomal protein L12-A | Chr3:10318576-10319151 FORWARD LEN	5	5	5	2	4	4	1	4	4	3	5	5	2	4	4	1	4	4	3	5	5	By MS/MS	By MS/MS	By MS/MS	By matching	By MS/MS	By MS/MS	By MS/MS	By MS/MS	By MS/MS	103560000	2005500	7722200	18576000	751280	3468900	28904000	5351300	9366400	27411000	2524200	2897800	1596100	0	1190600	2416600	1113800
AT3G27925.2;AT3G27925.1	AT3G27925	AT3G27925.2 | DegP protease 1 | Chr3:10366659-10368864 REVERSE LENGTH=439 | 201606;AT3G27925.1 | DegP protease 1 | Chr3:10366659-10368864 REVERSE LENGTH=439 | 201606	4	4	4	3	1	3	0	0	2	3	2	2	3	1	3	0	0	2	3	2	2	By MS/MS	By matching	By MS/MS			By matching	By MS/MS	By MS/MS	By matching	14375000	379150	531960	4253200	0	0	3673100	2149400	1481900	1906500	420560	0	364760	0	0	261220	415730
AT3G28270.2;AT3G28270.1	AT3G28270	AT3G28270.2 | transmembrane protein%2C putative (DUF677) | Chr3:10538725-10539849 FORWARD LENGTH=374 | 201606;AT3G28270.1 | transmembrane protein%2C putative (DUF677) | Chr3:10538725-10539849 FORWARD LENGTH=374 | 201606	1	1	1	0	0	0	0	1	0	0	0	0	0	0	0	0	1	0	0	0	0					By MS/MS					266250	0	0	0	0	266250	0	0	0	0	0	0	0	0	105930	0	0
AT3G28280.1	AT3G28280	AT3G28280.1 | F-box/associated interaction domain protein | Chr3:10540646-10541670 REVERSE LENGTH=311 | 201606	1	1	1	1	0	0	0	0	1	0	1	1	1	0	0	0	0	1	0	1	1	By MS/MS					By MS/MS		By matching	By matching	3338000	523900	0	0	0	0	1133200	0	381400	1299500	0	0	0	0	0	0	0
AT3G28300.1;AT3G28290.1	AT3G28300	AT3G28300.1 | transmembrane protein%2C putative (DUF677) | Chr3:10566106-10567263 FORWARD LENGTH=385 | 201606;AT3G28290.1 | transmembrane protein%2C putative (DUF677) | Chr3:10547873-10549030 FORWARD LENGTH=385 | 201606	1	1	1	0	0	0	1	1	0	0	0	1	0	0	0	1	1	0	0	0	1				By MS/MS	By matching				By MS/MS	2708100	0	0	0	274250	329120	0	0	0	2104700	0	0	0	0	0	0	0
AT3G28300.1;AT3G28290.1	AT3G28290	AT3G28300.1 | transmembrane protein%2C putative (DUF677) | Chr3:10566106-10567263 FORWARD LENGTH=385 | 201606;AT3G28290.1 | transmembrane protein%2C putative (DUF677) | Chr3:10547873-10549030 FORWARD LENGTH=385 | 201606	1	1	1	0	0	0	1	1	0	0	0	1	0	0	0	1	1	0	0	0	1				By MS/MS	By matching				By MS/MS	2708100	0	0	0	274250	329120	0	0	0	2104700	0	0	0	0	0	0	0
AT3G29185.2;AT3G29185.1	AT3G29185	AT3G29185.2 | glutamate NMDA receptor subunit epsilon-1%2C putative (DUF3598) | Chr3:11155092-11156447 REVERSE LENGTH=334 | 201606;AT3G29185.1 | glutamate NMDA receptor subunit epsilon-1%2C putative (DUF3598) | Chr3:11155092-11157207 REVERSE LENGTH=396 | 2	1	1	1	0	0	1	0	0	1	1	0	0	0	0	1	0	0	1	1	0	0			By matching			By MS/MS	By MS/MS			1319800	0	0	310750	0	0	729180	279910	0	0	0	0	0	0	0	0	66104
AT3G44310.3;AT3G44310.1	AT3G44310	AT3G44310.3 | nitrilase 1 | Chr3:15986901-15988841 FORWARD LENGTH=346 | 201606;AT3G44310.1 | nitrilase 1 | Chr3:15986901-15988841 FORWARD LENGTH=346 | 201606	1	1	1	0	0	0	0	1	1	0	0	0	0	0	0	0	1	1	0	0	0					By MS/MS	By matching				1090400	0	0	0	0	666610	423790	0	0	0	0	0	0	0	0	39412	0
AT3G44480.2;AT3G44480.4;AT3G44480.1;AT3G44630.4;AT3G44630.2;AT3G44630.1;AT3G44670.2;AT3G44670.1;AT3G44630.3;AT3G44480.5;AT3G44480.3	AT3G44480	AT3G44480.2 | Disease resistance protein (TIR-NBS-LRR class) family | Chr3:16091973-16096041 REVERSE LENGTH=1191 | 201606;AT3G44480.4 | Disease resistance protein (TIR-NBS-LRR class) family | Chr3:16090878-16096041 REVERSE LENGTH=1194 | 201606;AT3G44480.1	1	1	1	0	0	0	0	0	0	0	0	1	0	0	0	0	0	0	0	0	1									By MS/MS	12666000	0	0	0	0	0	0	0	0	12666000	0	0	0	0	0	0	0
AT3G44480.2;AT3G44480.4;AT3G44480.1;AT3G44630.4;AT3G44630.2;AT3G44630.1;AT3G44670.2;AT3G44670.1;AT3G44630.3;AT3G44480.5;AT3G44480.3	AT3G44630	AT3G44480.2 | Disease resistance protein (TIR-NBS-LRR class) family | Chr3:16091973-16096041 REVERSE LENGTH=1191 | 201606;AT3G44480.4 | Disease resistance protein (TIR-NBS-LRR class) family | Chr3:16090878-16096041 REVERSE LENGTH=1194 | 201606;AT3G44480.1	1	1	1	0	0	0	0	0	0	0	0	1	0	0	0	0	0	0	0	0	1									By MS/MS	12666000	0	0	0	0	0	0	0	0	12666000	0	0	0	0	0	0	0
AT3G44480.2;AT3G44480.4;AT3G44480.1;AT3G44630.4;AT3G44630.2;AT3G44630.1;AT3G44670.2;AT3G44670.1;AT3G44630.3;AT3G44480.5;AT3G44480.3	AT3G44670	AT3G44480.2 | Disease resistance protein (TIR-NBS-LRR class) family | Chr3:16091973-16096041 REVERSE LENGTH=1191 | 201606;AT3G44480.4 | Disease resistance protein (TIR-NBS-LRR class) family | Chr3:16090878-16096041 REVERSE LENGTH=1194 | 201606;AT3G44480.1	1	1	1	0	0	0	0	0	0	0	0	1	0	0	0	0	0	0	0	0	1									By MS/MS	12666000	0	0	0	0	0	0	0	0	12666000	0	0	0	0	0	0	0
AT3G44880.1	AT3G44880	AT3G44880.1 | Pheophorbide a oxygenase family protein with Rieske 2Fe-2S domain-containing protein | Chr3:16383858-16386204 FORWARD LENGTH=537 | 201606	1	1	1	0	0	1	0	0	1	1	0	0	0	0	1	0	0	1	1	0	0			By MS/MS			By MS/MS	By MS/MS			1485100	0	0	641900	0	0	535700	307500	0	0	0	0	0	0	0	0	72618
AT3G44890.1	AT3G44890	AT3G44890.1 | ribosomal protein L9 | Chr3:16386505-16387963 FORWARD LENGTH=197 | 201606	2	2	2	1	0	1	0	1	2	0	0	2	1	0	1	0	1	2	0	0	2	By MS/MS		By MS/MS		By matching	By MS/MS			By MS/MS	5444500	125780	0	510150	0	427240	1196500	0	0	3184800	0	0	0	0	0	0	0
AT5G62300.2;AT5G62300.1;AT3G45030.1;AT3G47370.3;AT3G47370.2;AT3G47370.1	AT5G62300	AT5G62300.2 | Ribosomal protein S10p/S20e family protein | Chr5:25021388-25022235 REVERSE LENGTH=124 | 201606;AT5G62300.1 | Ribosomal protein S10p/S20e family protein | Chr5:25021388-25022235 REVERSE LENGTH=124 | 201606;AT3G45030.1 | Ribosomal protein S10p	2	2	2	0	0	1	0	2	0	0	0	0	0	0	1	0	2	0	0	0	0			By matching		By MS/MS					2595700	0	0	544560	0	2051100	0	0	0	0	0	0	0	0	816080	0	0
AT5G62300.2;AT5G62300.1;AT3G45030.1;AT3G47370.3;AT3G47370.2;AT3G47370.1	AT3G45030	AT5G62300.2 | Ribosomal protein S10p/S20e family protein | Chr5:25021388-25022235 REVERSE LENGTH=124 | 201606;AT5G62300.1 | Ribosomal protein S10p/S20e family protein | Chr5:25021388-25022235 REVERSE LENGTH=124 | 201606;AT3G45030.1 | Ribosomal protein S10p	2	2	2	0	0	1	0	2	0	0	0	0	0	0	1	0	2	0	0	0	0			By matching		By MS/MS					2595700	0	0	544560	0	2051100	0	0	0	0	0	0	0	0	816080	0	0
AT5G62300.2;AT5G62300.1;AT3G45030.1;AT3G47370.3;AT3G47370.2;AT3G47370.1	AT3G47370	AT5G62300.2 | Ribosomal protein S10p/S20e family protein | Chr5:25021388-25022235 REVERSE LENGTH=124 | 201606;AT5G62300.1 | Ribosomal protein S10p/S20e family protein | Chr5:25021388-25022235 REVERSE LENGTH=124 | 201606;AT3G45030.1 | Ribosomal protein S10p	2	2	2	0	0	1	0	2	0	0	0	0	0	0	1	0	2	0	0	0	0			By matching		By MS/MS					2595700	0	0	544560	0	2051100	0	0	0	0	0	0	0	0	816080	0	0
AT3G45140.1;AT3G45140.2	AT3G45140	AT3G45140.1 | lipoxygenase 2 | Chr3:16525437-16529233 FORWARD LENGTH=896 | 201606;AT3G45140.2 | lipoxygenase 2 | Chr3:16526192-16529233 FORWARD LENGTH=754 | 201606	17	17	17	8	11	14	2	5	14	7	7	10	8	11	14	2	5	14	7	7	10	By MS/MS	By MS/MS	By MS/MS	By MS/MS	By MS/MS	By MS/MS	By MS/MS	By MS/MS	By MS/MS	162300000	2761300	9589300	63914000	853030	2413300	36682000	5435200	6134100	34516000	2236800	2438000	4967300	3284100	1232000	3327300	1525100
AT5G59840.1;AT3G46060.3;AT3G46060.2;AT3G46060.1	AT5G59840	AT5G59840.1 | Ras-related small GTP-binding family protein | Chr5:24107450-24109049 REVERSE LENGTH=216 | 201606;AT3G46060.3 | RAB GTPase homolog 8A | Chr3:16917908-16919740 FORWARD LENGTH=216 | 201606;AT3G46060.2 | RAB GTPase homolog 8A | Chr3:16917908-169	1	1	1	0	0	1	0	0	1	1	0	0	0	0	1	0	0	1	1	0	0			By MS/MS			By matching	By MS/MS			1779700	0	0	752790	0	0	682600	344350	0	0	0	0	0	0	0	0	81321
AT5G59840.1;AT3G46060.3;AT3G46060.2;AT3G46060.1	AT3G46060	AT5G59840.1 | Ras-related small GTP-binding family protein | Chr5:24107450-24109049 REVERSE LENGTH=216 | 201606;AT3G46060.3 | RAB GTPase homolog 8A | Chr3:16917908-16919740 FORWARD LENGTH=216 | 201606;AT3G46060.2 | RAB GTPase homolog 8A | Chr3:16917908-169	1	1	1	0	0	1	0	0	1	1	0	0	0	0	1	0	0	1	1	0	0			By MS/MS			By matching	By MS/MS			1779700	0	0	752790	0	0	682600	344350	0	0	0	0	0	0	0	0	81321
AT5G59370.2;AT5G59370.1;AT3G46520.2;AT3G46520.1	AT5G59370	AT5G59370.2 | actin 4 | Chr5:23950109-23951586 FORWARD LENGTH=377 | 201606;AT5G59370.1 | actin 4 | Chr5:23950109-23951586 FORWARD LENGTH=377 | 201606;AT3G46520.2 | actin-12 | Chr3:17128567-17129981 FORWARD LENGTH=377 | 201606;AT3G46520.1 | actin-12 | Chr3:	9	2	1	2	4	3	4	5	2	1	3	8	0	0	0	0	0	0	0	0	1	By matching	By matching	By matching	By matching	By MS/MS	By matching	By matching	By matching	By MS/MS	7183400	0	0	0	0	339380	0	0	0	6844000	0	0	0	0	0	0	0
AT5G59370.2;AT5G59370.1;AT3G46520.2;AT3G46520.1	AT3G46520	AT5G59370.2 | actin 4 | Chr5:23950109-23951586 FORWARD LENGTH=377 | 201606;AT5G59370.1 | actin 4 | Chr5:23950109-23951586 FORWARD LENGTH=377 | 201606;AT3G46520.2 | actin-12 | Chr3:17128567-17129981 FORWARD LENGTH=377 | 201606;AT3G46520.1 | actin-12 | Chr3:	9	2	1	2	4	3	4	5	2	1	3	8	0	0	0	0	0	0	0	0	1	By matching	By matching	By matching	By matching	By MS/MS	By matching	By matching	By matching	By MS/MS	7183400	0	0	0	0	339380	0	0	0	6844000	0	0	0	0	0	0	0
AT3G46740.1	AT3G46740	AT3G46740.1 | translocon at the outer envelope membrane of chloroplasts 75-III | Chr3:17216104-17219296 REVERSE LENGTH=818 | 201606	1	1	1	0	1	0	0	1	0	0	1	0	0	1	0	0	1	0	0	1	0		By matching			By MS/MS			By MS/MS		704060	0	140220	0	0	356790	0	0	207050	0	0	0	0	0	0	0	0
AT3G46780.1	AT3G46780	AT3G46780.1 | plastid transcriptionally active 16 | Chr3:17228766-17231021 FORWARD LENGTH=510 | 201606	19	19	19	15	16	15	5	16	15	14	15	13	15	16	15	5	16	15	14	15	13	By MS/MS	By MS/MS	By MS/MS	By MS/MS	By MS/MS	By MS/MS	By MS/MS	By MS/MS	By MS/MS	370880000	11022000	35631000	95836000	3301900	18939000	68288000	37931000	46308000	53619000	8625600	12266000	9265800	5454500	7504800	5766700	7959900
AT3G47070.1	AT3G47070	AT3G47070.1 | thylakoid soluble phosphoprotein | Chr3:17337205-17337507 REVERSE LENGTH=100 | 201606	3	3	3	1	1	3	0	1	3	2	1	2	1	1	3	0	1	3	2	1	2	By MS/MS	By matching	By MS/MS		By MS/MS	By MS/MS	By MS/MS	By MS/MS	By MS/MS	53312000	1093000	1584200	17556000	0	855810	17396000	4326100	4322300	6179000	0	0	1503000	0	0	1483400	831410
AT3G47470.1	AT3G47470	AT3G47470.1 | light-harvesting chlorophyll-protein complex I subunit A4 | Chr3:17493622-17494773 REVERSE LENGTH=251 | 201606	8	8	8	7	4	6	3	6	7	6	5	7	7	4	6	3	6	7	6	5	7	By MS/MS	By MS/MS	By MS/MS	By MS/MS	By MS/MS	By MS/MS	By MS/MS	By MS/MS	By MS/MS	497920000	21467000	27606000	114000000	3559000	31795000	81865000	30696000	41583000	145350000	21374000	9397400	10538000	3549500	13064000	7558500	6959600
AT3G47520.1	AT3G47520	AT3G47520.1 | malate dehydrogenase | Chr3:17513657-17514868 FORWARD LENGTH=403 | 201606	4	3	3	4	3	3	2	3	4	3	3	3	3	2	2	2	2	3	2	2	2	By MS/MS	By MS/MS	By MS/MS	By MS/MS	By MS/MS	By MS/MS	By MS/MS	By MS/MS	By MS/MS	33641000	516310	1842100	6646400	905050	1539000	10349000	3223600	2597600	6021700	397910	597990	639230	852720	630180	1044500	729130
AT3G47860.1	AT3G47860	AT3G47860.1 | chloroplastic lipocalin | Chr3:17656778-17658269 REVERSE LENGTH=353 | 201606	1	1	1	0	0	1	0	0	1	1	1	1	0	0	1	0	0	1	1	1	1			By matching			By MS/MS	By matching	By matching	By matching	8725600	0	0	2519300	0	0	2219400	1292400	1092600	1601800	0	0	0	0	0	0	0
AT3G48730.1	AT3G48730	AT3G48730.1 | glutamate-1-semialdehyde 2%2C1-aminomutase 2 | Chr3:18049697-18051550 FORWARD LENGTH=472 | 201606	5	2	2	4	1	5	0	2	5	4	3	4	1	0	2	0	0	2	1	1	1	By matching	By matching	By MS/MS		By matching	By MS/MS	By MS/MS	By MS/MS	By matching	19626000	227330	0	3727900	0	0	10052000	750750	1704600	3163800	0	0	350760	0	0	934520	0
AT3G48980.2	AT3G48980	AT3G48980.2 | O-glucosyltransferase rumi-like protein (DUF821) | Chr3:18155398-18158222 FORWARD LENGTH=545 | 201606	1	1	1	0	0	0	0	0	1	0	1	0	0	0	0	0	0	1	0	1	0						By MS/MS		By MS/MS		0	0	0	0	0	0	0	0	0	0	0	0	0	0	0	0	0
AT3G49010.4;AT3G49010.7;AT3G49010.6;AT3G49010.3;AT3G49010.2;AT3G49010.1	AT3G49010	AT3G49010.4 | breast basic conserved 1 | Chr3:18166971-18168047 REVERSE LENGTH=204 | 201606;AT3G49010.7 | breast basic conserved 1 | Chr3:18166971-18168047 REVERSE LENGTH=206 | 201606;AT3G49010.6 | breast basic conserved 1 | Chr3:18166971-18168047 REVERSE	1	1	1	0	0	0	0	1	0	0	0	1	0	0	0	0	1	0	0	0	1					By MS/MS				By MS/MS	3680600	0	0	0	0	967270	0	0	0	2713300	0	0	0	0	0	0	0
AT3G50820.1	AT3G50820	AT3G50820.1 | photosystem II subunit O-2 | Chr3:18891008-18892311 REVERSE LENGTH=331 | 201606	17	6	6	13	13	16	8	16	15	15	15	14	4	5	6	3	6	6	6	6	5	By MS/MS	By MS/MS	By MS/MS	By MS/MS	By MS/MS	By MS/MS	By MS/MS	By MS/MS	By MS/MS	409870000	3337700	25954000	113190000	2060700	15900000	99848000	43146000	53113000	53328000	4670400	9023300	9714100	4304400	5676800	8641900	9093700
AT3G51140.2;AT3G51140.1	AT3G51140	AT3G51140.2 | DnaJ (DUF3353) | Chr3:18998182-18999207 FORWARD LENGTH=229 | 201606;AT3G51140.1 | DnaJ (DUF3353) | Chr3:18998182-18999437 FORWARD LENGTH=278 | 201606	1	1	1	0	1	1	1	1	1	1	1	1	0	1	1	1	1	1	1	1	1		By matching	By MS/MS	By matching	By MS/MS	By MS/MS	By MS/MS	By MS/MS	By matching	10715000	0	270860	3313500	234260	390240	3384300	1212700	1029800	879260	0	0	321830	212330	144640	311600	306840
AT3G51510.1	AT3G51510	AT3G51510.1 | transmembrane protein | Chr3:19109118-19109842 FORWARD LENGTH=181 | 201606	1	1	1	0	0	1	0	0	1	1	0	0	0	0	1	0	0	1	1	0	0			By MS/MS			By matching	By matching			3042700	0	0	1357100	0	0	868570	817100	0	0	0	0	0	0	0	0	192960
AT3G51800.3;AT3G51800.1;AT3G51800.2	AT3G51800	AT3G51800.3 | metallopeptidase M24 family protein | Chr3:19211261-19213568 REVERSE LENGTH=385 | 201606;AT3G51800.1 | metallopeptidase M24 family protein | Chr3:19211261-19213568 REVERSE LENGTH=392 | 201606;AT3G51800.2 | metallopeptidase M24 family protein	1	1	1	0	0	0	0	1	0	0	0	0	0	0	0	0	1	0	0	0	0					By MS/MS					402770	0	0	0	0	402770	0	0	0	0	0	0	0	0	160250	0	0
AT3G52150.2;AT3G52150.1	AT3G52150	AT3G52150.2 | RNA-binding (RRM/RBD/RNP motifs) family protein | Chr3:19342074-19343090 FORWARD LENGTH=253 | 201606;AT3G52150.1 | RNA-binding (RRM/RBD/RNP motifs) family protein | Chr3:19342074-19343090 FORWARD LENGTH=253 | 201606	4	4	4	3	1	3	0	1	4	2	1	0	3	1	3	0	1	4	2	1	0	By matching	By MS/MS	By MS/MS		By matching	By MS/MS	By MS/MS	By matching		15473000	315810	569010	4143200	0	129390	7267400	1756900	1290900	0	347370	0	376860	0	0	685820	386050
AT3G52180.4;AT3G52180.1	AT3G52180	AT3G52180.4 | dual specificity protein phosphatase (DsPTP1) family protein | Chr3:19349884-19352716 REVERSE LENGTH=284 | 201606;AT3G52180.1 | dual specificity protein phosphatase (DsPTP1) family protein | Chr3:19349884-19353459 REVERSE LENGTH=379 | 201606	1	1	1	0	0	0	0	1	1	1	1	0	0	0	0	0	1	1	1	1	0					By matching	By MS/MS	By MS/MS	By MS/MS		2842400	0	0	0	0	279750	1167500	887680	507470	0	0	0	0	0	0	0	0
AT3G52380.1	AT3G52380	AT3G52380.1 | chloroplast RNA-binding protein 33 | Chr3:19421619-19422855 FORWARD LENGTH=329 | 201606	1	1	1	0	1	1	0	0	1	1	1	0	0	1	1	0	0	1	1	1	0		By MS/MS	By MS/MS			By MS/MS	By matching	By MS/MS		2199300	0	86383	420640	0	0	1250900	244310	197000	0	0	0	0	0	0	0	57695
AT3G52930.1	AT3G52930	AT3G52930.1 | Aldolase superfamily protein | Chr3:19627383-19628874 REVERSE LENGTH=358 | 201606	6	6	2	0	1	0	1	5	0	0	0	2	0	1	0	0	2	0	0	0	0		By matching		By matching	By MS/MS				By MS/MS	18037000	0	198180	0	1026100	5582000	0	0	0	11231000	0	0	0	0	2220900	0	0
AT3G52960.1	AT3G52960	AT3G52960.1 | Thioredoxin superfamily protein | Chr3:19639699-19640403 FORWARD LENGTH=234 | 201606	4	4	4	2	0	4	0	0	4	4	3	3	2	0	4	0	0	4	4	3	3	By MS/MS		By MS/MS			By MS/MS	By MS/MS	By MS/MS	By MS/MS	37102000	349750	0	6689000	0	0	16898000	4518200	4672700	3974400	548520	0	579100	0	0	1409300	960480
AT3G53460.3;AT3G53460.2;AT3G53460.1;AT3G53460.4	AT3G53460	AT3G53460.3 | chloroplast RNA-binding protein 29 | Chr3:19819738-19821423 REVERSE LENGTH=342 | 201606;AT3G53460.2 | chloroplast RNA-binding protein 29 | Chr3:19819738-19821423 REVERSE LENGTH=342 | 201606;AT3G53460.1 | chloroplast RNA-binding protein 29 | C	4	2	2	1	0	2	0	0	3	2	0	1	1	0	1	0	0	1	1	0	1	By MS/MS		By MS/MS			By MS/MS	By matching		By MS/MS	6816000	175780	0	1826600	0	0	2344700	297970	0	2170900	0	0	0	0	0	0	0
AT3G53520.2;AT3G53520.1;AT3G53520.4;AT3G53520.3	AT3G53520	AT3G53520.2 | UDP-glucuronic acid decarboxylase 1 | Chr3:19841635-19844057 FORWARD LENGTH=433 | 201606;AT3G53520.1 | UDP-glucuronic acid decarboxylase 1 | Chr3:19841635-19844057 FORWARD LENGTH=435 | 201606;AT3G53520.4 | UDP-glucuronic acid decarboxylase 1	4	3	3	0	0	1	0	0	0	0	0	4	0	0	1	0	0	0	0	0	3			By matching						By MS/MS	15474000	0	0	414000	0	0	0	0	0	15060000	0	0	0	0	0	0	0
AT3G53580.1	AT3G53580	AT3G53580.1 | diaminopimelate epimerase family protein | Chr3:19864784-19866907 FORWARD LENGTH=362 | 201606	1	1	1	0	0	0	0	0	1	0	0	0	0	0	0	0	0	1	0	0	0						By MS/MS				607210	0	0	0	0	0	607210	0	0	0	0	0	0	0	0	56470	0
AT3G53720.1	AT3G53720	AT3G53720.1 | cation/H+ exchanger 20 | Chr3:19905826-19910027 REVERSE LENGTH=842 | 201606	1	1	1	0	1	1	0	0	1	0	1	0	0	1	1	0	0	1	0	1	0		By MS/MS	By MS/MS			By MS/MS		By MS/MS		19362000	0	8809700	4677300	0	0	4181500	0	1693400	0	0	0	0	0	0	0	0
AT3G53900.1;AT3G53900.2	AT3G53900	AT3G53900.1 | uracil phosphoribosyltransferase | Chr3:19956914-19958699 REVERSE LENGTH=231 | 201606;AT3G53900.2 | uracil phosphoribosyltransferase | Chr3:19956914-19959006 REVERSE LENGTH=296 | 201606	2	2	2	1	0	1	0	0	2	0	0	1	1	0	1	0	0	2	0	0	1	By matching		By matching			By MS/MS			By matching	2801800	67148	0	684260	0	0	1276900	0	0	773460	0	0	0	0	0	0	0
AT3G54050.2;AT3G54050.1	AT3G54050	AT3G54050.2 | high cyclic electron flow 1 | Chr3:20016951-20018527 FORWARD LENGTH=417 | 201606;AT3G54050.1 | high cyclic electron flow 1 | Chr3:20016951-20018527 FORWARD LENGTH=417 | 201606	4	4	4	1	0	2	0	1	2	1	0	3	1	0	2	0	1	2	1	0	3	By MS/MS		By MS/MS		By matching	By MS/MS	By matching		By MS/MS	11748000	569380	0	1669300	0	401650	3628700	77677	0	5400900	0	0	0	0	0	0	0
AT3G54090.1	AT3G54090	AT3G54090.1 | fructokinase-like 1 | Chr3:20028145-20029835 FORWARD LENGTH=471 | 201606	1	1	1	0	0	1	0	0	1	0	0	0	0	0	1	0	0	1	0	0	0			By MS/MS			By MS/MS				702570	0	0	702570	0	0	0	0	0	0	0	0	66051	0	0	0	0
AT3G54890.4;AT3G54890.1;AT3G54890.3;AT3G54890.2	AT3G54890	AT3G54890.4 | chlorophyll a-b binding protein 6 | Chr3:20339881-20340922 REVERSE LENGTH=213 | 201606;AT3G54890.1 | chlorophyll a-b binding protein 6 | Chr3:20339706-20340922 REVERSE LENGTH=241 | 201606	6	6	6	3	2	6	1	3	6	2	3	4	3	2	6	1	3	6	2	3	4	By MS/MS	By MS/MS	By MS/MS	By MS/MS	By MS/MS	By MS/MS	By MS/MS	By MS/MS	By MS/MS	534560000	6759900	19108000	149300000	3064800	19959000	121400000	49887000	65507000	99584000	6768400	5971000	13390000	3548800	7363200	11561000	11814000
AT3G54900.1	AT3G54900	AT3G54900.1 | CAX interacting protein 1 | Chr3:20341850-20342371 REVERSE LENGTH=173 | 201606	1	1	1	0	0	1	0	0	1	1	0	1	0	0	1	0	0	1	1	0	1			By MS/MS			By MS/MS	By MS/MS		By matching	2093800	0	0	602660	0	0	863950	321940	0	305280	0	0	0	0	0	0	0
AT3G55330.1	AT3G55330	AT3G55330.1 | PsbP-like protein 1 | Chr3:20514031-20515275 REVERSE LENGTH=230 | 201606	1	1	1	0	1	1	0	0	1	1	1	1	0	1	1	0	0	1	1	1	1		By matching	By MS/MS			By matching	By matching	By MS/MS	By matching	11152000	0	976110	2959900	0	0	2246600	1293900	1243200	2432700	0	0	0	0	0	0	0
AT3G55410.1;AT3G55410.2;AT5G65750.1	AT3G55410	AT3G55410.1 | 2-oxoglutarate dehydrogenase%2C E1 component | Chr3:20541897-20545728 FORWARD LENGTH=1017 | 201606;AT3G55410.2 | 2-oxoglutarate dehydrogenase%2C E1 component | Chr3:20541897-20545728 FORWARD LENGTH=1017 | 201606;AT5G65750.1 | 2-oxoglutarate d	1	1	1	0	0	0	0	0	0	0	0	1	0	0	0	0	0	0	0	0	1									By MS/MS	3171700	0	0	0	0	0	0	0	0	3171700	0	0	0	0	0	0	0
AT3G55410.1;AT3G55410.2;AT5G65750.1	AT5G65750	AT3G55410.1 | 2-oxoglutarate dehydrogenase%2C E1 component | Chr3:20541897-20545728 FORWARD LENGTH=1017 | 201606;AT3G55410.2 | 2-oxoglutarate dehydrogenase%2C E1 component | Chr3:20541897-20545728 FORWARD LENGTH=1017 | 201606;AT5G65750.1 | 2-oxoglutarate d	1	1	1	0	0	0	0	0	0	0	0	1	0	0	0	0	0	0	0	0	1									By MS/MS	3171700	0	0	0	0	0	0	0	0	3171700	0	0	0	0	0	0	0
AT3G55800.1	AT3G55800	AT3G55800.1 | sedoheptulose-bisphosphatase | Chr3:20709640-20711421 FORWARD LENGTH=393 | 201606	7	7	7	3	1	4	0	1	6	5	2	4	3	1	4	0	1	6	5	2	4	By MS/MS	By matching	By MS/MS		By matching	By MS/MS	By MS/MS	By MS/MS	By MS/MS	73771000	1400900	869220	7825400	0	1038600	31143000	10110000	4200900	17183000	1884100	0	593420	0	809300	2248000	1788200
AT3G56130.5;AT3G56130.4;AT3G56130.1	AT3G56130	AT3G56130.5 | biotin/lipoyl attachment domain-containing protein | Chr3:20826852-20828731 FORWARD LENGTH=247 | 201606;AT3G56130.4 | biotin/lipoyl attachment domain-containing protein | Chr3:20826852-20828906 FORWARD LENGTH=279 | 201606;AT3G56130.1 | biotin	1	1	1	0	0	1	0	0	0	1	1	0	0	0	1	0	0	0	1	1	0			By matching				By MS/MS	By MS/MS		1970700	0	0	1035700	0	0	0	475240	459800	0	0	0	0	0	0	0	0
AT3G56150.2;AT3G56150.1	AT3G56150	AT3G56150.2 | eukaryotic translation initiation factor 3C | Chr3:20833790-20836820 REVERSE LENGTH=900 | 201606;AT3G56150.1 | eukaryotic translation initiation factor 3C | Chr3:20833790-20836820 REVERSE LENGTH=900 | 201606	1	1	1	0	0	0	0	1	0	0	0	1	0	0	0	0	1	0	0	0	1					By MS/MS				By matching	672350	0	0	0	0	341980	0	0	0	330370	0	0	0	0	0	0	0
AT3G56650.1	AT3G56650	AT3G56650.1 | thylakoid lumenal protein (Mog1/PsbP/DUF1795-like photosystem II reaction center PsbP family protein) | Chr3:20984807-20985913 FORWARD LENGTH=262 | 201606	3	3	3	2	1	3	0	1	2	1	2	0	2	1	3	0	1	2	1	2	0	By MS/MS	By MS/MS	By MS/MS		By matching	By MS/MS	By MS/MS	By MS/MS		6074100	236480	378570	2026900	0	166740	1685300	731050	849020	0	256440	0	138930	0	0	185640	0
AT3G56940.1;AT3G56940.2	AT3G56940	AT3G56940.1 | dicarboxylate diiron protein%2C putative (Crd1) | Chr3:21076594-21078269 FORWARD LENGTH=409 | 201606;AT3G56940.2 | dicarboxylate diiron protein%2C putative (Crd1) | Chr3:21076825-21078269 FORWARD LENGTH=332 | 201606	6	6	6	5	3	6	1	4	6	5	3	5	5	3	6	1	4	6	5	3	5	By MS/MS	By MS/MS	By MS/MS	By MS/MS	By MS/MS	By MS/MS	By MS/MS	By MS/MS	By MS/MS	62200000	1653100	4891700	16422000	868890	4172200	12177000	5447800	5045000	11522000	1598700	1832500	1351700	0	1583500	1061400	1285200
AT3G57610.1	AT3G57610	AT3G57610.1 | adenylosuccinate synthase | Chr3:21334519-21336603 REVERSE LENGTH=490 | 201606	1	1	1	1	0	1	0	1	1	1	1	1	1	0	1	0	1	1	1	1	1	By MS/MS		By MS/MS		By matching	By MS/MS	By matching	By matching	By MS/MS	9576800	181580	0	1701300	0	794260	2649200	750880	943080	2556500	0	0	0	0	0	0	0
AT3G58010.2;AT3G58010.1	AT3G58010	AT3G58010.2 | plastoglobulin 34kD | Chr3:21475949-21477463 REVERSE LENGTH=308 | 201606;AT3G58010.1 | plastoglobulin 34kD | Chr3:21475949-21477463 REVERSE LENGTH=308 | 201606	3	3	3	0	0	3	0	0	3	2	0	0	0	0	3	0	0	3	2	0	0			By MS/MS			By MS/MS	By MS/MS			8965800	0	0	4354700	0	0	4083100	528030	0	0	0	0	343890	0	0	302240	246660
AT3G58610.3;AT3G58610.2;AT3G58610.1;REV__AT1G20540.1	AT3G58610	AT3G58610.3 | ketol-acid reductoisomerase | Chr3:21671561-21674639 FORWARD LENGTH=591 | 201606;AT3G58610.2 | ketol-acid reductoisomerase | Chr3:21671561-21674639 FORWARD LENGTH=591 | 201606;AT3G58610.1 | ketol-acid reductoisomerase | Chr3:21671561-21674639	5	5	5	3	2	5	1	3	5	4	3	3	3	2	5	1	3	5	4	3	3	By MS/MS	By matching	By MS/MS	By matching	By MS/MS	By MS/MS	By MS/MS	By MS/MS	By MS/MS	34056000	352860	570160	5907600	203110	2936800	11245000	3024900	2745200	7070200	305400	378070	430910	0	1706900	698100	498290
AT3G59480.1	AT3G59480	AT3G59480.1 | pfkB-like carbohydrate kinase family protein | Chr3:21983103-21984440 FORWARD LENGTH=326 | 201606	1	1	1	0	0	0	0	0	0	0	0	1	0	0	0	0	0	0	0	0	1									By MS/MS	1840200	0	0	0	0	0	0	0	0	1840200	0	0	0	0	0	0	0
AT3G59780.1	AT3G59780	AT3G59780.1 | Rhodanese/Cell cycle control phosphatase superfamily protein | Chr3:22086906-22090324 FORWARD LENGTH=686 | 201606	10	10	10	4	4	6	1	3	7	6	6	5	4	4	6	1	3	7	6	6	5	By MS/MS	By MS/MS	By MS/MS	By MS/MS	By MS/MS	By MS/MS	By MS/MS	By MS/MS	By MS/MS	39651000	453310	2290300	9521900	325990	1091700	9856600	5188200	6017000	4905800	512190	972360	887720	0	518490	1024400	950210
AT3G60420.1	AT3G60420	AT3G60420.1 | phosphoglycerate mutase family protein | Chr3:22336068-22337330 FORWARD LENGTH=273 | 201606	1	1	1	0	0	0	0	0	0	0	0	1	0	0	0	0	0	0	0	0	1									By MS/MS	940900	0	0	0	0	0	0	0	0	940900	0	0	0	0	0	0	0
AT3G60750.2;AT3G60750.1;AT2G45290.2;AT2G45290.1	AT3G60750	AT3G60750.2 | Transketolase | Chr3:22454004-22456824 FORWARD LENGTH=740 | 201606;AT3G60750.1 | Transketolase | Chr3:22454004-22456824 FORWARD LENGTH=741 | 201606	19	19	19	9	9	14	4	11	17	12	12	12	9	9	14	4	11	17	12	12	12	By MS/MS	By MS/MS	By MS/MS	By MS/MS	By MS/MS	By MS/MS	By MS/MS	By MS/MS	By MS/MS	453060000	7981900	26883000	56744000	1171600	12696000	149620000	32792000	42982000	122180000	10379000	7872500	5192000	1408900	4484900	13418000	7997500
AT3G61080.1;AT3G61080.2	AT3G61080	AT3G61080.1 | Protein kinase superfamily protein | Chr3:22607152-22608883 FORWARD LENGTH=326 | 201606;AT3G61080.2 | Protein kinase superfamily protein | Chr3:22607152-22608883 FORWARD LENGTH=352 | 201606	1	1	1	0	0	1	0	0	1	0	0	0	0	0	1	0	0	1	0	0	0			By matching			By MS/MS				763400	0	0	388530	0	0	374870	0	0	0	0	0	0	0	0	34862	0
AT3G61140.1	AT3G61140	AT3G61140.1 | COP9 signalosome complex subunit 1 | Chr3:22626335-22628895 FORWARD LENGTH=441 | 201606	1	1	1	0	0	0	0	0	0	0	0	1	0	0	0	0	0	0	0	0	1									By MS/MS	2483300	0	0	0	0	0	0	0	0	2483300	0	0	0	0	0	0	0
AT3G61470.1	AT3G61470	AT3G61470.1 | photosystem I light harvesting complex protein | Chr3:22745736-22747032 FORWARD LENGTH=257 | 201606	3	3	3	3	3	3	1	3	3	3	3	3	3	3	3	1	3	3	3	3	3	By MS/MS	By MS/MS	By MS/MS	By MS/MS	By MS/MS	By MS/MS	By MS/MS	By MS/MS	By MS/MS	445020000	6559900	14064000	126100000	1848500	15183000	101400000	33269000	62754000	83840000	7374100	4266700	11342000	2524700	5925700	8899900	8279000
AT3G61870.2;AT3G61870.1	AT3G61870	AT3G61870.2 | plant/protein | Chr3:22902702-22903561 FORWARD LENGTH=254 | 201606;AT3G61870.1 | plant/protein | Chr3:22902702-22903895 FORWARD LENGTH=272 | 201606	2	2	2	2	2	2	0	1	2	1	1	2	2	2	2	0	1	2	1	1	2	By matching	By matching	By MS/MS		By matching	By MS/MS	By MS/MS	By MS/MS	By MS/MS	69784000	358710	3826300	23050000	0	2426400	13464000	6661500	8799800	11197000	795090	1145100	1762600	0	0	1351300	0
AT3G62030.3;AT3G62030.1;AT3G62030.2	AT3G62030	AT3G62030.3 | rotamase CYP 4 | Chr3:22973708-22975139 FORWARD LENGTH=259 | 201606;AT3G62030.1 | rotamase CYP 4 | Chr3:22973708-22975139 FORWARD LENGTH=260 | 201606;AT3G62030.2 | rotamase CYP 4 | Chr3:22973004-22975139 FORWARD LENGTH=313 | 201606	4	4	4	2	2	3	1	2	4	3	2	3	2	2	3	1	2	4	3	2	3	By MS/MS	By MS/MS	By MS/MS	By MS/MS	By MS/MS	By MS/MS	By MS/MS	By MS/MS	By MS/MS	109940000	1730400	6281500	15155000	581270	2231600	38405000	9261200	9484000	26811000	2182200	1670200	1491800	0	834420	3685200	2231900
AT3G62410.1	AT3G62410	AT3G62410.1 | CP12 domain-containing protein 2 | Chr3:23091006-23091401 FORWARD LENGTH=131 | 201606	1	1	1	0	0	1	0	0	1	1	1	0	0	0	1	0	0	1	1	1	0			By MS/MS			By MS/MS	By MS/MS	By MS/MS		5971500	0	0	967800	0	0	3022500	942180	1039000	0	0	0	0	0	0	0	0
AT3G63140.1	AT3G63140	AT3G63140.1 | chloroplast stem-loop binding protein of 41 kDa | Chr3:23327006-23328620 REVERSE LENGTH=406 | 201606	5	5	5	4	4	5	2	2	5	5	4	4	4	4	5	2	2	5	5	4	4	By MS/MS	By MS/MS	By MS/MS	By MS/MS	By MS/MS	By MS/MS	By MS/MS	By MS/MS	By MS/MS	54556000	895520	2857200	9553300	344470	931890	17860000	5588200	3483500	13042000	759290	774450	728440	881850	811450	1543400	1032800
AT3G63160.1	AT3G63160	AT3G63160.1 | outer envelope membrane protein | Chr3:23333773-23333982 REVERSE LENGTH=69 | 201606	3	3	3	1	1	3	1	2	3	3	2	2	1	1	3	1	2	3	3	2	2	By MS/MS	By MS/MS	By MS/MS	By MS/MS	By MS/MS	By MS/MS	By MS/MS	By MS/MS	By MS/MS	44232000	284910	357760	12184000	327920	1634800	16331000	7610900	1574700	3926700	0	0	852650	0	937270	1130900	1252500
AT3G63190.1	AT3G63190	AT3G63190.1 | ribosome recycling factor%2C chloroplast precursor | Chr3:23342861-23344640 REVERSE LENGTH=275 | 201606	4	4	4	2	1	4	0	1	4	2	3	3	2	1	4	0	1	4	2	3	3	By MS/MS	By matching	By MS/MS		By matching	By MS/MS	By MS/MS	By MS/MS	By MS/MS	46077000	523140	898680	8819400	0	737240	18374000	3755400	5189200	7780100	1003300	0	798420	0	0	1528000	777150
AT3G63410.1	AT3G63410	AT3G63410.1 | S-adenosyl-L-methionine-dependent methyltransferases superfamily protein | Chr3:23415816-23417002 REVERSE LENGTH=338 | 201606	3	3	3	2	1	3	0	2	3	2	2	2	2	1	3	0	2	3	2	2	2	By MS/MS	By MS/MS	By MS/MS		By MS/MS	By MS/MS	By MS/MS	By MS/MS	By MS/MS	37024000	920980	1769400	10752000	0	3164600	10328000	3162600	3193000	3733400	913520	0	961470	0	1274100	872360	800030
AT3G63490.1;AT3G63490.2	AT3G63490	AT3G63490.1 | Ribosomal protein L1p/L10e family | Chr3:23444269-23446020 FORWARD LENGTH=346 | 201606;AT3G63490.2 | Ribosomal protein L1p/L10e family | Chr3:23444269-23445777 FORWARD LENGTH=291 | 201606	6	6	6	4	3	4	4	3	4	4	4	6	4	3	4	4	3	4	4	4	6	By MS/MS	By MS/MS	By MS/MS	By MS/MS	By MS/MS	By MS/MS	By MS/MS	By MS/MS	By MS/MS	49102000	530930	2275800	8787800	1580000	2347100	14313000	4138600	4144900	10984000	489600	898190	951180	1488000	1122300	1355000	1079400
AT3G63540.1	AT3G63540	AT3G63540.1 | thylakoid lumenal protein (Mog1/PsbP/DUF1795-like photosystem II reaction center PsbP family protein) | Chr3:23459372-23459803 REVERSE LENGTH=143 | 201606	2	2	2	2	2	2	0	1	2	1	1	2	2	2	2	0	1	2	1	1	2	By MS/MS	By MS/MS	By MS/MS		By matching	By MS/MS	By MS/MS	By MS/MS	By MS/MS	17149000	289540	1258700	4028300	0	217420	4150500	1971300	2100800	3132200	319990	421750	362080	0	0	289710	0
AT4G00620.1	AT4G00620	AT4G00620.1 | Amino acid dehydrogenase family protein | Chr4:259265-260788 REVERSE LENGTH=360 | 201606	1	1	1	0	0	1	0	0	1	1	0	0	0	0	1	0	0	1	1	0	0			By MS/MS			By MS/MS	By matching			2426000	0	0	636730	0	0	1292900	496370	0	0	0	0	0	0	0	0	117220
AT4G01050.1;AT4G01050.2	AT4G01050	AT4G01050.1 | thylakoid rhodanese-like protein | Chr4:455874-458175 FORWARD LENGTH=466 | 201606;AT4G01050.2 | thylakoid rhodanese-like protein | Chr4:455751-458175 FORWARD LENGTH=507 | 201606	7	7	7	6	5	7	1	5	6	5	6	4	6	5	7	1	5	6	5	6	4	By MS/MS	By MS/MS	By MS/MS	By MS/MS	By MS/MS	By MS/MS	By MS/MS	By MS/MS	By MS/MS	229740000	3820100	20503000	61696000	1925500	6562300	57743000	22212000	25609000	29674000	3110400	6665000	5729800	0	2889500	5210000	4460500
AT4G01150.1;AT4G01150.2	AT4G01150	AT4G01150.1 | CURVATURE THYLAKOID 1A-like protein | Chr4:493692-494668 FORWARD LENGTH=164 | 201606	4	4	4	3	0	2	1	2	4	4	2	3	3	0	2	1	2	4	4	2	3	By MS/MS		By MS/MS	By MS/MS	By MS/MS	By MS/MS	By MS/MS	By MS/MS	By MS/MS	112430000	2842200	0	24131000	497660	1031300	41377000	21028000	14064000	7461300	2681700	0	2487000	0	0	2653900	5800200
AT4G01310.1	AT4G01310	AT4G01310.1 | Ribosomal L5P family protein | Chr4:544166-545480 REVERSE LENGTH=262 | 201606	3	3	3	1	0	2	0	0	2	2	2	1	1	0	2	0	0	2	2	2	1	By MS/MS		By MS/MS			By MS/MS	By MS/MS	By MS/MS	By MS/MS	12927000	56319	0	3154400	0	0	4788600	1873500	1466200	1588300	0	0	319170	0	0	470860	386780
AT4G01690.1;AT4G01690.2	AT4G01690	AT4G01690.1 | Flavin containing amine oxidoreductase family | Chr4:729929-732309 FORWARD LENGTH=537 | 201606;AT4G01690.2 | Flavin containing amine oxidoreductase family | Chr4:729929-732309 FORWARD LENGTH=506 | 201606	5	5	5	4	1	5	0	3	3	2	3	4	4	1	5	0	3	3	2	3	4	By MS/MS	By MS/MS	By MS/MS		By MS/MS	By MS/MS	By MS/MS	By MS/MS	By MS/MS	35187000	1309100	2784300	10533000	0	1812100	5894900	1600500	2977100	8276600	873730	0	882410	0	727280	670580	554040
AT4G02530.1;AT4G02530.2;AT4G02530.3	AT4G02530	AT4G02530.1 | chloroplast thylakoid lumen protein | Chr4:1112335-1114005 REVERSE LENGTH=216 | 201606;AT4G02530.2 | chloroplast thylakoid lumen protein | Chr4:1112335-1114155 REVERSE LENGTH=266 | 201606;AT4G02530.3 | chloroplast thylakoid lumen protein | Ch	6	6	6	5	4	5	0	3	4	3	3	6	5	4	5	0	3	4	3	3	6	By MS/MS	By MS/MS	By MS/MS		By MS/MS	By MS/MS	By MS/MS	By MS/MS	By MS/MS	111170000	3354300	7756100	34718000	0	3032200	17684000	10108000	12804000	21716000	3283900	2380300	3229000	0	1532500	1823200	2671100
AT4G02725.1	AT4G02725	AT4G02725.1 | spindle pole body-associated protein | Chr4:1206055-1207290 FORWARD LENGTH=165 | 201606	1	1	1	0	0	1	0	0	1	1	1	0	0	0	1	0	0	1	1	1	0			By MS/MS			By MS/MS	By MS/MS	By matching		2107500	0	0	668560	0	0	729980	463380	245550	0	0	0	0	0	0	0	0
AT4G02770.1	AT4G02770	AT4G02770.1 | photosystem I subunit D-1 | Chr4:1229247-1229873 REVERSE LENGTH=208 | 201606	14	14	2	10	13	14	7	14	14	12	11	10	0	2	2	1	2	2	2	2	2	By MS/MS	By MS/MS	By MS/MS	By MS/MS	By MS/MS	By MS/MS	By MS/MS	By MS/MS	By MS/MS	2760300000	44647000	216440000	695920000	20387000	101170000	668300000	342660000	309150000	361620000	40256000	59694000	63837000	29036000	44470000	54052000	66082000
AT4G03280.2;AT4G03280.1	AT4G03280	AT4G03280.2 | photosynthetic electron transfer C | Chr4:1440462-1441717 FORWARD LENGTH=210 | 201606;AT4G03280.1 | photosynthetic electron transfer C | Chr4:1440314-1441717 FORWARD LENGTH=229 | 201606	5	5	5	3	3	5	3	3	5	5	3	3	3	3	5	3	3	5	5	3	3	By MS/MS	By MS/MS	By MS/MS	By MS/MS	By MS/MS	By MS/MS	By MS/MS	By MS/MS	By MS/MS	655720000	17475000	35666000	199350000	6067500	18638000	144800000	76984000	79640000	77093000	16774000	16723000	17565000	7356400	9023600	12113000	14733000
AT4G03520.2;AT4G03520.1	AT4G03520	AT4G03520.2 | Thioredoxin superfamily protein | Chr4:1562585-1562803 REVERSE LENGTH=72 | 201606;AT4G03520.1 | Thioredoxin superfamily protein | Chr4:1562585-1564055 REVERSE LENGTH=186 | 201606	2	2	2	1	1	2	1	0	2	1	2	2	1	1	2	1	0	2	1	2	2	By matching	By MS/MS	By MS/MS	By matching		By MS/MS	By MS/MS	By MS/MS	By MS/MS	26145000	528640	922630	5878300	660700	0	7534100	2946900	3550500	4122900	0	0	558890	0	0	689910	0
AT4G04020.1	AT4G04020	AT4G04020.1 | fibrillin | Chr4:1932161-1933546 FORWARD LENGTH=318 | 201606	10	10	9	7	5	10	1	4	9	7	7	6	6	4	9	1	3	8	6	6	5	By MS/MS	By MS/MS	By MS/MS	By MS/MS	By MS/MS	By MS/MS	By MS/MS	By MS/MS	By MS/MS	169770000	2265000	11471000	52207000	151640	3426300	40854000	15564000	13857000	29975000	2254100	3328600	3959300	0	2522700	3261900	3018900
AT4G04640.1	AT4G04640	AT4G04640.1 | ATPase%2C F1 complex%2C gamma subunit protein | Chr4:2350761-2351882 REVERSE LENGTH=373 | 201606	13	13	13	9	9	11	6	8	11	8	8	11	9	9	11	6	8	11	8	8	11	By MS/MS	By MS/MS	By MS/MS	By MS/MS	By MS/MS	By MS/MS	By MS/MS	By MS/MS	By MS/MS	783600000	18624000	82449000	220100000	4972100	31647000	158330000	66060000	65090000	136330000	20799000	17721000	20424000	7078300	11642000	14323000	15906000
AT4G05180.2;AT4G05180.1	AT4G05180	AT4G05180.2 | photosystem II subunit Q-2 | Chr4:2672093-2673170 REVERSE LENGTH=230 | 201606;AT4G05180.1 | photosystem II subunit Q-2 | Chr4:2672093-2673170 REVERSE LENGTH=230 | 201606	14	12	12	10	8	14	4	8	12	10	10	9	9	7	12	3	7	10	9	9	8	By MS/MS	By MS/MS	By MS/MS	By MS/MS	By MS/MS	By MS/MS	By MS/MS	By MS/MS	By MS/MS	1024700000	32787000	76345000	263380000	6867400	28625000	211260000	104780000	132710000	167930000	25181000	23235000	28101000	10283000	13098000	21177000	19433000
AT4G09000.1;AT4G09000.2;AT1G78300.1;AT1G35160.1;AT1G35160.2;AT3G02520.2;AT3G02520.1;AT1G34760.2;AT1G34760.1;AT1G26480.1	AT4G09000	AT4G09000.1 | general regulatory factor 1 | Chr4:5775387-5777157 FORWARD LENGTH=267 | 201606;AT4G09000.2 | general regulatory factor 1 | Chr4:5775387-5777157 FORWARD LENGTH=318 | 201606	7	7	6	0	0	2	2	6	2	1	1	4	0	0	2	2	5	2	1	1	3			By MS/MS	By MS/MS	By MS/MS	By MS/MS	By matching	By MS/MS	By MS/MS	14931000	0	0	2112000	1271200	4825600	1385300	250300	335390	4751600	0	0	0	1484600	1442200	0	0
AT4G09010.2;AT4G09010.1;AT4G09010.3	AT4G09010	AT4G09010.2 | ascorbate peroxidase 4 | Chr4:5777502-5779064 REVERSE LENGTH=284 | 201606;AT4G09010.1 | ascorbate peroxidase 4 | Chr4:5777502-5779338 REVERSE LENGTH=349 | 201606;AT4G09010.3 | ascorbate peroxidase 4 | Chr4:5777502-5779479 REVERSE LENGTH=396 |	11	11	11	9	4	10	0	5	9	6	9	8	9	4	10	0	5	9	6	9	8	By MS/MS	By MS/MS	By MS/MS		By MS/MS	By MS/MS	By MS/MS	By MS/MS	By MS/MS	144940000	2241600	4443400	48435000	0	2652300	34712000	13276000	14085000	25091000	2494000	2287600	3674400	0	1744800	2739300	2603500
AT4G09040.2;AT4G09040.1	AT4G09040	AT4G09040.2 | RNA-binding (RRM/RBD/RNP motifs) family protein | Chr4:5795075-5797193 REVERSE LENGTH=244 | 201606;AT4G09040.1 | RNA-binding (RRM/RBD/RNP motifs) family protein | Chr4:5795075-5797315 REVERSE LENGTH=304 | 201606	1	1	1	1	0	1	0	0	1	1	1	1	1	0	1	0	0	1	1	1	1	By matching		By MS/MS			By MS/MS	By matching	By matching	By MS/MS	8010500	161290	0	1718900	0	0	2531900	699810	543290	2355400	0	0	0	0	0	0	0
AT4G09650.1	AT4G09650	AT4G09650.1 | F-type H+-transporting ATPase subunit delta | Chr4:6100799-6101503 FORWARD LENGTH=234 | 201606	11	11	11	6	6	10	2	6	9	6	6	8	6	6	10	2	6	9	6	6	8	By MS/MS	By MS/MS	By MS/MS	By MS/MS	By MS/MS	By MS/MS	By MS/MS	By MS/MS	By MS/MS	262540000	2929900	15882000	90738000	880510	10233000	54198000	16004000	19377000	52299000	3521000	4753700	7527500	1710600	3048200	4808700	4542300
AT4G10340.1	AT4G10340	AT4G10340.1 | light harvesting complex of photosystem II 5 | Chr4:6408200-6409496 FORWARD LENGTH=280 | 201606	19	19	19	13	12	19	7	15	18	14	16	17	13	12	19	7	15	18	14	16	17	By MS/MS	By MS/MS	By MS/MS	By MS/MS	By MS/MS	By MS/MS	By MS/MS	By MS/MS	By MS/MS	2899600000	56332000	201880000	783480000	41564000	120270000	565680000	291690000	316710000	521960000	59309000	52623000	82666000	43294000	48659000	52005000	52119000
AT4G11960.1	AT4G11960	AT4G11960.1 | PGR5-like B | Chr4:7175340-7177709 REVERSE LENGTH=313 | 201606	1	1	1	0	1	0	0	0	1	1	1	0	0	1	0	0	0	1	1	1	0		By matching				By MS/MS	By MS/MS	By MS/MS		3570700	0	177140	0	0	0	1502300	1133900	757360	0	0	0	0	0	0	0	0
AT4G12060.1	AT4G12060	AT4G12060.1 | Double Clp-N motif protein | Chr4:7228269-7229898 REVERSE LENGTH=241 | 201606	1	1	1	1	0	1	0	0	1	0	0	1	1	0	1	0	0	1	0	0	1	By MS/MS		By MS/MS			By MS/MS			By MS/MS	2559600	0	0	1231900	0	0	1327700	0	0	0	0	0	0	0	0	123480	0
AT4G12800.1;AT4G12800.2	AT4G12800	AT4G12800.1 | photosystem I subunit l | Chr4:7521469-7522493 FORWARD LENGTH=219 | 201606;AT4G12800.2 | photosystem I subunit l | Chr4:7521283-7522493 FORWARD LENGTH=281 | 201606	6	6	6	5	3	5	2	3	5	3	4	3	5	3	5	2	3	5	3	4	3	By MS/MS	By MS/MS	By MS/MS	By MS/MS	By MS/MS	By MS/MS	By MS/MS	By MS/MS	By MS/MS	473170000	16482000	29275000	110080000	10387000	22156000	115830000	60394000	57682000	50873000	17260000	7927200	10500000	12759000	8013900	10417000	15505000
AT4G13200.1	AT4G13200	AT4G13200.1 | hypothetical protein | Chr4:7668292-7669166 REVERSE LENGTH=185 | 201606	2	2	2	0	0	2	0	0	2	2	1	1	0	0	2	0	0	2	2	1	1			By MS/MS			By MS/MS	By matching	By matching	By MS/MS	6539100	0	0	2468700	0	0	1778900	1001400	631860	658170	0	0	0	0	0	0	236500
AT4G13220.1	AT4G13220	AT4G13220.1 | transmembrane protein | Chr4:7674431-7675275 REVERSE LENGTH=176 | 201606	1	1	1	0	0	0	0	0	1	1	0	0	0	0	0	0	0	1	1	0	0						By matching	By MS/MS			531620	0	0	0	0	0	346100	185520	0	0	0	0	0	0	0	0	43812
AT4G13430.1	AT4G13430	AT4G13430.1 | isopropyl malate isomerase large subunit 1 | Chr4:7804194-7807789 REVERSE LENGTH=509 | 201606	2	2	2	2	0	1	0	0	2	1	2	2	2	0	1	0	0	2	1	2	2	By MS/MS		By matching			By MS/MS	By matching	By MS/MS	By matching	8597500	281570	0	910230	0	0	2581200	416700	1603200	2804600	278300	0	0	0	0	271230	0
AT4G13930.1	AT4G13930	AT4G13930.1 | serine hydroxymethyltransferase 4 | Chr4:8048013-8050021 REVERSE LENGTH=471 | 201606	2	2	2	0	0	1	0	0	0	0	0	2	0	0	1	0	0	0	0	0	2			By matching						By MS/MS	9423800	0	0	311640	0	0	0	0	0	9112200	0	0	0	0	0	0	0
AT4G13940.2;AT4G13940.1;AT4G13940.4;AT4G13940.3	AT4G13940	AT4G13940.2 | S-adenosyl-L-homocysteine hydrolase | Chr4:8055176-8056676 FORWARD LENGTH=364 | 201606;AT4G13940.1 | S-adenosyl-L-homocysteine hydrolase | Chr4:8054931-8056676 FORWARD LENGTH=485 | 201606;AT4G13940.4 | S-adenosyl-L-homocysteine hydrolase | Ch	6	1	1	0	1	0	3	5	0	0	0	5	0	0	0	1	1	0	0	0	0		By matching		By matching	By MS/MS				By matching	517410	0	0	0	211930	305480	0	0	0	0	0	0	0	0	121540	0	0
AT4G14210.3;AT4G14210.2;AT4G14210.1	AT4G14210	AT4G14210.3 | phytoene desaturase 3 | Chr4:8190426-8194769 REVERSE LENGTH=566 | 201606;AT4G14210.2 | phytoene desaturase 3 | Chr4:8190426-8194769 REVERSE LENGTH=566 | 201606;AT4G14210.1 | phytoene desaturase 3 | Chr4:8190426-8194769 REVERSE LENGTH=566 | 20	4	4	4	2	1	3	0	1	3	2	2	1	2	1	3	0	1	3	2	2	1	By MS/MS	By matching	By MS/MS		By matching	By MS/MS	By MS/MS	By MS/MS	By MS/MS	11725000	363080	1769700	4688900	0	85347	2519500	1063400	558520	676830	0	0	365420	0	0	248190	220370
AT4G16155.1;AT3G16950.1;AT3G16950.2	AT4G16155	AT4G16155.1 | dihydrolipoamide dehydrogenase | Chr4:9153570-9157133 REVERSE LENGTH=567 | 201606	5	5	5	4	2	5	1	2	5	3	3	4	4	2	5	1	2	5	3	3	4	By MS/MS	By MS/MS	By MS/MS	By MS/MS	By MS/MS	By MS/MS	By MS/MS	By MS/MS	By MS/MS	39884000	613130	1769800	8872900	339460	856360	10406000	2804500	3057200	11165000	478260	625850	542440	0	447740	699740	490500
AT4G17140.1;AT4G17140.2;AT4G17140.3	AT4G17140	AT4G17140.1 | pleckstrin homology (PH) domain-containing protein | Chr4:9613617-9636618 REVERSE LENGTH=4216 | 201606;AT4G17140.2 | pleckstrin homology (PH) domain-containing protein | Chr4:9613617-9636618 REVERSE LENGTH=4218 | 201606;AT4G17140.3 | pleckstr	1	1	1	0	0	1	0	0	1	1	0	0	0	0	1	0	0	1	1	0	0			By MS/MS			By MS/MS	By MS/MS			9279100	0	0	3518600	0	0	3532500	2228000	0	0	0	0	0	0	0	0	526160
AT5G47200.1;AT4G17530.1	AT5G47200	AT5G47200.1 | RAB GTPase homolog 1A | Chr5:19167029-19168718 FORWARD LENGTH=202 | 201606;AT4G17530.1 | RAB GTPase homolog 1C | Chr4:9773721-9775424 REVERSE LENGTH=202 | 201606	1	1	1	1	1	1	0	1	1	0	1	1	1	1	1	0	1	1	0	1	1	By matching	By matching	By matching		By MS/MS	By matching		By matching	By MS/MS	8516800	86416	371910	529210	0	952600	757210	0	380800	5438700	0	0	0	0	0	0	0
AT5G47200.1;AT4G17530.1	AT4G17530	AT5G47200.1 | RAB GTPase homolog 1A | Chr5:19167029-19168718 FORWARD LENGTH=202 | 201606;AT4G17530.1 | RAB GTPase homolog 1C | Chr4:9773721-9775424 REVERSE LENGTH=202 | 201606	1	1	1	1	1	1	0	1	1	0	1	1	1	1	1	0	1	1	0	1	1	By matching	By matching	By matching		By MS/MS	By matching		By matching	By MS/MS	8516800	86416	371910	529210	0	952600	757210	0	380800	5438700	0	0	0	0	0	0	0
AT4G17600.1	AT4G17600	AT4G17600.1 | Chlorophyll A-B binding family protein | Chr4:9803759-9804714 FORWARD LENGTH=262 | 201606	5	5	5	1	3	3	0	2	2	1	3	3	1	3	3	0	2	2	1	3	3	By MS/MS	By MS/MS	By MS/MS		By MS/MS	By MS/MS	By MS/MS	By MS/MS	By MS/MS	11100000	176090	1319500	2995400	0	316700	1540800	995400	1067900	2688500	0	364050	319500	0	0	215350	0
AT4G18370.3;AT4G18370.2;AT4G18370.1	AT4G18370	AT4G18370.3 | DEGP protease 5 | Chr4:10149235-10150277 FORWARD LENGTH=240 | 201606;AT4G18370.2 | DEGP protease 5 | Chr4:10149235-10150447 FORWARD LENGTH=265 | 201606;AT4G18370.1 | DEGP protease 5 | Chr4:10149235-10151051 FORWARD LENGTH=323 | 201606	1	1	1	0	0	1	0	0	1	1	1	0	0	0	1	0	0	1	1	1	0			By MS/MS			By matching	By matching	By MS/MS		2351000	0	0	961220	0	0	501420	439070	449320	0	0	0	0	0	0	0	0
AT4G18430.1	AT4G18430	AT4G18430.1 | RAB GTPase homolog A1E | Chr4:10183903-10185223 REVERSE LENGTH=217 | 201606	1	1	1	0	0	1	0	0	0	0	0	1	0	0	1	0	0	0	0	0	1			By matching						By MS/MS	2141200	0	0	661320	0	0	0	0	0	1479900	0	0	0	0	0	0	0
AT5G45930.1;AT4G18480.1	AT5G45930	AT5G45930.1 | magnesium chelatase i2 | Chr5:18628095-18629565 FORWARD LENGTH=418 | 201606;AT4G18480.1 | P-loop containing nucleoside triphosphate hydrolases superfamily protein | Chr4:10201897-10203361 REVERSE LENGTH=424 | 201606	1	1	1	0	0	0	0	1	0	0	0	1	0	0	0	0	1	0	0	0	1					By MS/MS				By MS/MS	1432300	0	0	0	0	336230	0	0	0	1096000	0	0	0	0	0	0	0
AT5G45930.1;AT4G18480.1	AT4G18480	AT5G45930.1 | magnesium chelatase i2 | Chr5:18628095-18629565 FORWARD LENGTH=418 | 201606;AT4G18480.1 | P-loop containing nucleoside triphosphate hydrolases superfamily protein | Chr4:10201897-10203361 REVERSE LENGTH=424 | 201606	1	1	1	0	0	0	0	1	0	0	0	1	0	0	0	0	1	0	0	0	1					By MS/MS				By MS/MS	1432300	0	0	0	0	336230	0	0	0	1096000	0	0	0	0	0	0	0
AT4G19170.1	AT4G19170	AT4G19170.1 | nine-cis-epoxycarotenoid dioxygenase 4 | Chr4:10481835-10483622 FORWARD LENGTH=595 | 201606	3	3	3	2	2	3	0	1	3	1	3	2	2	2	3	0	1	3	1	3	2	By MS/MS	By matching	By MS/MS		By matching	By MS/MS	By MS/MS	By MS/MS	By matching	19122000	277570	1281100	6134700	0	596860	4547200	1412100	2643200	2229500	392760	479100	461410	0	0	379820	0
AT4G20260.6;AT4G20260.5;AT4G20260.9;AT4G20260.8;AT4G20260.7;AT4G20260.3;AT4G20260.2;AT4G20260.10;AT4G20260.1;AT4G20260.4	AT4G20260	AT4G20260.6 | plasma-membrane associated cation-binding protein 1 | Chr4:10941593-10943227 FORWARD LENGTH=166 | 201606;AT4G20260.5 | plasma-membrane associated cation-binding protein 1 | Chr4:10941593-10943120 FORWARD LENGTH=167 | 201606;AT4G20260.9 | plas	1	1	1	1	1	0	1	1	0	0	1	0	1	1	0	1	1	0	0	1	0	By MS/MS	By matching		By MS/MS	By MS/MS			By matching		5971600	184690	712500	0	1607100	2909200	0	0	558070	0	0	0	0	0	0	0	0
AT4G20360.2;AT4G20360.1	AT4G20360	AT4G20360.2 | RAB GTPase homolog E1B | Chr4:10990036-10991466 FORWARD LENGTH=476 | 201606;AT4G20360.1 | RAB GTPase homolog E1B | Chr4:10990036-10991466 FORWARD LENGTH=476 | 201606	16	16	16	11	7	12	5	11	14	11	12	12	11	7	12	5	11	14	11	12	12	By MS/MS	By MS/MS	By MS/MS	By MS/MS	By MS/MS	By MS/MS	By MS/MS	By MS/MS	By MS/MS	521090000	7700800	21907000	78744000	12980000	44038000	151790000	35729000	44448000	123750000	6988300	5254900	6262300	22750000	17599000	12336000	7884800
AT4G21065.1	AT4G21065	AT4G21065.1 | Tetratricopeptide repeat (TPR)-like superfamily protein | Chr4:11245976-11247763 FORWARD LENGTH=595 | 201606	1	1	1	0	0	0	0	0	1	1	0	0	0	0	0	0	0	1	1	0	0						By MS/MS	By MS/MS			1132500	0	0	0	0	0	957370	175120	0	0	0	0	0	0	0	0	41356
AT4G21280.1;AT4G21280.2	AT4G21280	AT4G21280.1 | photosystem II subunit QA | Chr4:11334446-11335587 FORWARD LENGTH=223 | 201606;AT4G21280.2 | photosystem II subunit QA | Chr4:11334446-11335587 FORWARD LENGTH=224 | 201606	17	17	15	11	8	17	4	9	17	11	11	12	10	7	15	3	8	15	10	10	11	By MS/MS	By MS/MS	By MS/MS	By MS/MS	By MS/MS	By MS/MS	By MS/MS	By MS/MS	By MS/MS	1444100000	36922000	94475000	387650000	14200000	55264000	319700000	113290000	141570000	281060000	37913000	35192000	32970000	18508000	27798000	25438000	22105000
AT4G21860.2;AT4G21860.4;AT4G21860.3;AT4G21860.1	AT4G21860	AT4G21860.2 | methionine sulfoxide reductase B 2 | Chr4:11600282-11601507 REVERSE LENGTH=184 | 201606;AT4G21860.4 | methionine sulfoxide reductase B 2 | Chr4:11600238-11601507 REVERSE LENGTH=202 | 201606;AT4G21860.3 | methionine sulfoxide reductase B 2 | C	1	1	1	0	0	1	0	0	1	1	0	0	0	0	1	0	0	1	1	0	0			By MS/MS			By MS/MS	By MS/MS			1556400	0	0	340040	0	0	990730	225630	0	0	0	0	0	0	0	0	53285
AT4G22240.1	AT4G22240	AT4G22240.1 | Plastid-lipid associated protein PAP / fibrillin family protein | Chr4:11766090-11767227 REVERSE LENGTH=310 | 201606	2	1	1	2	2	2	0	1	2	2	2	2	1	1	1	0	0	1	1	1	1	By matching	By matching	By MS/MS		By matching	By MS/MS	By MS/MS	By MS/MS	By MS/MS	13827000	162160	437970	3391800	0	0	4200500	1527400	1672300	2435100	0	0	0	0	0	0	0
AT4G22890.4;AT4G22890.5;AT4G22890.3;AT4G22890.1;AT4G22890.2	AT4G22890	AT4G22890.4 | PGR5-LIKE A | Chr4:12007157-12009175 FORWARD LENGTH=321 | 201606;AT4G22890.5 | PGR5-LIKE A | Chr4:12007157-12009175 FORWARD LENGTH=322 | 201606;AT4G22890.3 | PGR5-LIKE A | Chr4:12007157-12009175 FORWARD LENGTH=324 | 201606;AT4G22890.1 | PGR5-	5	5	5	4	4	5	1	4	5	4	3	4	4	4	5	1	4	5	4	3	4	By MS/MS	By MS/MS	By MS/MS	By MS/MS	By MS/MS	By MS/MS	By MS/MS	By MS/MS	By MS/MS	49990000	1225600	5589000	11542000	724620	2451500	9483400	6354700	5466700	7152800	1152700	1693000	964710	0	1205800	743350	1523900
AT4G23100.1;AT4G23100.3;AT4G23100.2	AT4G23100	AT4G23100.1 | glutamate-cysteine ligase | Chr4:12103458-12106751 REVERSE LENGTH=522 | 201606;AT4G23100.3 | glutamate-cysteine ligase | Chr4:12103458-12106751 REVERSE LENGTH=522 | 201606;AT4G23100.2 | glutamate-cysteine ligase | Chr4:12103779-12106751 REVER	2	2	2	1	0	1	0	0	2	0	1	1	1	0	1	0	0	2	0	1	1	By matching		By matching			By MS/MS		By matching	By MS/MS	3774100	113670	0	1025600	0	0	2215500	0	419270	0	0	0	0	0	0	206040	0
AT4G23890.1	AT4G23890	AT4G23890.1 | NAD(P)H-quinone oxidoreductase subunit S | Chr4:12420593-12421345 REVERSE LENGTH=250 | 201606	2	2	2	1	0	1	0	0	1	1	0	0	1	0	1	0	0	1	1	0	0	By MS/MS		By MS/MS			By MS/MS	By matching			2248600	211720	0	856090	0	0	905190	275640	0	0	0	0	0	0	0	0	65094
AT4G23900.1;AT4G23895.3;AT4G11010.1	AT4G23900	AT4G23900.1 | Nucleoside diphosphate kinase family protein | Chr4:12424505-12426318 FORWARD LENGTH=237 | 201606;AT4G23895.3 | Pleckstrin homology (PH) domain-containing protein | Chr4:12422883-12426318 FORWARD LENGTH=467 | 201606;AT4G11010.1 | nucleoside d	2	2	2	0	0	0	0	0	0	0	0	2	0	0	0	0	0	0	0	0	2									By MS/MS	10058000	0	0	0	0	0	0	0	0	10058000	0	0	0	0	0	0	0
AT4G23900.1;AT4G23895.3;AT4G11010.1	AT4G23895	AT4G23900.1 | Nucleoside diphosphate kinase family protein | Chr4:12424505-12426318 FORWARD LENGTH=237 | 201606;AT4G23895.3 | Pleckstrin homology (PH) domain-containing protein | Chr4:12422883-12426318 FORWARD LENGTH=467 | 201606;AT4G11010.1 | nucleoside d	2	2	2	0	0	0	0	0	0	0	0	2	0	0	0	0	0	0	0	0	2									By MS/MS	10058000	0	0	0	0	0	0	0	0	10058000	0	0	0	0	0	0	0
AT4G23900.1;AT4G23895.3;AT4G11010.1	AT4G11010	AT4G23900.1 | Nucleoside diphosphate kinase family protein | Chr4:12424505-12426318 FORWARD LENGTH=237 | 201606;AT4G23895.3 | Pleckstrin homology (PH) domain-containing protein | Chr4:12422883-12426318 FORWARD LENGTH=467 | 201606;AT4G11010.1 | nucleoside d	2	2	2	0	0	0	0	0	0	0	0	2	0	0	0	0	0	0	0	0	2									By MS/MS	10058000	0	0	0	0	0	0	0	0	10058000	0	0	0	0	0	0	0
AT4G24090.1	AT4G24090	AT4G24090.1 | homer protein | Chr4:12512742-12514467 FORWARD LENGTH=308 | 201606	1	1	1	1	0	1	0	0	1	1	1	0	1	0	1	0	0	1	1	1	0	By matching		By MS/MS			By matching	By matching	By matching		2614000	91379	0	886040	0	0	843180	360670	432690	0	0	0	0	0	0	0	0
AT4G24190.2;AT4G24190.1	AT4G24190	AT4G24190.2 | Chaperone protein htpG family protein | Chr4:12551902-12555851 REVERSE LENGTH=823 | 201606;AT4G24190.1 | Chaperone protein htpG family protein | Chr4:12551902-12555851 REVERSE LENGTH=823 | 201606	3	3	3	0	0	0	1	3	0	0	0	0	0	0	0	1	3	0	0	0	0				By MS/MS	By MS/MS					1803200	0	0	0	317850	1485400	0	0	0	0	0	0	0	0	590980	0	0
AT4G24280.1	AT4G24280	AT4G24280.1 | chloroplast heat shock protein 70-1 | Chr4:12590094-12593437 FORWARD LENGTH=718 | 201606	9	9	4	4	6	8	1	6	9	7	6	7	0	2	3	0	1	4	2	2	3	By MS/MS	By MS/MS	By MS/MS	By MS/MS	By MS/MS	By MS/MS	By MS/MS	By MS/MS	By MS/MS	91417000	1100800	5275000	9509500	278750	4292800	32528000	4323700	6436800	27672000	856880	1848500	993170	0	1785500	2358800	1048400
AT4G24620.2;AT4G24620.1	AT4G24620	AT4G24620.2 | phosphoglucose isomerase 1 | Chr4:12709097-12712610 REVERSE LENGTH=570 | 201606;AT4G24620.1 | phosphoglucose isomerase 1 | Chr4:12708972-12712610 REVERSE LENGTH=613 | 201606	1	1	1	1	0	1	0	0	1	0	0	0	1	0	1	0	0	1	0	0	0	By matching		By matching			By MS/MS				1720100	80889	0	827100	0	0	812120	0	0	0	0	0	0	0	0	75527	0
AT4G24750.1	AT4G24750	AT4G24750.1 | Rhodanese/Cell cycle control phosphatase superfamily protein | Chr4:12758422-12760749 REVERSE LENGTH=292 | 201606	3	3	3	2	0	2	0	0	1	1	1	2	2	0	2	0	0	1	1	1	2	By matching		By MS/MS			By MS/MS	By MS/MS	By MS/MS	By MS/MS	22075000	297940	0	10026000	0	0	4702800	1969700	1909900	3168900	0	0	0	0	0	0	0
AT4G24770.2;AT4G24770.1	AT4G24770	AT4G24770.2 | 31-kDa RNA binding protein | Chr4:12766223-12767952 REVERSE LENGTH=329 | 201606;AT4G24770.1 | 31-kDa RNA binding protein | Chr4:12766223-12767952 REVERSE LENGTH=329 | 201606	4	4	4	3	1	3	1	2	4	1	3	3	3	1	3	1	2	4	1	3	3	By MS/MS	By MS/MS	By MS/MS	By MS/MS	By MS/MS	By MS/MS	By MS/MS	By MS/MS	By MS/MS	50315000	901460	963920	6522100	342110	817430	21517000	1866700	3804400	13579000	921220	0	844100	0	817450	1467300	0
AT4G24830.1;AT4G24830.2	AT4G24830	AT4G24830.1 | arginosuccinate synthase family | Chr4:12793085-12795857 REVERSE LENGTH=494 | 201606;AT4G24830.2 | arginosuccinate synthase family | Chr4:12793085-12795857 REVERSE LENGTH=450 | 201606	2	2	2	0	0	2	0	1	2	1	1	2	0	0	2	0	1	2	1	1	2			By MS/MS		By MS/MS	By MS/MS	By matching	By MS/MS	By MS/MS	3391600	0	0	516100	0	253210	786980	158620	193070	1483600	0	0	0	0	0	0	0
AT4G24930.1	AT4G24930	AT4G24930.1 | thylakoid lumenal 17.9 kDa protein%2C chloroplast | Chr4:12821496-12822389 REVERSE LENGTH=225 | 201606	1	1	1	1	1	1	0	0	1	1	1	1	1	1	1	0	0	1	1	1	1	By MS/MS	By matching	By MS/MS			By MS/MS	By MS/MS	By MS/MS	By MS/MS	5197300	249910	679020	1296800	0	0	1152900	602010	1216700	0	0	0	0	0	0	0	0
AT4G25080.4;AT4G25080.5;AT4G25080.3;AT4G25080.2;AT4G25080.1;AT4G25080.6	AT4G25080	AT4G25080.4 | magnesium-protoporphyrin IX methyltransferase | Chr4:12877216-12878128 FORWARD LENGTH=245 | 201606;AT4G25080.5 | magnesium-protoporphyrin IX methyltransferase | Chr4:12877015-12878128 FORWARD LENGTH=312 | 201606;AT4G25080.3 | magnesium-protop	10	10	10	6	3	10	2	4	10	7	5	2	6	3	10	2	4	10	7	5	2	By MS/MS	By MS/MS	By MS/MS	By matching	By MS/MS	By MS/MS	By MS/MS	By MS/MS	By MS/MS	42163000	761770	943000	15438000	239740	1250100	13999000	3057800	2712900	3760200	672410	388830	1072900	420990	772790	864740	719940
AT4G25740.2;AT4G25740.1;AT5G52650.1	AT4G25740	AT4G25740.2 | RNA binding Plectin/S10 domain-containing protein | Chr4:13107488-13108751 REVERSE LENGTH=149 | 201606;AT4G25740.1 | RNA binding Plectin/S10 domain-containing protein | Chr4:13107488-13108751 REVERSE LENGTH=177 | 201606;AT5G52650.1 | RNA bind	1	1	1	0	0	0	0	1	0	0	0	0	0	0	0	0	1	0	0	0	0					By MS/MS					1101800	0	0	0	0	1101800	0	0	0	0	0	0	0	0	438390	0	0
AT4G25740.2;AT4G25740.1;AT5G52650.1	AT5G52650	AT4G25740.2 | RNA binding Plectin/S10 domain-containing protein | Chr4:13107488-13108751 REVERSE LENGTH=149 | 201606;AT4G25740.1 | RNA binding Plectin/S10 domain-containing protein | Chr4:13107488-13108751 REVERSE LENGTH=177 | 201606;AT5G52650.1 | RNA bind	1	1	1	0	0	0	0	1	0	0	0	0	0	0	0	0	1	0	0	0	0					By MS/MS					1101800	0	0	0	0	1101800	0	0	0	0	0	0	0	0	438390	0	0
AT4G26555.2;AT4G26555.3;AT4G26555.1	AT4G26555	AT4G26555.2 | FKBP-like peptidyl-prolyl cis-trans isomerase family protein | Chr4:13404622-13405944 REVERSE LENGTH=161 | 201606;AT4G26555.3 | FKBP-like peptidyl-prolyl cis-trans isomerase family protein | Chr4:13404893-13406178 REVERSE LENGTH=177 | 201606;	1	1	1	1	1	1	0	0	1	1	1	0	1	1	1	0	0	1	1	1	0	By MS/MS	By matching	By MS/MS			By MS/MS	By MS/MS	By MS/MS		3225300	124850	152710	920730	0	0	856290	576410	594350	0	0	0	0	0	0	0	0
AT4G27440.2;AT4G27440.1;AT5G54190.1;AT5G54190.2	AT4G27440	AT4G27440.2 | protochlorophyllide oxidoreductase B | Chr4:13725648-13727107 FORWARD LENGTH=401 | 201606;AT4G27440.1 | protochlorophyllide oxidoreductase B | Chr4:13725648-13727107 FORWARD LENGTH=401 | 201606;AT5G54190.1 | protochlorophyllide oxidoreductase	8	8	6	6	3	8	1	5	8	7	6	6	5	2	6	0	3	6	5	4	4	By MS/MS	By MS/MS	By MS/MS	By MS/MS	By MS/MS	By MS/MS	By MS/MS	By MS/MS	By MS/MS	122420000	3262500	3726300	40715000	456570	5215500	29186000	11921000	10595000	17340000	2700200	1740400	3443500	0	2453400	2424100	2705200
AT4G27440.2;AT4G27440.1;AT5G54190.1;AT5G54190.2	AT5G54190	AT4G27440.2 | protochlorophyllide oxidoreductase B | Chr4:13725648-13727107 FORWARD LENGTH=401 | 201606;AT4G27440.1 | protochlorophyllide oxidoreductase B | Chr4:13725648-13727107 FORWARD LENGTH=401 | 201606;AT5G54190.1 | protochlorophyllide oxidoreductase	8	8	6	6	3	8	1	5	8	7	6	6	5	2	6	0	3	6	5	4	4	By MS/MS	By MS/MS	By MS/MS	By MS/MS	By MS/MS	By MS/MS	By MS/MS	By MS/MS	By MS/MS	122420000	3262500	3726300	40715000	456570	5215500	29186000	11921000	10595000	17340000	2700200	1740400	3443500	0	2453400	2424100	2705200
AT4G27500.2;AT4G27500.1	AT4G27500	AT4G27500.2 | proton pump interactor 1 | Chr4:13743614-13745574 FORWARD LENGTH=535 | 201606;AT4G27500.1 | proton pump interactor 1 | Chr4:13743614-13745900 FORWARD LENGTH=612 | 201606	1	1	1	0	0	0	0	0	0	0	0	1	0	0	0	0	0	0	0	0	1									By MS/MS	1362500	0	0	0	0	0	0	0	0	1362500	0	0	0	0	0	0	0
AT5G54100.1;AT4G27585.1	AT5G54100	AT5G54100.1 | SPFH/Band 7/PHB domain-containing membrane-associated protein family | Chr5:21954035-21956500 REVERSE LENGTH=401 | 201606;AT4G27585.1 | SPFH/Band 7/PHB domain-containing membrane-associated protein family | Chr4:13766984-13769832 REVERSE LENG	1	1	1	0	0	0	0	0	0	0	0	1	0	0	0	0	0	0	0	0	1									By MS/MS	3012900	0	0	0	0	0	0	0	0	3012900	0	0	0	0	0	0	0
AT5G54100.1;AT4G27585.1	AT4G27585	AT5G54100.1 | SPFH/Band 7/PHB domain-containing membrane-associated protein family | Chr5:21954035-21956500 REVERSE LENGTH=401 | 201606;AT4G27585.1 | SPFH/Band 7/PHB domain-containing membrane-associated protein family | Chr4:13766984-13769832 REVERSE LENG	1	1	1	0	0	0	0	0	0	0	0	1	0	0	0	0	0	0	0	0	1									By MS/MS	3012900	0	0	0	0	0	0	0	0	3012900	0	0	0	0	0	0	0
AT4G27670.1	AT4G27670	AT4G27670.1 | heat shock protein 21 | Chr4:13819048-13819895 REVERSE LENGTH=227 | 201606	1	1	1	0	0	0	0	0	1	0	1	0	0	0	0	0	0	1	0	1	0						By MS/MS		By matching		585430	0	0	0	0	0	464220	0	121220	0	0	0	0	0	0	0	0
AT4G27700.1	AT4G27700	AT4G27700.1 | Rhodanese/Cell cycle control phosphatase superfamily protein | Chr4:13826541-13827673 REVERSE LENGTH=224 | 201606	4	4	4	1	1	4	0	1	3	3	2	1	1	1	4	0	1	3	3	2	1	By matching	By matching	By MS/MS		By matching	By MS/MS	By MS/MS	By MS/MS	By MS/MS	13539000	104570	89375	5005800	0	119230	3289400	2012500	1075100	1842800	0	0	325290	0	0	326330	583540
AT4G28025.2;AT4G28025.1	AT4G28025	AT4G28025.2 | hypothetical protein | Chr4:13935836-13937367 REVERSE LENGTH=148 | 201606;AT4G28025.1 | hypothetical protein | Chr4:13935836-13937367 REVERSE LENGTH=157 | 201606	1	1	1	0	0	1	0	0	1	1	0	0	0	0	1	0	0	1	1	0	0			By MS/MS			By matching	By MS/MS			2018900	0	0	645050	0	0	785360	588460	0	0	0	0	0	0	0	0	83837
AT4G28660.1;AT4G28660.2	AT4G28660	AT4G28660.1 | photosystem II reaction center PSB28 protein | Chr4:14150008-14150933 FORWARD LENGTH=183 | 201606;AT4G28660.2 | photosystem II reaction center PSB28 protein | Chr4:14150008-14150933 FORWARD LENGTH=198 | 201606	1	1	1	1	1	1	0	1	1	1	1	1	1	1	1	0	1	1	1	1	1	By MS/MS	By matching	By MS/MS		By matching	By MS/MS	By MS/MS	By matching	By matching	8947600	209580	595380	2542400	0	452150	1968600	1139700	1267400	772480	0	0	0	0	0	0	0
AT4G28750.1	AT4G28750	AT4G28750.1 | Photosystem I reaction centre subunit IV / PsaE protein | Chr4:14202951-14203888 REVERSE LENGTH=143 | 201606	7	7	6	6	6	7	4	6	7	7	6	7	5	5	6	3	5	6	6	5	6	By MS/MS	By MS/MS	By MS/MS	By MS/MS	By MS/MS	By MS/MS	By MS/MS	By MS/MS	By MS/MS	1099700000	11215000	62464000	297940000	14915000	33229000	259510000	185180000	150400000	84822000	12763000	18540000	27312000	19969000	15276000	21521000	37832000
AT4G29060.1;AT4G29060.2	AT4G29060	AT4G29060.1 | elongation factor Ts family protein | Chr4:14317744-14321315 FORWARD LENGTH=953 | 201606;AT4G29060.2 | elongation factor Ts family protein | Chr4:14317744-14321315 FORWARD LENGTH=709 | 201606	8	8	8	3	3	6	3	5	7	3	5	5	3	3	6	3	5	7	3	5	5	By MS/MS	By MS/MS	By MS/MS	By MS/MS	By MS/MS	By MS/MS	By MS/MS	By MS/MS	By MS/MS	29744000	464160	1445700	3886600	1274700	3280800	8794500	1078700	2086000	7432700	530090	609210	230780	2237900	1125400	558920	284400
AT4G29340.1	AT4G29340	AT4G29340.1 | profilin 4 | Chr4:14447718-14448467 FORWARD LENGTH=134 | 201606	1	1	1	0	0	0	0	0	0	0	0	1	0	0	0	0	0	0	0	0	1									By MS/MS	4918300	0	0	0	0	0	0	0	0	4918300	0	0	0	0	0	0	0
AT4G29840.1	AT4G29840	AT4G29840.1 | Pyridoxal-5-phosphate-dependent enzyme family protein | Chr4:14599434-14601014 REVERSE LENGTH=526 | 201606	2	2	2	0	0	2	0	0	2	0	0	0	0	0	2	0	0	2	0	0	0			By matching			By MS/MS				3054700	0	0	958380	0	0	2096300	0	0	0	0	0	88512	0	0	196550	0
AT4G31390.2;AT4G31390.1	AT4G31390	AT4G31390.2 | Protein kinase superfamily protein | Chr4:15233126-15236764 FORWARD LENGTH=657 | 201606;AT4G31390.1 | Protein kinase superfamily protein | Chr4:15233126-15236764 FORWARD LENGTH=682 | 201606	1	1	1	0	1	1	0	0	0	1	1	0	0	1	1	0	0	0	1	1	0		By MS/MS	By matching				By MS/MS	By matching		739430	0	180330	270300	0	0	0	143790	145010	0	0	0	0	0	0	0	0
AT4G31490.3;AT4G31490.2;AT4G31490.1;AT4G31480.9;AT4G31480.8;AT4G31480.7;AT4G31480.5;AT4G31480.4;AT4G31480.2;AT4G31480.1;AT4G31480.6;AT4G31480.3	AT4G31490	AT4G31490.3 | Coatomer%2C beta subunit | Chr4:15269460-15272693 FORWARD LENGTH=948 | 201606;AT4G31490.2 | Coatomer%2C beta subunit | Chr4:15269460-15272693 FORWARD LENGTH=948 | 201606;AT4G31490.1 | Coatomer%2C beta subunit | Chr4:15269460-15272693 FORWARD	1	1	1	0	0	0	0	1	0	0	0	0	0	0	0	0	1	0	0	0	0					By MS/MS					356310	0	0	0	0	356310	0	0	0	0	0	0	0	0	141770	0	0
AT4G31490.3;AT4G31490.2;AT4G31490.1;AT4G31480.9;AT4G31480.8;AT4G31480.7;AT4G31480.5;AT4G31480.4;AT4G31480.2;AT4G31480.1;AT4G31480.6;AT4G31480.3	AT4G31480	AT4G31490.3 | Coatomer%2C beta subunit | Chr4:15269460-15272693 FORWARD LENGTH=948 | 201606;AT4G31490.2 | Coatomer%2C beta subunit | Chr4:15269460-15272693 FORWARD LENGTH=948 | 201606;AT4G31490.1 | Coatomer%2C beta subunit | Chr4:15269460-15272693 FORWARD	1	1	1	0	0	0	0	1	0	0	0	0	0	0	0	0	1	0	0	0	0					By MS/MS					356310	0	0	0	0	356310	0	0	0	0	0	0	0	0	141770	0	0
AT4G31820.1	AT4G31820	AT4G31820.1 | Phototropic-responsive NPH3 family protein | Chr4:15390788-15393627 REVERSE LENGTH=571 | 201606	1	1	1	0	0	0	0	0	0	0	0	1	0	0	0	0	0	0	0	0	1									By MS/MS	8036900	0	0	0	0	0	0	0	0	8036900	0	0	0	0	0	0	0
AT4G31990.4;AT4G31990.2;AT4G31990.1;AT4G31990.3	AT4G31990	AT4G31990.4 | aspartate aminotransferase 5 | Chr4:15471074-15473521 REVERSE LENGTH=448 | 201606;AT4G31990.2 | aspartate aminotransferase 5 | Chr4:15471074-15473521 REVERSE LENGTH=453 | 201606;AT4G31990.1 | aspartate aminotransferase 5 | Chr4:15471074-15473	3	3	3	2	1	3	1	2	3	1	2	1	2	1	3	1	2	3	1	2	1	By MS/MS	By MS/MS	By MS/MS	By MS/MS	By MS/MS	By MS/MS	By MS/MS	By MS/MS	By MS/MS	13293000	359420	354450	2875600	149680	599420	5631600	559980	802660	1960200	352210	0	279940	0	0	521360	0
AT4G32260.1	AT4G32260	AT4G32260.1 | ATPase%2C F0 complex%2C subunit B/B%2C bacterial/chloroplast | Chr4:15573859-15574586 REVERSE LENGTH=219 | 201606	12	12	12	8	9	12	5	10	11	10	9	11	8	9	12	5	10	11	10	9	11	By MS/MS	By MS/MS	By MS/MS	By MS/MS	By MS/MS	By MS/MS	By MS/MS	By MS/MS	By MS/MS	749970000	10970000	44417000	245110000	5683100	27994000	172310000	69263000	64097000	110130000	11452000	14475000	20362000	9438600	10364000	15850000	15402000
AT5G25450.2;AT5G25450.1;AT4G32470.1	AT4G32470	AT5G25450.2 | Cytochrome bd ubiquinol oxidase%2C 14kDa subunit | Chr5:8857036-8857849 FORWARD LENGTH=106 | 201606;AT5G25450.1 | Cytochrome bd ubiquinol oxidase%2C 14kDa subunit | Chr5:8857036-8857849 FORWARD LENGTH=122 | 201606;AT4G32470.1 | Cytochrome bd	1	1	1	0	1	0	0	1	0	0	0	1	0	1	0	0	1	0	0	0	1		By matching			By matching				By MS/MS	15763000	0	305310	0	0	517820	0	0	0	14940000	0	0	0	0	0	0	0
AT5G25450.2;AT5G25450.1;AT4G32470.1	AT5G25450	AT5G25450.2 | Cytochrome bd ubiquinol oxidase%2C 14kDa subunit | Chr5:8857036-8857849 FORWARD LENGTH=106 | 201606;AT5G25450.1 | Cytochrome bd ubiquinol oxidase%2C 14kDa subunit | Chr5:8857036-8857849 FORWARD LENGTH=122 | 201606;AT4G32470.1 | Cytochrome bd	1	1	1	0	1	0	0	1	0	0	0	1	0	1	0	0	1	0	0	0	1		By matching			By matching				By MS/MS	15763000	0	305310	0	0	517820	0	0	0	14940000	0	0	0	0	0	0	0
AT4G32770.1	AT4G32770	AT4G32770.1 | tocopherol cyclase%2C chloroplast / vitamin E deficient 1 (VTE1) / sucrose export defective 1 (SXD1) | Chr4:15804981-15807790 FORWARD LENGTH=488 | 201606	3	3	3	0	0	3	0	0	3	2	2	1	0	0	3	0	0	3	2	2	1			By MS/MS			By MS/MS	By MS/MS	By MS/MS	By matching	8622000	0	0	3423400	0	0	2372200	572040	932620	1321700	0	0	299840	0	0	189280	191730
AT4G33010.1;AT4G33010.2;AT2G26080.1	AT4G33010	AT4G33010.1 | glycine decarboxylase P-protein 1 | Chr4:15926852-15931150 REVERSE LENGTH=1037 | 201606;AT4G33010.2 | glycine decarboxylase P-protein 1 | Chr4:15927133-15931150 REVERSE LENGTH=976 | 201606;AT2G26080.1 | glycine decarboxylase P-protein 2 | Chr	3	3	3	1	3	1	1	3	1	0	0	0	1	3	1	1	3	1	0	0	0	By MS/MS	By MS/MS	By MS/MS	By MS/MS	By MS/MS	By matching				3884300	177900	865730	404900	300990	1751900	382850	0	0	0	0	250650	0	0	719290	0	0
AT4G33010.1;AT4G33010.2;AT2G26080.1	AT2G26080	AT4G33010.1 | glycine decarboxylase P-protein 1 | Chr4:15926852-15931150 REVERSE LENGTH=1037 | 201606;AT4G33010.2 | glycine decarboxylase P-protein 1 | Chr4:15927133-15931150 REVERSE LENGTH=976 | 201606;AT2G26080.1 | glycine decarboxylase P-protein 2 | Chr	3	3	3	1	3	1	1	3	1	0	0	0	1	3	1	1	3	1	0	0	0	By MS/MS	By MS/MS	By MS/MS	By MS/MS	By MS/MS	By matching				3884300	177900	865730	404900	300990	1751900	382850	0	0	0	0	250650	0	0	719290	0	0
AT4G33500.1	AT4G33500	AT4G33500.1 | Protein phosphatase 2C family protein | Chr4:16112835-16116243 REVERSE LENGTH=724 | 201606	1	1	1	0	0	1	0	0	1	1	1	0	0	0	1	0	0	1	1	1	0			By matching			By MS/MS	By MS/MS	By matching		1473800	0	0	608340	0	0	522440	224530	118500	0	0	0	0	0	0	0	0
AT4G33510.2;AT4G33510.1	AT4G33510	AT4G33510.2 | 3-deoxy-d-arabino-heptulosonate 7-phosphate synthase | Chr4:16116496-16117742 FORWARD LENGTH=347 | 201606;AT4G33510.1 | 3-deoxy-d-arabino-heptulosonate 7-phosphate synthase | Chr4:16116496-16118549 FORWARD LENGTH=507 | 201606	1	1	1	0	0	1	0	0	1	1	0	0	0	0	1	0	0	1	1	0	0			By MS/MS			By MS/MS	By MS/MS			1755500	0	0	640820	0	0	803210	311490	0	0	0	0	0	0	0	0	73560
AT4G33680.1	AT4G33680	AT4G33680.1 | Pyridoxal phosphate (PLP)-dependent transferases superfamily protein | Chr4:16171847-16174630 REVERSE LENGTH=461 | 201606	2	2	2	0	0	1	0	0	2	0	1	0	0	0	1	0	0	2	0	1	0			By matching			By MS/MS		By matching		3270000	0	0	581140	0	0	2367100	0	321720	0	0	0	0	0	0	220140	0
AT4G34120.1	AT4G34120	AT4G34120.1 | Cystathionine beta-synthase (CBS) family protein | Chr4:16341194-16342893 FORWARD LENGTH=238 | 201606	1	1	1	0	0	1	0	0	1	1	1	0	0	0	1	0	0	1	1	1	0			By matching			By MS/MS	By MS/MS	By MS/MS		2544800	0	0	471640	0	0	1086400	551570	435200	0	0	0	0	0	0	0	0
AT4G34200.1;AT1G17745.1;AT1G17745.2	AT4G34200	AT4G34200.1 | D-3-phosphoglycerate dehydrogenase | Chr4:16374041-16376561 REVERSE LENGTH=603 | 201606	4	4	4	2	0	3	0	2	3	3	3	3	2	0	3	0	2	3	3	3	3	By MS/MS		By MS/MS		By MS/MS	By MS/MS	By MS/MS	By MS/MS	By MS/MS	17867000	164020	0	4358900	0	997710	3803900	1249500	1786000	5507100	234790	0	350280	0	366420	352140	402900
AT4G34450.1	AT4G34450	AT4G34450.1 | coatomer gamma-2 subunit%2C putative / gamma-2 coat protein%2C putative / gamma-2 COP | Chr4:16471956-16476795 FORWARD LENGTH=886 | 201606	1	1	1	0	0	0	1	1	0	0	0	0	0	0	0	1	1	0	0	0	0				By matching	By MS/MS					598130	0	0	0	253670	344460	0	0	0	0	0	0	0	0	137050	0	0
AT4G34620.1	AT4G34620	AT4G34620.1 | small subunit ribosomal protein 16 | Chr4:16535084-16536092 REVERSE LENGTH=113 | 201606	2	2	2	2	1	2	0	2	2	2	1	2	2	1	2	0	2	2	2	1	2	By MS/MS	By matching	By MS/MS		By matching	By MS/MS	By MS/MS	By MS/MS	By MS/MS	27422000	416650	440790	6576100	0	1684500	8636400	3261600	2625900	3780200	561850	0	605560	0	0	694990	643350
AT4G34830.1	AT4G34830	AT4G34830.1 | Pentatricopeptide repeat (PPR) superfamily protein | Chr4:16599976-16605994 REVERSE LENGTH=1089 | 201606	1	1	1	0	0	1	0	0	1	1	1	0	0	0	1	0	0	1	1	1	0			By matching			By matching	By MS/MS	By MS/MS		983730	0	0	236720	0	0	392820	180410	173780	0	0	0	0	0	0	0	0
AT4G35250.1	AT4G35250	AT4G35250.1 | NAD(P)-binding Rossmann-fold superfamily protein | Chr4:16771401-16773269 REVERSE LENGTH=395 | 201606	10	10	10	5	7	8	3	8	9	8	7	6	5	7	8	3	8	9	8	7	6	By MS/MS	By MS/MS	By MS/MS	By MS/MS	By MS/MS	By MS/MS	By MS/MS	By MS/MS	By MS/MS	160180000	2343100	13351000	43073000	1576900	8298600	37367000	21639000	17585000	14947000	2858600	3648000	3514700	3609000	2797600	2932800	4363100
AT4G35710.1	AT4G35710	AT4G35710.1 | DUF241 domain protein%2C putative (DUF241) | Chr4:16925301-16926152 FORWARD LENGTH=283 | 201606	1	1	1	0	0	1	0	0	1	0	1	0	0	0	1	0	0	1	0	1	0			By MS/MS			By MS/MS		By MS/MS		2616600	0	0	1088500	0	0	927170	0	600920	0	0	0	0	0	0	0	0
AT4G35970.2;AT4G35970.1	AT4G35970	AT4G35970.2 | ascorbate peroxidase 5 | Chr4:17028651-17029943 FORWARD LENGTH=223 | 201606;AT4G35970.1 | ascorbate peroxidase 5 | Chr4:17028651-17030205 FORWARD LENGTH=279 | 201606	1	1	1	0	0	0	0	0	0	0	0	1	0	0	0	0	0	0	0	0	1									By MS/MS	5649000	0	0	0	0	0	0	0	0	5649000	0	0	0	0	0	0	0
AT4G37000.1	AT4G37000	AT4G37000.1 | accelerated cell death 2 (ACD2) | Chr4:17442627-17443762 FORWARD LENGTH=319 | 201606	3	3	3	0	1	2	0	0	3	2	1	0	0	1	2	0	0	3	2	1	0		By matching	By matching			By MS/MS	By MS/MS	By matching		4781300	0	373550	870110	0	0	2490400	545930	501360	0	0	0	87362	0	0	226040	0
AT4G37200.1	AT4G37200	AT4G37200.1 | Thioredoxin superfamily protein | Chr4:17509836-17511230 REVERSE LENGTH=261 | 201606	4	4	4	2	2	3	0	1	4	3	2	2	2	2	3	0	1	4	3	2	2	By MS/MS	By MS/MS	By MS/MS		By matching	By MS/MS	By MS/MS	By MS/MS	By MS/MS	20391000	245870	900130	6224400	0	130980	6036000	3028600	2186000	1638700	388540	320310	512550	0	0	460890	639710
AT4G37930.1;AT5G26780.4;AT5G26780.1;AT5G26780.3;AT5G26780.2	AT4G37930	AT4G37930.1 | serine transhydroxymethyltransferase 1 | Chr4:17831891-17834742 REVERSE LENGTH=517 | 201606;AT5G26780.4 | serine hydroxymethyltransferase 2 | Chr5:9418299-9421725 FORWARD LENGTH=517 | 201606;AT5G26780.1 | serine hydroxymethyltransferase 2 | C	4	4	4	2	2	0	1	2	0	0	0	2	2	2	0	1	2	0	0	0	2	By MS/MS	By MS/MS		By MS/MS	By MS/MS				By MS/MS	2454400	214440	350700	0	276330	568200	0	0	0	1044800	0	111190	0	0	234430	0	0
AT4G37930.1;AT5G26780.4;AT5G26780.1;AT5G26780.3;AT5G26780.2	AT5G26780	AT4G37930.1 | serine transhydroxymethyltransferase 1 | Chr4:17831891-17834742 REVERSE LENGTH=517 | 201606;AT5G26780.4 | serine hydroxymethyltransferase 2 | Chr5:9418299-9421725 FORWARD LENGTH=517 | 201606;AT5G26780.1 | serine hydroxymethyltransferase 2 | C	4	4	4	2	2	0	1	2	0	0	0	2	2	2	0	1	2	0	0	0	2	By MS/MS	By MS/MS		By MS/MS	By MS/MS				By MS/MS	2454400	214440	350700	0	276330	568200	0	0	0	1044800	0	111190	0	0	234430	0	0
AT4G38270.2;AT4G38270.1	AT4G38270	AT4G38270.2 | galacturonosyltransferase 3 | Chr4:17938433-17941410 FORWARD LENGTH=676 | 201606;AT4G38270.1 | galacturonosyltransferase 3 | Chr4:17938433-17941410 FORWARD LENGTH=680 | 201606	1	1	1	0	0	0	0	0	0	0	0	1	0	0	0	0	0	0	0	0	1									By MS/MS	1711100	0	0	0	0	0	0	0	0	1711100	0	0	0	0	0	0	0
AT4G38510.4;AT4G38510.3;AT4G38510.2;AT4G38510.1;AT4G38510.5	AT4G38510	AT4G38510.4 | ATPase%2C V1 complex%2C subunit B protein | Chr4:18011155-18014789 REVERSE LENGTH=487 | 201606;AT4G38510.3 | ATPase%2C V1 complex%2C subunit B protein | Chr4:18011155-18014789 REVERSE LENGTH=487 | 201606;AT4G38510.2 | ATPase%2C V1 complex%2C	8	8	1	0	0	0	2	7	0	0	1	7	0	0	0	1	1	0	0	0	0				By MS/MS	By MS/MS			By matching	By MS/MS	25230000	0	0	0	365740	4109400	0	0	158260	20597000	0	0	0	1684300	1112500	0	0
AT4G38970.1;AT4G38970.2	AT4G38970	AT4G38970.1 | fructose-bisphosphate aldolase 2 | Chr4:18163714-18165659 REVERSE LENGTH=398 | 201606;AT4G38970.2 | fructose-bisphosphate aldolase 2 | Chr4:18163769-18165659 REVERSE LENGTH=381 | 201606	12	12	6	9	7	11	4	10	11	11	10	10	4	2	6	2	5	5	5	5	5	By MS/MS	By MS/MS	By MS/MS	By MS/MS	By MS/MS	By MS/MS	By MS/MS	By MS/MS	By MS/MS	580530000	9055600	14698000	98140000	3252900	29346000	183950000	40741000	37496000	163850000	8274100	7153200	9641400	5865700	11349000	15166000	7669600
AT4G39080.1	AT4G39080	AT4G39080.1 | vacuolar proton ATPase A3 | Chr4:18209513-18214752 FORWARD LENGTH=821 | 201606	3	3	3	0	1	0	2	3	0	0	1	0	0	1	0	2	3	0	0	1	0		By matching		By MS/MS	By MS/MS			By MS/MS		2095600	0	87902	0	802020	1088500	0	0	117170	0	0	0	0	846250	439860	0	0
AT4G39260.1;AT4G39260.3;AT4G39260.2;AT4G39260.4	AT4G39260	AT4G39260.1 | cold%2C circadian rhythm%2C and RNA binding 1 | Chr4:18274166-18274958 REVERSE LENGTH=169 | 201606;AT4G39260.3 | cold%2C circadian rhythm%2C and RNA binding 1 | Chr4:18274166-18274958 REVERSE LENGTH=92 | 201606;AT4G39260.2 | cold%2C circadian	3	3	3	2	1	3	2	2	3	2	1	1	2	1	3	2	2	3	2	1	1	By MS/MS	By MS/MS	By MS/MS	By MS/MS	By MS/MS	By MS/MS	By MS/MS	By MS/MS	By matching	15993000	576670	403920	5345500	1318100	3171700	3185300	664950	345930	980590	492310	0	445420	1367700	1390300	287960	151030
AT4G39710.2;AT4G39710.3;AT4G39710.1	AT4G39710	AT4G39710.2 | FK506-binding protein 16-2 | Chr4:18427447-18428325 REVERSE LENGTH=177 | 201606;AT4G39710.3 | FK506-binding protein 16-2 | Chr4:18427249-18428325 REVERSE LENGTH=217 | 201606;AT4G39710.1 | FK506-binding protein 16-2 | Chr4:18427249-18428325 RE	2	2	2	1	0	2	0	0	2	2	2	0	1	0	2	0	0	2	2	2	0	By matching		By MS/MS			By matching	By matching	By matching		7091200	134980	0	2394800	0	0	2391900	1295600	873810	0	0	0	219800	0	0	231780	277180
AT4G39730.1;AT2G22170.1	AT2G22170	AT4G39730.1 | Lipase/lipooxygenase%2C PLAT/LH2 family protein | Chr4:18432950-18433581 FORWARD LENGTH=181 | 201606;AT2G22170.1 | Lipase/lipooxygenase%2C PLAT/LH2 family protein | Chr2:9427010-9427742 REVERSE LENGTH=183 | 201606	2	2	2	0	0	2	0	0	0	0	0	0	0	0	2	0	0	0	0	0	0			By MS/MS							2113800	0	0	2113800	0	0	0	0	0	0	0	0	198730	0	0	0	0
AT4G39730.1;AT2G22170.1	AT4G39730	AT4G39730.1 | Lipase/lipooxygenase%2C PLAT/LH2 family protein | Chr4:18432950-18433581 FORWARD LENGTH=181 | 201606;AT2G22170.1 | Lipase/lipooxygenase%2C PLAT/LH2 family protein | Chr2:9427010-9427742 REVERSE LENGTH=183 | 201606	2	2	2	0	0	2	0	0	0	0	0	0	0	0	2	0	0	0	0	0	0			By MS/MS							2113800	0	0	2113800	0	0	0	0	0	0	0	0	198730	0	0	0	0
AT5G01530.1	AT5G01530	AT5G01530.1 | light harvesting complex photosystem II | Chr5:209084-210243 FORWARD LENGTH=290 | 201606	9	6	6	6	6	8	5	7	9	8	7	4	5	5	5	4	5	6	5	5	3	By MS/MS	By MS/MS	By MS/MS	By MS/MS	By MS/MS	By MS/MS	By MS/MS	By MS/MS	By MS/MS	1014600000	30705000	96146000	282670000	16031000	50232000	179480000	108880000	116690000	133770000	24197000	30054000	27419000	16070000	18465000	15973000	20766000
AT5G01600.1	AT5G01600	AT5G01600.1 | ferretin 1 | Chr5:228149-229594 REVERSE LENGTH=255 | 201606	1	1	1	0	0	1	0	0	1	0	1	0	0	0	1	0	0	1	0	1	0			By MS/MS			By MS/MS		By MS/MS		2839700	0	0	949990	0	0	1457500	0	432180	0	0	0	0	0	0	0	0
AT5G01920.2;AT5G01920.1	AT5G01920	AT5G01920.2 | Protein kinase superfamily protein | Chr5:359154-360867 FORWARD LENGTH=495 | 201606;AT5G01920.1 | Protein kinase superfamily protein | Chr5:359154-360867 FORWARD LENGTH=495 | 201606	2	2	2	1	0	2	0	1	2	1	1	0	1	0	2	0	1	2	1	1	0	By MS/MS		By MS/MS		By matching	By MS/MS	By MS/MS	By matching		5266500	128050	0	2319000	0	173640	1742700	412860	490290	0	0	0	218360	0	0	161720	0
AT5G02500.2;AT5G02500.1;AT3G09440.4;AT3G09440.3;AT3G09440.2;AT3G09440.1;AT1G56410.1;AT1G16030.1	AT5G02500	AT5G02500.2 | heat shock cognate protein 70-1 | Chr5:554055-556334 REVERSE LENGTH=521 | 201606;AT5G02500.1 | heat shock cognate protein 70-1 | Chr5:554055-556334 REVERSE LENGTH=651 | 201606;AT3G09440.4 | Heat shock protein 70 (Hsp 70) family protein | Chr3	7	6	2	1	1	5	2	6	4	0	3	5	0	0	1	1	2	0	0	1	1	By MS/MS	By matching	By MS/MS	By MS/MS	By MS/MS	By MS/MS		By matching	By MS/MS	35505000	122040	481630	3959600	1846100	8934900	4004400	0	1266400	14889000	0	225940	402930	2574400	2593300	432750	0
AT5G02500.2;AT5G02500.1;AT3G09440.4;AT3G09440.3;AT3G09440.2;AT3G09440.1;AT1G56410.1;AT1G16030.1	AT3G09440	AT5G02500.2 | heat shock cognate protein 70-1 | Chr5:554055-556334 REVERSE LENGTH=521 | 201606;AT5G02500.1 | heat shock cognate protein 70-1 | Chr5:554055-556334 REVERSE LENGTH=651 | 201606;AT3G09440.4 | Heat shock protein 70 (Hsp 70) family protein | Chr3	7	6	2	1	1	5	2	6	4	0	3	5	0	0	1	1	2	0	0	1	1	By MS/MS	By matching	By MS/MS	By MS/MS	By MS/MS	By MS/MS		By matching	By MS/MS	35505000	122040	481630	3959600	1846100	8934900	4004400	0	1266400	14889000	0	225940	402930	2574400	2593300	432750	0
AT5G02500.2;AT5G02500.1;AT3G09440.4;AT3G09440.3;AT3G09440.2;AT3G09440.1;AT1G56410.1;AT1G16030.1	AT1G56410	AT5G02500.2 | heat shock cognate protein 70-1 | Chr5:554055-556334 REVERSE LENGTH=521 | 201606;AT5G02500.1 | heat shock cognate protein 70-1 | Chr5:554055-556334 REVERSE LENGTH=651 | 201606;AT3G09440.4 | Heat shock protein 70 (Hsp 70) family protein | Chr3	7	6	2	1	1	5	2	6	4	0	3	5	0	0	1	1	2	0	0	1	1	By MS/MS	By matching	By MS/MS	By MS/MS	By MS/MS	By MS/MS		By matching	By MS/MS	35505000	122040	481630	3959600	1846100	8934900	4004400	0	1266400	14889000	0	225940	402930	2574400	2593300	432750	0
AT5G02770.1	AT5G02770	AT5G02770.1 | Protein MODIFIER OF SNC1 11 | Chr5:628101-629168 REVERSE LENGTH=214 | 201606	1	1	1	0	0	0	0	0	0	0	0	1	0	0	0	0	0	0	0	0	1									By MS/MS	9427500	0	0	0	0	0	0	0	0	9427500	0	0	0	0	0	0	0
AT5G03650.1	AT5G03650	AT5G03650.1 | starch branching enzyme 2.2 | Chr5:931924-937470 FORWARD LENGTH=805 | 201606	1	1	1	0	0	0	0	0	1	0	0	0	0	0	0	0	0	1	0	0	0						By MS/MS				715000	0	0	0	0	0	715000	0	0	0	0	0	0	0	0	66495	0
AT5G03880.1	AT5G03880	AT5G03880.1 | Thioredoxin family protein | Chr5:1038674-1041453 REVERSE LENGTH=339 | 201606	4	4	4	1	2	3	0	0	3	3	2	2	1	2	3	0	0	3	3	2	2	By MS/MS	By matching	By MS/MS			By matching	By MS/MS	By MS/MS	By MS/MS	19660000	157600	1627300	6129300	0	0	3815200	2264500	1946100	3719600	0	491730	539830	0	0	348430	582380
AT5G03900.1;AT5G03900.2	AT5G03900	AT5G03900.1 | Iron-sulfur cluster biosynthesis family protein | Chr5:1048338-1050999 FORWARD LENGTH=429 | 201606;AT5G03900.2 | Iron-sulfur cluster biosynthesis family protein | Chr5:1048338-1051869 FORWARD LENGTH=523 | 201606	1	1	1	0	1	1	0	0	1	1	1	0	0	1	1	0	0	1	1	1	0		By matching	By MS/MS			By matching	By matching	By MS/MS		4880100	0	396290	1733600	0	0	1437200	599390	713660	0	0	0	0	0	0	0	0
AT5G03940.1	AT5G03940	AT5G03940.1 | chloroplast signal recognition particle 54 kDa subunit | Chr5:1060265-1063257 REVERSE LENGTH=564 | 201606	1	1	1	0	0	1	0	0	1	0	0	0	0	0	1	0	0	1	0	0	0			By MS/MS			By matching				1719700	0	0	879510	0	0	840180	0	0	0	0	0	0	0	0	78137	0
AT5G04140.1;AT5G04140.2;AT2G41220.1	AT5G04140	AT5G04140.1 | glutamate synthase 1 | Chr5:1130031-1138186 FORWARD LENGTH=1622 | 201606;AT5G04140.2 | glutamate synthase 1 | Chr5:1130031-1138186 FORWARD LENGTH=1648 | 201606	15	15	15	10	4	10	0	2	15	10	8	8	10	4	10	0	2	15	10	8	8	By MS/MS	By MS/MS	By MS/MS		By MS/MS	By MS/MS	By MS/MS	By MS/MS	By MS/MS	88213000	2547500	2579700	10564000	0	1179400	35483000	9495300	8111600	18252000	1833700	1418400	683650	0	597850	2949800	1818500
AT5G04590.1	AT5G04590	AT5G04590.1 | sulfite reductase | Chr5:1319404-1322298 FORWARD LENGTH=642 | 201606	1	1	1	0	0	1	0	0	1	1	1	0	0	0	1	0	0	1	1	1	0			By matching			By MS/MS	By matching	By matching		6033700	0	0	1908600	0	0	2511600	659540	954010	0	0	0	0	0	0	0	0
AT5G05200.1	AT5G05200	AT5G05200.1 | Protein kinase superfamily protein | Chr5:1544206-1547082 REVERSE LENGTH=540 | 201606	1	1	1	0	0	1	0	0	1	0	0	1	0	0	1	0	0	1	0	0	1			By MS/MS			By MS/MS			By matching	1045000	0	0	280470	0	0	216120	0	0	548380	0	0	0	0	0	0	0
AT5G05740.3;AT5G05740.2;AT5G05740.1	AT5G05740	AT5G05740.3 | ethylene-dependent gravitropism-deficient and yellow-green-like 2 | Chr5:1724023-1726859 REVERSE LENGTH=524 | 201606;AT5G05740.2 | ethylene-dependent gravitropism-deficient and yellow-green-like 2 | Chr5:1724023-1726859 REVERSE LENGTH=527 | 2	2	2	2	0	1	2	0	1	2	1	1	2	0	1	2	0	1	2	1	1	2		By MS/MS	By MS/MS		By matching	By MS/MS	By matching	By MS/MS	By MS/MS	8474700	0	252900	3036000	0	124740	2345800	172570	162540	2380100	0	0	271330	0	0	232260	0
AT5G06290.1;AT5G06290.2	AT5G06290	AT5G06290.1 | 2-cysteine peroxiredoxin B | Chr5:1919380-1921211 FORWARD LENGTH=273 | 201606;AT5G06290.2 | 2-cysteine peroxiredoxin B | Chr5:1919380-1921016 FORWARD LENGTH=245 | 201606	7	7	2	4	3	4	0	2	7	5	4	7	1	1	1	0	0	2	2	1	2	By MS/MS	By matching	By MS/MS		By matching	By MS/MS	By MS/MS	By MS/MS	By MS/MS	130800000	1487400	1912600	13287000	0	1101000	58950000	18580000	9476800	26006000	3030100	1192400	1381900	0	1398500	3440200	2803200
AT5G07020.1	AT5G07020	AT5G07020.1 | proline-rich family protein | Chr5:2180669-2182284 REVERSE LENGTH=235 | 201606	2	2	2	2	1	2	0	1	2	2	1	1	2	1	2	0	1	2	2	1	1	By MS/MS	By MS/MS	By MS/MS		By MS/MS	By MS/MS	By MS/MS	By MS/MS	By MS/MS	56764000	2009700	4413500	16252000	0	2524400	14326000	5046700	5164300	7028300	1758600	0	1502700	0	0	1418400	1381900
AT5G07440.3;AT5G07440.2;AT5G07440.1	AT5G07440	AT5G07440.3 | glutamate dehydrogenase 2 | Chr5:2356153-2357546 FORWARD LENGTH=309 | 201606;AT5G07440.2 | glutamate dehydrogenase 2 | Chr5:2356153-2358012 FORWARD LENGTH=411 | 201606;AT5G07440.1 | glutamate dehydrogenase 2 | Chr5:2356153-2358012 FORWARD LEN	1	1	1	0	0	0	0	0	0	0	0	1	0	0	0	0	0	0	0	0	1									By MS/MS	3258700	0	0	0	0	0	0	0	0	3258700	0	0	0	0	0	0	0
AT5G23090.3;AT5G23090.4;AT5G23090.5;AT5G23090.2;AT5G23090.1;AT5G08190.2;AT5G08190.1	AT5G23090	AT5G23090.3 | nuclear factor Y%2C subunit B13 | Chr5:7749391-7750203 FORWARD LENGTH=146 | 201606;AT5G23090.4 | nuclear factor Y%2C subunit B13 | Chr5:7749391-7750203 FORWARD LENGTH=158 | 201606;AT5G23090.5 | nuclear factor Y%2C subunit B13 | Chr5:7749391-7	1	1	1	0	0	0	0	0	0	0	1	0	0	0	0	0	0	0	0	1	0								By MS/MS		0	0	0	0	0	0	0	0	0	0	0	0	0	0	0	0	0
AT5G23090.3;AT5G23090.4;AT5G23090.5;AT5G23090.2;AT5G23090.1;AT5G08190.2;AT5G08190.1	AT5G08190	AT5G23090.3 | nuclear factor Y%2C subunit B13 | Chr5:7749391-7750203 FORWARD LENGTH=146 | 201606;AT5G23090.4 | nuclear factor Y%2C subunit B13 | Chr5:7749391-7750203 FORWARD LENGTH=158 | 201606;AT5G23090.5 | nuclear factor Y%2C subunit B13 | Chr5:7749391-7	1	1	1	0	0	0	0	0	0	0	1	0	0	0	0	0	0	0	0	1	0								By MS/MS		0	0	0	0	0	0	0	0	0	0	0	0	0	0	0	0	0
AT5G08280.1	AT5G08280	AT5G08280.1 | hydroxymethylbilane synthase | Chr5:2663763-2665596 REVERSE LENGTH=382 | 201606	2	2	2	1	1	2	1	2	2	1	1	2	1	1	2	1	2	2	1	1	2	By MS/MS	By MS/MS	By MS/MS	By MS/MS	By MS/MS	By MS/MS	By MS/MS	By MS/MS	By MS/MS	11663000	125540	436120	1512700	839730	1584000	3347900	678980	586420	2551200	0	0	161400	0	732780	239290	0
AT5G08380.1	AT5G08380	AT5G08380.1 | alpha-galactosidase 1 | Chr5:2694851-2697616 REVERSE LENGTH=410 | 201606	1	1	1	0	0	0	0	0	0	1	0	1	0	0	0	0	0	0	1	0	1							By matching		By MS/MS	6430700	0	0	0	0	0	0	135850	0	6294800	0	0	0	0	0	0	0
AT5G08530.1	AT5G08530	AT5G08530.1 | 51 kDa subunit of complex I | Chr5:2759848-2761726 REVERSE LENGTH=486 | 201606	1	1	1	0	0	0	0	0	0	0	0	1	0	0	0	0	0	0	0	0	1									By MS/MS	3582200	0	0	0	0	0	0	0	0	3582200	0	0	0	0	0	0	0
AT5G08690.1;AT5G08670.1;AT5G08680.1	AT5G08690	AT5G08690.1 | ATP synthase alpha/beta family protein | Chr5:2825739-2828352 FORWARD LENGTH=556 | 201606;AT5G08670.1 | ATP synthase alpha/beta family protein | Chr5:2818395-2821149 REVERSE LENGTH=556 | 201606;AT5G08680.1 | ATP synthase alpha/beta family pro	18	17	17	7	2	6	4	12	5	3	5	16	6	1	5	4	11	4	2	4	15	By MS/MS	By matching	By MS/MS	By MS/MS	By MS/MS	By MS/MS	By matching	By MS/MS	By MS/MS	536830000	874530	67530	5479400	3266300	13980000	4639200	1396700	3793500	503330000	605660	0	615680	4834000	4797200	605830	0
AT5G08740.1	AT5G08740	AT5G08740.1 | NAD(P)H dehydrogenase C1 | Chr5:2848752-2851323 REVERSE LENGTH=519 | 201606	4	4	4	1	0	4	0	0	4	3	2	2	1	0	4	0	0	4	3	2	2	By matching		By MS/MS			By MS/MS	By MS/MS	By matching	By MS/MS	15867000	81614	0	5985700	0	0	4412400	1733200	1033700	2620100	0	0	408040	0	0	299650	418500
AT5G09590.1	AT5G09590	AT5G09590.1 | mitochondrial HSO70 2 | Chr5:2975721-2978508 FORWARD LENGTH=682 | 201606	1	1	1	0	1	0	1	0	0	0	0	0	0	1	0	1	0	0	0	0	0		By MS/MS		By matching						660880	0	525170	0	135710	0	0	0	0	0	0	0	0	144340	0	0	0
AT5G09650.1	AT5G09650	AT5G09650.1 | pyrophosphorylase 6 | Chr5:2991331-2993117 REVERSE LENGTH=300 | 201606	4	4	4	1	0	3	0	1	4	1	3	2	1	0	3	0	1	4	1	3	2	By MS/MS		By MS/MS		By MS/MS	By MS/MS	By MS/MS	By MS/MS	By MS/MS	22178000	444030	0	3406700	0	249050	9458200	589770	2058700	5971800	0	0	297170	0	0	753870	0
AT5G09660.2;AT5G09660.1;AT5G09660.3;AT5G09660.5;AT5G09660.4;AT2G22780.1	AT5G09660	AT5G09660.2 | peroxisomal NAD-malate dehydrogenase 2 | Chr5:2993645-2995169 REVERSE LENGTH=333 | 201606;AT5G09660.1 | peroxisomal NAD-malate dehydrogenase 2 | Chr5:2993645-2995551 REVERSE LENGTH=354 | 201606;AT5G09660.3 | peroxisomal NAD-malate dehydrogena	5	5	5	4	2	4	1	2	4	1	2	2	4	2	4	1	2	4	1	2	2	By MS/MS	By MS/MS	By MS/MS	By MS/MS	By MS/MS	By MS/MS	By MS/MS	By MS/MS	By MS/MS	16499000	753020	1230600	3727100	324730	1653700	3173800	410050	677850	4548600	470520	309890	210530	0	1004400	183330	0
AT5G09810.1;AT2G42170.4;AT2G42170.2;AT2G42170.3;AT2G42170.1	AT5G09810	AT5G09810.1 | actin 7 | Chr5:3052809-3054220 FORWARD LENGTH=377 | 201606	11	11	2	4	4	5	5	7	4	2	4	8	1	0	1	1	2	1	0	0	0	By MS/MS	By MS/MS	By MS/MS	By MS/MS	By MS/MS	By MS/MS	By matching	By MS/MS	By MS/MS	122320000	525820	3050600	6311100	6668200	21472000	6377100	601420	3411600	73902000	398660	1146300	441380	9249300	10114000	383020	91297
AT5G65430.2;AT5G10450.2;AT5G65430.1;AT5G10450.1;AT5G10450.3;AT5G65430.3;AT5G10450.4	AT5G65430	AT5G65430.2 | general regulatory factor 8 | Chr5:26148546-26150255 REVERSE LENGTH=246 | 201606;AT5G10450.2 | G-box regulating factor 6 | Chr5:3284452-3286261 REVERSE LENGTH=246 | 201606;AT5G65430.1 | general regulatory factor 8 | Chr5:26148546-26150255 REV	2	1	1	0	0	0	0	2	0	0	0	1	0	0	0	0	1	0	0	0	0					By MS/MS				By matching	362100	0	0	0	0	362100	0	0	0	0	0	0	0	0	144070	0	0
AT5G65430.2;AT5G10450.2;AT5G65430.1;AT5G10450.1;AT5G10450.3;AT5G65430.3;AT5G10450.4	AT5G10450	AT5G65430.2 | general regulatory factor 8 | Chr5:26148546-26150255 REVERSE LENGTH=246 | 201606;AT5G10450.2 | G-box regulating factor 6 | Chr5:3284452-3286261 REVERSE LENGTH=246 | 201606;AT5G65430.1 | general regulatory factor 8 | Chr5:26148546-26150255 REV	2	1	1	0	0	0	0	2	0	0	0	1	0	0	0	0	1	0	0	0	0					By MS/MS				By matching	362100	0	0	0	0	362100	0	0	0	0	0	0	0	0	144070	0	0
AT5G10540.1;AT5G65620.1;AT5G65620.2	AT5G10540	AT5G10540.1 | Zincin-like metalloproteases family protein | Chr5:3328119-3332462 FORWARD LENGTH=701 | 201606;AT5G65620.1 | Zincin-like metalloproteases family protein | Chr5:26221951-26225784 FORWARD LENGTH=791 | 201606;AT5G65620.2 | Zincin-like metallopro	1	1	1	0	0	0	0	1	1	1	0	0	0	0	0	0	1	1	1	0	0					By matching	By MS/MS	By matching			1986500	0	0	0	0	371270	1269100	346130	0	0	0	0	0	0	0	0	81741
AT5G10540.1;AT5G65620.1;AT5G65620.2	AT5G65620	AT5G10540.1 | Zincin-like metalloproteases family protein | Chr5:3328119-3332462 FORWARD LENGTH=701 | 201606;AT5G65620.1 | Zincin-like metalloproteases family protein | Chr5:26221951-26225784 FORWARD LENGTH=791 | 201606;AT5G65620.2 | Zincin-like metallopro	1	1	1	0	0	0	0	1	1	1	0	0	0	0	0	0	1	1	1	0	0					By matching	By MS/MS	By matching			1986500	0	0	0	0	371270	1269100	346130	0	0	0	0	0	0	0	0	81741
AT5G11170.2;AT5G11200.1;AT5G11170.1;AT5G11200.3;AT5G11200.2	AT5G11170	AT5G11170.2 | DEAD/DEAH box RNA helicase family protein | Chr5:3554272-3556646 FORWARD LENGTH=344 | 201606;AT5G11200.1 | DEAD/DEAH box RNA helicase family protein | Chr5:3567389-3570686 FORWARD LENGTH=427 | 201606;AT5G11170.1 | DEAD/DEAH box RNA helicase f	1	1	1	0	0	0	0	1	0	0	0	0	0	0	0	0	1	0	0	0	0					By MS/MS					457930	0	0	0	0	457930	0	0	0	0	0	0	0	0	182200	0	0
AT5G11170.2;AT5G11200.1;AT5G11170.1;AT5G11200.3;AT5G11200.2	AT5G11200	AT5G11170.2 | DEAD/DEAH box RNA helicase family protein | Chr5:3554272-3556646 FORWARD LENGTH=344 | 201606;AT5G11200.1 | DEAD/DEAH box RNA helicase family protein | Chr5:3567389-3570686 FORWARD LENGTH=427 | 201606;AT5G11170.1 | DEAD/DEAH box RNA helicase f	1	1	1	0	0	0	0	1	0	0	0	0	0	0	0	0	1	0	0	0	0					By MS/MS					457930	0	0	0	0	457930	0	0	0	0	0	0	0	0	182200	0	0
AT5G11450.1;AT5G11450.2	AT5G11450	AT5G11450.1 | PsbP domain protein (Mog1/PsbP/DUF1795-like photosystem II reaction center PsbP family protein) | Chr5:3654475-3656357 FORWARD LENGTH=297 | 201606;AT5G11450.2 | PsbP domain protein (Mog1/PsbP/DUF1795-like photosystem II reaction center PsbP f	2	2	2	1	1	2	1	1	2	2	2	1	1	1	2	1	1	2	2	2	1	By MS/MS	By MS/MS	By MS/MS	By MS/MS	By MS/MS	By MS/MS	By MS/MS	By MS/MS	By MS/MS	20004000	282240	1038400	5873300	255220	493520	4881800	2864300	2364400	1951100	0	0	586720	0	0	501310	594580
AT5G11770.1	AT5G11770	AT5G11770.1 | NADH-ubiquinone oxidoreductase 20 kDa subunit | Chr5:3791148-3792929 REVERSE LENGTH=218 | 201606	1	1	1	0	0	0	0	1	0	0	0	1	0	0	0	0	1	0	0	0	1					By MS/MS				By MS/MS	3118100	0	0	0	0	126640	0	0	0	2991500	0	0	0	0	0	0	0
AT5G11880.1;AT3G14390.1	AT5G11880	AT5G11880.1 | Pyridoxal-dependent decarboxylase family protein | Chr5:3827806-3829942 REVERSE LENGTH=489 | 201606;AT3G14390.1 | Pyridoxal-dependent decarboxylase family protein | Chr3:4806771-4808954 FORWARD LENGTH=484 | 201606	2	2	2	0	0	1	0	0	2	1	1	1	0	0	1	0	0	2	1	1	1			By MS/MS			By MS/MS	By MS/MS	By MS/MS	By matching	3980900	0	0	801350	0	0	1765200	369330	349230	695760	0	0	0	0	0	164160	0
AT5G12470.1	AT5G12470	AT5G12470.1 | UvrABC system C protein%2C putative (DUF3411) | Chr5:4044950-4047290 REVERSE LENGTH=386 | 201606	2	2	2	2	1	2	0	2	1	2	2	0	2	1	2	0	2	1	2	2	0	By MS/MS	By matching	By MS/MS		By MS/MS	By MS/MS	By MS/MS	By MS/MS		8937100	251670	360690	2840900	0	903620	1773300	1430100	1376800	0	260240	0	321680	0	0	0	316570
AT5G13120.2;AT5G13120.1	AT5G13120	AT5G13120.2 | cyclophilin 20-2 | Chr5:4162714-4164720 REVERSE LENGTH=255 | 201606;AT5G13120.1 | cyclophilin 20-2 | Chr5:4162714-4164720 REVERSE LENGTH=259 | 201606	2	2	2	1	1	2	0	0	2	1	1	1	1	1	2	0	0	2	1	1	1	By MS/MS	By MS/MS	By MS/MS			By MS/MS	By MS/MS	By MS/MS	By MS/MS	22996000	364440	1435300	7010700	0	0	5449400	1938300	2778400	4019200	0	0	646020	0	0	519880	0
AT5G13420.1	AT5G13420	AT5G13420.1 | Aldolase-type TIM barrel family protein | Chr5:4302080-4304212 REVERSE LENGTH=438 | 201606	1	1	1	0	1	1	1	1	1	1	1	1	0	1	1	1	1	1	1	1	1		By matching	By MS/MS	By matching	By matching	By MS/MS	By MS/MS	By MS/MS	By matching	5853700	0	187540	1334500	163880	173700	1882500	893410	871300	346880	0	0	0	0	0	0	0
AT5G13490.2;AT5G13490.1;AT4G28390.2;AT4G28390.1	AT5G13490	AT5G13490.2 | ADP/ATP carrier 2 | Chr5:4336034-4337379 FORWARD LENGTH=385 | 201606;AT5G13490.1 | ADP/ATP carrier 2 | Chr5:4336034-4337379 FORWARD LENGTH=385 | 201606;AT4G28390.2 | ADP/ATP carrier 3 | Chr4:14041486-14042781 REVERSE LENGTH=379 | 201606;AT4G2	3	3	1	1	1	1	1	2	1	0	0	3	1	0	1	1	1	1	0	0	1	By MS/MS	By MS/MS	By matching	By matching	By MS/MS	By matching			By MS/MS	81600000	215590	90580	1304600	959610	1755400	1054800	0	0	76220000	0	0	0	0	416090	0	0
AT5G13630.2;AT5G13630.1	AT5G13630	AT5G13630.2 | magnesium-chelatase subunit chlH%2C chloroplast%2C putative / Mg-protoporphyrin IX chelatase%2C putative (CHLH) | Chr5:4387920-4392082 REVERSE LENGTH=1263 | 201606;AT5G13630.1 | magnesium-chelatase subunit chlH%2C chloroplast%2C putative / Mg	1	1	1	0	0	0	0	0	1	0	0	0	0	0	0	0	0	1	0	0	0						By MS/MS				957730	0	0	0	0	0	957730	0	0	0	0	0	0	0	0	89069	0
AT5G13900.1	AT5G13900	AT5G13900.1 | Bifunctional inhibitor/lipid-transfer protein/seed storage 2S albumin superfamily protein | Chr5:4481346-4481876 REVERSE LENGTH=151 | 201606	1	1	1	1	0	1	0	1	1	1	1	1	1	0	1	0	1	1	1	1	1	By MS/MS		By MS/MS		By MS/MS	By MS/MS	By MS/MS	By MS/MS	By MS/MS	73151000	447870	0	15971000	0	2513500	27511000	8676300	9393000	8639100	0	0	0	0	0	0	0
AT5G14040.1	AT5G14040	AT5G14040.1 | phosphate transporter 3%3B1 | Chr5:4531059-4532965 REVERSE LENGTH=375 | 201606	2	2	2	0	0	0	0	1	0	0	0	1	0	0	0	0	1	0	0	0	1					By MS/MS				By MS/MS	1544000	0	0	0	0	0	0	0	0	1544000	0	0	0	0	0	0	0
AT5G14200.1;AT5G14200.3;AT1G31180.1;AT1G31180.2;AT5G14200.2;AT1G80560.1	AT5G14200	AT5G14200.1 | isopropylmalate dehydrogenase 1 | Chr5:4576220-4578111 FORWARD LENGTH=409 | 201606;AT5G14200.3 | isopropylmalate dehydrogenase 1 | Chr5:4576220-4577962 FORWARD LENGTH=388 | 201606;AT1G31180.1 | isopropylmalate dehydrogenase 3 | Chr1:11142843-	4	4	4	2	2	3	0	0	3	2	3	2	2	2	3	0	0	3	2	3	2	By MS/MS	By matching	By MS/MS			By MS/MS	By MS/MS	By MS/MS	By MS/MS	11685000	251490	388650	2361700	0	0	4245500	593660	1724300	2120100	278640	185250	223880	0	0	305320	170690
AT5G14260.4;AT5G14260.3;AT5G14260.2;AT5G14260.1	AT5G14260	AT5G14260.4 | Rubisco methyltransferase family protein | Chr5:4601139-4603356 FORWARD LENGTH=429 | 201606;AT5G14260.3 | Rubisco methyltransferase family protein | Chr5:4601139-4603873 FORWARD LENGTH=514 | 201606;AT5G14260.2 | Rubisco methyltransferase fami	2	2	2	1	0	2	0	0	2	1	2	1	1	0	2	0	0	2	1	2	1	By matching		By MS/MS			By MS/MS	By MS/MS	By matching	By matching	5478100	83371	0	1653600	0	0	1948400	602300	887080	303450	0	0	153850	0	0	193330	0
AT5G14320.2;AT5G14320.1	AT5G14320	AT5G14320.2 | Ribosomal protein S13/S18 family | Chr5:4618189-4618772 REVERSE LENGTH=128 | 201606;AT5G14320.1 | Ribosomal protein S13/S18 family | Chr5:4617839-4618772 REVERSE LENGTH=169 | 201606	1	1	1	1	0	1	0	1	1	1	1	1	1	0	1	0	1	1	1	1	1	By MS/MS		By MS/MS		By matching	By MS/MS	By MS/MS	By matching	By MS/MS	5135900	144180	0	767790	0	215030	1538700	429840	323790	1716600	0	0	0	0	0	0	0
AT5G14740.9;AT5G14740.8;AT5G14740.7;AT5G14740.6;AT5G14740.2;AT5G14740.1;AT5G14740.5;AT5G14740.4;AT5G14740.3	AT5G14740	AT5G14740.9 | carbonic anhydrase 2 | Chr5:4760536-4762382 FORWARD LENGTH=259 | 201606;AT5G14740.8 | carbonic anhydrase 2 | Chr5:4760536-4762382 FORWARD LENGTH=259 | 201606;AT5G14740.7 | carbonic anhydrase 2 | Chr5:4760536-4762382 FORWARD LENGTH=259 | 20160	6	6	2	4	4	4	2	6	4	4	5	4	0	1	0	1	2	0	0	1	0	By MS/MS	By MS/MS	By MS/MS	By MS/MS	By MS/MS	By MS/MS	By MS/MS	By MS/MS	By MS/MS	127980000	2920500	8820200	17323000	2261500	15307000	37276000	10903000	13941000	19231000	2648500	2440900	1554600	4485100	4721700	3128400	2217400
AT5G15650.1	AT5G15650	AT5G15650.1 | reversibly glycosylated polypeptide 2 | Chr5:5092203-5094093 FORWARD LENGTH=360 | 201606	1	1	1	0	0	0	0	0	0	0	0	1	0	0	0	0	0	0	0	0	1									By MS/MS	3538500	0	0	0	0	0	0	0	0	3538500	0	0	0	0	0	0	0
AT5G16050.2;AT5G16050.1	AT5G16050	AT5G16050.2 | general regulatory factor 5 | Chr5:5244008-5245402 REVERSE LENGTH=268 | 201606;AT5G16050.1 | general regulatory factor 5 | Chr5:5244008-5245402 REVERSE LENGTH=268 | 201606	2	1	1	0	0	1	1	2	1	0	0	1	0	0	1	1	1	1	0	0	0			By MS/MS	By MS/MS	By MS/MS	By MS/MS			By matching	2673400	0	0	716340	500340	818580	638170	0	0	0	0	0	0	0	0	59350	0
AT5G16390.2;AT5G16390.1	AT5G16390	AT5G16390.2 | chloroplastic acetylcoenzyme A carboxylase 1 | Chr5:5361554-5363020 REVERSE LENGTH=254 | 201606;AT5G16390.1 | chloroplastic acetylcoenzyme A carboxylase 1 | Chr5:5361098-5363020 REVERSE LENGTH=280 | 201606	2	2	2	0	0	2	0	0	2	2	1	0	0	0	2	0	0	2	2	1	0			By MS/MS			By MS/MS	By MS/MS	By matching		5155100	0	0	2031200	0	0	2290100	419230	414560	0	0	0	185520	0	0	218420	0
AT5G16620.1	AT5G16620	AT5G16620.1 | hydroxyproline-rich glycoprotein family protein | Chr5:5450808-5454256 FORWARD LENGTH=447 | 201606	1	1	1	0	0	1	0	0	1	1	0	0	0	0	1	0	0	1	1	0	0			By MS/MS			By MS/MS	By matching			1207600	0	0	526070	0	0	572050	109430	0	0	0	0	0	0	0	0	25844
AT5G16660.2;AT5G16660.1	AT5G16660	AT5G16660.2 | Low-density receptor-like protein | Chr5:5465699-5467006 REVERSE LENGTH=166 | 201606;AT5G16660.1 | Low-density receptor-like protein | Chr5:5465699-5467006 REVERSE LENGTH=168 | 201606	2	2	2	1	0	2	0	0	2	2	2	1	1	0	2	0	0	2	2	2	1	By matching		By MS/MS			By MS/MS	By MS/MS	By MS/MS	By matching	19396000	308860	0	6340000	0	0	6206200	2571300	2554800	1414600	0	0	595540	0	0	579980	595690
AT5G16710.1	AT5G16710	AT5G16710.1 | dehydroascorbate reductase 1 | Chr5:5483312-5484926 FORWARD LENGTH=258 | 201606	3	3	3	1	0	3	0	0	3	1	2	1	1	0	3	0	0	3	1	2	1	By MS/MS		By MS/MS			By MS/MS	By MS/MS	By MS/MS	By MS/MS	7615000	150400	0	1663900	0	0	3784400	388790	768370	859070	0	0	161390	0	0	347000	0
AT5G17170.2;AT5G17170.1	AT5G17170	AT5G17170.2 | rubredoxin family protein | Chr5:5649335-5650835 FORWARD LENGTH=224 | 201606;AT5G17170.1 | rubredoxin family protein | Chr5:5649335-5650975 FORWARD LENGTH=271 | 201606	3	3	3	1	1	3	0	1	3	2	2	2	1	1	3	0	1	3	2	2	2	By MS/MS	By MS/MS	By MS/MS		By MS/MS	By MS/MS	By MS/MS	By MS/MS	By MS/MS	35858000	500540	1582800	9437700	0	1232900	7075500	4498900	3918700	7611300	0	0	789560	0	0	572800	877560
AT5G17710.3;AT5G17710.1;AT5G17710.2	AT5G17710	AT5G17710.3 | Co-chaperone GrpE family protein | Chr5:5839560-5841639 REVERSE LENGTH=324 | 201606;AT5G17710.1 | Co-chaperone GrpE family protein | Chr5:5839560-5841639 REVERSE LENGTH=324 | 201606;AT5G17710.2 | Co-chaperone GrpE family protein | Chr5:583956	1	1	1	1	0	1	0	0	1	1	1	1	1	0	1	0	0	1	1	1	1	By matching		By MS/MS			By MS/MS	By MS/MS	By MS/MS	By matching	6581000	112920	0	1063200	0	0	2665700	756460	682920	1299900	0	0	0	0	0	0	0
AT5G17920.2;AT5G17920.1;AT3G03780.3;AT3G03780.2;AT3G03780.1;AT5G20980.2;AT5G20980.1	AT5G17920	AT5G17920.2 | Cobalamin-independent synthase family protein | Chr5:5935771-5939195 FORWARD LENGTH=765 | 201606;AT5G17920.1 | Cobalamin-independent synthase family protein | Chr5:5935771-5939195 FORWARD LENGTH=765 | 201606;AT3G03780.3 | methionine synthase	10	10	10	1	3	2	3	7	2	0	0	6	1	3	2	3	7	2	0	0	6	By matching	By MS/MS	By MS/MS	By MS/MS	By MS/MS	By MS/MS			By MS/MS	48974000	160190	1637300	841800	1543200	6733000	1485600	0	0	36573000	0	1008600	435200	995050	2640600	772220	0
AT5G17920.2;AT5G17920.1;AT3G03780.3;AT3G03780.2;AT3G03780.1;AT5G20980.2;AT5G20980.1	AT3G03780	AT5G17920.2 | Cobalamin-independent synthase family protein | Chr5:5935771-5939195 FORWARD LENGTH=765 | 201606;AT5G17920.1 | Cobalamin-independent synthase family protein | Chr5:5935771-5939195 FORWARD LENGTH=765 | 201606;AT3G03780.3 | methionine synthase	10	10	10	1	3	2	3	7	2	0	0	6	1	3	2	3	7	2	0	0	6	By matching	By MS/MS	By MS/MS	By MS/MS	By MS/MS	By MS/MS			By MS/MS	48974000	160190	1637300	841800	1543200	6733000	1485600	0	0	36573000	0	1008600	435200	995050	2640600	772220	0
AT5G18660.1	AT5G18660	AT5G18660.1 | NAD(P)-binding Rossmann-fold superfamily protein | Chr5:6220872-6222125 REVERSE LENGTH=417 | 201606	1	1	1	1	0	1	0	0	1	0	0	1	1	0	1	0	0	1	0	0	1	By matching		By MS/MS			By MS/MS			By matching	4225700	150760	0	1523700	0	0	1184300	0	0	1366900	0	0	0	0	0	0	0
AT5G19220.1;AT1G27680.1;AT4G39210.2;AT4G39210.1;AT2G21590.7;AT2G21590.6;AT2G21590.5;AT2G21590.4;AT2G21590.3;AT2G21590.2;AT2G21590.1	AT5G19220	AT5G19220.1 | ADP glucose pyrophosphorylase large subunit 1 | Chr5:6463931-6466775 REVERSE LENGTH=522 | 201606;AT1G27680.1 | ADPGLC-PPase large subunit | Chr1:9631630-9634450 FORWARD LENGTH=518 | 201606;AT4G39210.2 | Glucose-1-phosphate adenylyltransferase	2	2	2	1	0	1	0	1	2	0	1	1	1	0	1	0	1	2	0	1	1	By MS/MS		By matching		By matching	By MS/MS		By matching	By MS/MS	4202300	342740	0	321310	0	253830	2235200	0	282520	766710	0	0	0	0	0	207870	0
AT5G19220.1;AT1G27680.1;AT4G39210.2;AT4G39210.1;AT2G21590.7;AT2G21590.6;AT2G21590.5;AT2G21590.4;AT2G21590.3;AT2G21590.2;AT2G21590.1	AT1G27680	AT5G19220.1 | ADP glucose pyrophosphorylase large subunit 1 | Chr5:6463931-6466775 REVERSE LENGTH=522 | 201606;AT1G27680.1 | ADPGLC-PPase large subunit | Chr1:9631630-9634450 FORWARD LENGTH=518 | 201606;AT4G39210.2 | Glucose-1-phosphate adenylyltransferase	2	2	2	1	0	1	0	1	2	0	1	1	1	0	1	0	1	2	0	1	1	By MS/MS		By matching		By matching	By MS/MS		By matching	By MS/MS	4202300	342740	0	321310	0	253830	2235200	0	282520	766710	0	0	0	0	0	207870	0
AT5G19220.1;AT1G27680.1;AT4G39210.2;AT4G39210.1;AT2G21590.7;AT2G21590.6;AT2G21590.5;AT2G21590.4;AT2G21590.3;AT2G21590.2;AT2G21590.1	AT4G39210	AT5G19220.1 | ADP glucose pyrophosphorylase large subunit 1 | Chr5:6463931-6466775 REVERSE LENGTH=522 | 201606;AT1G27680.1 | ADPGLC-PPase large subunit | Chr1:9631630-9634450 FORWARD LENGTH=518 | 201606;AT4G39210.2 | Glucose-1-phosphate adenylyltransferase	2	2	2	1	0	1	0	1	2	0	1	1	1	0	1	0	1	2	0	1	1	By MS/MS		By matching		By matching	By MS/MS		By matching	By MS/MS	4202300	342740	0	321310	0	253830	2235200	0	282520	766710	0	0	0	0	0	207870	0
AT5G19220.1;AT1G27680.1;AT4G39210.2;AT4G39210.1;AT2G21590.7;AT2G21590.6;AT2G21590.5;AT2G21590.4;AT2G21590.3;AT2G21590.2;AT2G21590.1	AT2G21590	AT5G19220.1 | ADP glucose pyrophosphorylase large subunit 1 | Chr5:6463931-6466775 REVERSE LENGTH=522 | 201606;AT1G27680.1 | ADPGLC-PPase large subunit | Chr1:9631630-9634450 FORWARD LENGTH=518 | 201606;AT4G39210.2 | Glucose-1-phosphate adenylyltransferase	2	2	2	1	0	1	0	1	2	0	1	1	1	0	1	0	1	2	0	1	1	By MS/MS		By matching		By matching	By MS/MS		By matching	By MS/MS	4202300	342740	0	321310	0	253830	2235200	0	282520	766710	0	0	0	0	0	207870	0
AT5G19620.1	AT5G19620	AT5G19620.1 | outer envelope protein of 80 kDa | Chr5:6623323-6627641 FORWARD LENGTH=732 | 201606	2	2	2	0	1	0	0	0	0	0	2	0	0	1	0	0	0	0	0	2	0		By MS/MS						By MS/MS		837790	0	340710	0	0	0	0	0	497080	0	0	0	0	0	0	0	0
AT5G19940.2;AT5G19940.1	AT5G19940	AT5G19940.2 | Plastid-lipid associated protein PAP / fibrillin family protein | Chr5:6739693-6740747 FORWARD LENGTH=235 | 201606;AT5G19940.1 | Plastid-lipid associated protein PAP / fibrillin family protein | Chr5:6739693-6740661 FORWARD LENGTH=239 | 20160	5	5	5	3	3	4	2	3	4	5	4	3	3	3	4	2	3	4	5	4	3	By MS/MS	By MS/MS	By MS/MS	By MS/MS	By MS/MS	By MS/MS	By MS/MS	By MS/MS	By MS/MS	91444000	1623500	5739200	23537000	1146000	2994500	23446000	10441000	12119000	10398000	1628600	1968500	2102900	1671200	1338100	1974500	2322000
AT5G20290.1	AT5G20290	AT5G20290.1 | Ribosomal protein S8e family protein | Chr5:6851695-6853012 REVERSE LENGTH=222 | 201606	1	1	1	0	0	0	0	1	0	0	0	0	0	0	0	0	1	0	0	0	0					By MS/MS					779200	0	0	0	0	779200	0	0	0	0	0	0	0	0	310020	0	0
AT5G20720.4;AT5G20720.3;AT5G20720.2;AT5G20720.1	AT5G20720	AT5G20720.4 | chaperonin 20 | Chr5:7015015-7016354 FORWARD LENGTH=253 | 201606;AT5G20720.3 | chaperonin 20 | Chr5:7015015-7016354 FORWARD LENGTH=253 | 201606;AT5G20720.2 | chaperonin 20 | Chr5:7015015-7016354 FORWARD LENGTH=253 | 201606;AT5G20720.1 | chape	4	4	4	3	1	4	0	0	4	2	2	2	3	1	4	0	0	4	2	2	2	By MS/MS	By matching	By MS/MS			By MS/MS	By matching	By MS/MS	By matching	25053000	905950	1001500	5378600	0	0	10387000	2151100	2565700	2663200	993060	0	412680	0	0	721220	574190
AT5G20950.2;AT5G20950.1;AT5G20950.3;AT3G47050.2;AT3G47000.3;AT3G47000.1;AT3G47050.1	AT5G20950	AT5G20950.2 | Glycosyl hydrolase family protein | Chr5:7107609-7110775 REVERSE LENGTH=624 | 201606;AT5G20950.1 | Glycosyl hydrolase family protein | Chr5:7107609-7110775 REVERSE LENGTH=624 | 201606;AT5G20950.3 | Glycosyl hydrolase family protein | Chr5:710	2	2	2	0	0	0	0	0	0	0	0	2	0	0	0	0	0	0	0	0	2									By MS/MS	3688300	0	0	0	0	0	0	0	0	3688300	0	0	0	0	0	0	0
AT5G20950.2;AT5G20950.1;AT5G20950.3;AT3G47050.2;AT3G47000.3;AT3G47000.1;AT3G47050.1	AT3G47050	AT5G20950.2 | Glycosyl hydrolase family protein | Chr5:7107609-7110775 REVERSE LENGTH=624 | 201606;AT5G20950.1 | Glycosyl hydrolase family protein | Chr5:7107609-7110775 REVERSE LENGTH=624 | 201606;AT5G20950.3 | Glycosyl hydrolase family protein | Chr5:710	2	2	2	0	0	0	0	0	0	0	0	2	0	0	0	0	0	0	0	0	2									By MS/MS	3688300	0	0	0	0	0	0	0	0	3688300	0	0	0	0	0	0	0
AT5G20950.2;AT5G20950.1;AT5G20950.3;AT3G47050.2;AT3G47000.3;AT3G47000.1;AT3G47050.1	AT3G47000	AT5G20950.2 | Glycosyl hydrolase family protein | Chr5:7107609-7110775 REVERSE LENGTH=624 | 201606;AT5G20950.1 | Glycosyl hydrolase family protein | Chr5:7107609-7110775 REVERSE LENGTH=624 | 201606;AT5G20950.3 | Glycosyl hydrolase family protein | Chr5:710	2	2	2	0	0	0	0	0	0	0	0	2	0	0	0	0	0	0	0	0	2									By MS/MS	3688300	0	0	0	0	0	0	0	0	3688300	0	0	0	0	0	0	0
AT5G21930.4;AT5G21930.2;AT5G21930.1	AT5G21930	AT5G21930.4 | P-type ATPase of Arabidopsis 2 | Chr5:7243129-7248271 FORWARD LENGTH=820 | 201606;AT5G21930.2 | P-type ATPase of Arabidopsis 2 | Chr5:7243129-7248721 FORWARD LENGTH=883 | 201606;AT5G21930.1 | P-type ATPase of Arabidopsis 2 | Chr5:7243129-7248	1	1	1	0	1	0	0	0	0	0	1	0	0	1	0	0	0	0	0	1	0		By MS/MS						By matching		410800	0	159530	0	0	0	0	0	251270	0	0	0	0	0	0	0	0
AT5G22340.1;AT5G22340.2	AT5G22340	AT5G22340.1 | NF-kappa-B inhibitor-like protein | Chr5:7394509-7396554 FORWARD LENGTH=323 | 201606;AT5G22340.2 | NF-kappa-B inhibitor-like protein | Chr5:7394509-7396609 FORWARD LENGTH=340 | 201606	1	1	1	0	0	0	0	0	0	1	1	0	0	0	0	0	0	0	1	1	0							By MS/MS	By MS/MS		0	0	0	0	0	0	0	0	0	0	0	0	0	0	0	0	0
AT5G22800.1;AT5G22800.2	AT5G22800	AT5G22800.1 | Alanyl-tRNA synthetase%2C class IIc | Chr5:7616221-7619961 REVERSE LENGTH=978 | 201606;AT5G22800.2 | Alanyl-tRNA synthetase%2C class IIc | Chr5:7616221-7620273 REVERSE LENGTH=1003 | 201606	1	1	1	0	0	0	0	0	1	0	0	0	0	0	0	0	0	1	0	0	0						By MS/MS				0	0	0	0	0	0	0	0	0	0	0	0	0	0	0	0	0
AT5G22880.1	AT5G22880	AT5G22880.1 | histone B2 | Chr5:7652130-7652567 REVERSE LENGTH=145 | 201606	1	1	1	0	1	1	0	1	1	0	0	0	0	1	1	0	1	1	0	0	0		By MS/MS	By MS/MS		By matching	By MS/MS				1570600	0	212680	1153800	0	204110	0	0	0	0	0	0	0	0	81210	0	0
AT5G23060.1;AT5G23060.2	AT5G23060	AT5G23060.1 | calcium sensing receptor | Chr5:7736760-7738412 REVERSE LENGTH=387 | 201606;AT5G23060.2 | calcium sensing receptor | Chr5:7737070-7738412 REVERSE LENGTH=310 | 201606	9	9	9	7	7	9	2	6	9	9	7	6	7	7	9	2	6	9	9	7	6	By MS/MS	By MS/MS	By MS/MS	By MS/MS	By MS/MS	By MS/MS	By MS/MS	By MS/MS	By MS/MS	413070000	6034400	37336000	110320000	1906400	15582000	85904000	53016000	55772000	47200000	7820000	10523000	10055000	3530200	6795600	7349900	10508000
AT5G23120.1;AT5G23120.2	AT5G23120	AT5G23120.1 | photosystem II stability/assembly factor%2C chloroplast (HCF136) | Chr5:7778154-7780463 FORWARD LENGTH=403 | 201606;AT5G23120.2 | photosystem II stability/assembly factor%2C chloroplast (HCF136) | Chr5:7778085-7780463 FORWARD LENGTH=426 | 201	14	14	14	12	9	14	3	7	13	11	11	8	12	9	14	3	7	13	11	11	8	By MS/MS	By MS/MS	By MS/MS	By MS/MS	By MS/MS	By MS/MS	By MS/MS	By MS/MS	By MS/MS	203910000	5258800	14162000	58195000	1374600	7805500	47410000	22346000	18727000	28628000	5093500	5216400	4826800	2072900	3498700	4107900	5015300
AT5G24690.1	AT5G24690	AT5G24690.1 | plant/protein%2C putative (DUF3411) | Chr5:8455783-8458513 REVERSE LENGTH=521 | 201606	2	2	2	0	0	2	0	0	2	0	0	1	0	0	2	0	0	2	0	0	1			By MS/MS			By MS/MS			By matching	5543000	0	0	2275100	0	0	2040400	0	0	1227500	0	0	202450	0	0	201200	0
AT5G25757.1;AT5G25754.1	AT5G25754	AT5G25757.1 | RNA polymerase I-associated factor PAF67 | Chr5:8965515-8967460 REVERSE LENGTH=514 | 201606;AT5G25754.1 | RNA polymerase I-associated factor PAF67 | Chr5:8953564-8955511 FORWARD LENGTH=514 | 201606	1	1	1	1	1	0	1	1	0	0	1	1	1	1	0	1	1	0	0	1	1	By matching	By matching		By matching	By MS/MS			By matching	By matching	2413000	118370	313460	0	315570	469830	0	0	411900	783860	0	0	0	0	0	0	0
AT5G25757.1;AT5G25754.1	AT5G25757	AT5G25757.1 | RNA polymerase I-associated factor PAF67 | Chr5:8965515-8967460 REVERSE LENGTH=514 | 201606;AT5G25754.1 | RNA polymerase I-associated factor PAF67 | Chr5:8953564-8955511 FORWARD LENGTH=514 | 201606	1	1	1	1	1	0	1	1	0	0	1	1	1	1	0	1	1	0	0	1	1	By matching	By matching		By matching	By MS/MS			By matching	By matching	2413000	118370	313460	0	315570	469830	0	0	411900	783860	0	0	0	0	0	0	0
AT5G26360.1	AT5G26360	AT5G26360.1 | TCP-1/cpn60 chaperonin family protein | Chr5:9255561-9258891 REVERSE LENGTH=555 | 201606	1	1	1	0	0	0	0	1	0	0	0	1	0	0	0	0	1	0	0	0	1					By MS/MS				By matching	494030	0	0	0	0	243250	0	0	0	250770	0	0	0	0	0	0	0
AT5G26742.3;AT5G26742.1;AT5G26742.2	AT5G26742	AT5G26742.3 | DEAD box RNA helicase (RH3) | Chr5:9285540-9288618 REVERSE LENGTH=655 | 201606;AT5G26742.1 | DEAD box RNA helicase (RH3) | Chr5:9285540-9288871 REVERSE LENGTH=747 | 201606;AT5G26742.2 | DEAD box RNA helicase (RH3) | Chr5:9285540-9288871 REVER	5	5	5	0	0	4	0	2	5	2	2	3	0	0	4	0	2	5	2	2	3			By MS/MS		By MS/MS	By MS/MS	By MS/MS	By MS/MS	By MS/MS	12230000	0	0	3538300	0	346320	5040200	331490	316310	2657000	0	0	340700	0	0	351910	0
AT5G27670.1	AT5G27670	AT5G27670.1 | histone H2A 7 | Chr5:9792807-9793365 REVERSE LENGTH=150 | 201606	1	1	1	1	1	1	0	1	0	1	1	0	1	1	1	0	1	0	1	1	0	By matching	By MS/MS	By MS/MS		By matching		By MS/MS	By MS/MS		7142200	65099	215260	5391300	0	251100	0	609330	610080	0	0	0	0	0	0	0	0
AT5G27770.1	AT5G27770	AT5G27770.1 | Ribosomal L22e protein family | Chr5:9836166-9837113 FORWARD LENGTH=124 | 201606	1	1	1	0	0	0	0	0	0	0	0	1	0	0	0	0	0	0	0	0	1									By MS/MS	4265900	0	0	0	0	0	0	0	0	4265900	0	0	0	0	0	0	0
AT5G28500.2;AT5G28500.1	AT5G28500	AT5G28500.2 | rubisco accumulation factor-like protein | Chr5:10477810-10478945 FORWARD LENGTH=269 | 201606;AT5G28500.1 | rubisco accumulation factor-like protein | Chr5:10477810-10479114 FORWARD LENGTH=434 | 201606	1	1	1	1	0	1	0	0	1	0	0	1	1	0	1	0	0	1	0	0	1	By matching		By matching			By MS/MS			By MS/MS	6649500	48019	0	978770	0	0	2057600	0	0	3565100	0	0	0	0	0	0	0
AT5G42020.1;AT5G28540.1;AT5G42020.3;AT5G42020.2	AT5G42020	AT5G42020.1 | Heat shock protein 70 (Hsp 70) family protein | Chr5:16807697-16810480 REVERSE LENGTH=668 | 201606;AT5G28540.1 | heat shock protein 70 (Hsp 70) family protein | Chr5:10540665-10543274 REVERSE LENGTH=669 | 201606;AT5G42020.3 | Heat shock prote	9	9	8	1	0	0	1	2	0	1	1	8	1	0	0	1	2	0	1	1	7	By matching			By MS/MS	By MS/MS		By matching	By matching	By MS/MS	39494000	90916	0	0	165820	1058300	0	178100	139020	37862000	0	0	0	0	0	0	0
AT5G42020.1;AT5G28540.1;AT5G42020.3;AT5G42020.2	AT5G28540	AT5G42020.1 | Heat shock protein 70 (Hsp 70) family protein | Chr5:16807697-16810480 REVERSE LENGTH=668 | 201606;AT5G28540.1 | heat shock protein 70 (Hsp 70) family protein | Chr5:10540665-10543274 REVERSE LENGTH=669 | 201606;AT5G42020.3 | Heat shock prote	9	9	8	1	0	0	1	2	0	1	1	8	1	0	0	1	2	0	1	1	7	By matching			By MS/MS	By MS/MS		By matching	By matching	By MS/MS	39494000	90916	0	0	165820	1058300	0	178100	139020	37862000	0	0	0	0	0	0	0
AT5G30510.1	AT5G30510	AT5G30510.1 | ribosomal protein S1 | Chr5:11619262-11621223 REVERSE LENGTH=416 | 201606	8	8	8	4	4	6	4	7	7	3	6	6	4	4	6	4	7	7	3	6	6	By MS/MS	By MS/MS	By MS/MS	By MS/MS	By MS/MS	By MS/MS	By MS/MS	By MS/MS	By MS/MS	60262000	823890	2518000	11085000	1600800	5458900	19873000	4150700	4488800	10264000	1108700	897210	784180	2069500	1842100	1339600	1132700
AT5G34830.1	AT5G34830	AT5G34830.1 | hypothetical protein | Chr5:12981645-12982497 FORWARD LENGTH=155 | 201606	1	1	1	1	1	0	1	1	0	0	1	0	1	1	0	1	1	0	0	1	0	By MS/MS	By MS/MS		By MS/MS	By MS/MS			By MS/MS		8363900	917610	1873100	0	678020	1061700	0	0	3833400	0	0	0	0	0	0	0	0
AT5G35100.3;AT5G35100.1	AT5G35100	AT5G35100.3 | Cyclophilin-like peptidyl-prolyl cis-trans isomerase family protein | Chr5:13360459-13361404 REVERSE LENGTH=290 | 201606;AT5G35100.1 | Cyclophilin-like peptidyl-prolyl cis-trans isomerase family protein | Chr5:13360459-13361404 REVERSE LENGTH	1	1	1	0	0	0	0	1	0	1	1	0	0	0	0	0	1	0	1	1	0					By MS/MS		By MS/MS	By MS/MS		576190	0	0	0	0	0	0	317710	258490	0	0	0	0	0	0	0	0
AT5G35170.2;AT5G35170.1	AT5G35170	AT5G35170.2 | adenylate kinase family protein | Chr5:13419278-13423381 FORWARD LENGTH=580 | 201606;AT5G35170.1 | adenylate kinase family protein | Chr5:13419278-13423482 FORWARD LENGTH=588 | 201606	2	2	2	1	0	2	0	0	1	1	1	1	1	0	2	0	0	1	1	1	1	By matching		By MS/MS			By MS/MS	By matching	By matching	By MS/MS	3859200	95280	0	1574900	0	0	774340	278890	305590	830170	0	0	148060	0	0	0	0
AT5G35220.1	AT5G35220	AT5G35220.1 | Peptidase M50 family protein | Chr5:13484606-13487546 REVERSE LENGTH=548 | 201606	2	2	2	0	0	2	0	0	1	1	1	0	0	0	2	0	0	1	1	1	0			By MS/MS			By matching	By matching	By matching		3412100	0	0	1473100	0	0	1260200	567420	111420	0	0	0	138490	0	0	0	0
AT5G35360.3;AT5G35360.1;AT5G35360.2	AT5G35360	AT5G35360.3 | acetyl Co-enzyme a carboxylase biotin carboxylase subunit | Chr5:13584300-13588163 FORWARD LENGTH=555 | 201606;AT5G35360.1 | acetyl Co-enzyme a carboxylase biotin carboxylase subunit | Chr5:13584300-13588268 FORWARD LENGTH=537 | 201606;AT5G35	3	3	3	3	1	3	0	2	3	2	2	1	3	1	3	0	2	3	2	2	1	By MS/MS	By MS/MS	By MS/MS		By matching	By MS/MS	By matching	By MS/MS	By MS/MS	19074000	773670	1126900	4813600	0	1370100	5039900	912920	1454100	3582800	654440	0	441810	0	0	508030	348500
AT5G35630.3;AT5G35630.2;AT5G35630.1	AT5G35630	AT5G35630.3 | glutamine synthetase 2 | Chr5:13831220-13833239 FORWARD LENGTH=430 | 201606;AT5G35630.2 | glutamine synthetase 2 | Chr5:13831220-13833239 FORWARD LENGTH=430 | 201606;AT5G35630.1 | glutamine synthetase 2 | Chr5:13831220-13833239 FORWARD LENGTH	8	8	8	5	3	6	3	7	6	5	4	6	5	3	6	3	7	6	5	4	6	By MS/MS	By MS/MS	By MS/MS	By MS/MS	By MS/MS	By MS/MS	By MS/MS	By MS/MS	By MS/MS	250910000	3330800	6184800	33814000	4595600	27324000	69290000	15548000	13199000	77627000	5030000	2314100	3219300	3989500	10829000	5324500	2110600
AT5G36700.3;AT5G36790.3;AT5G36790.2;AT5G36790.1;AT5G36700.4;AT5G36700.2;AT5G36700.1	AT5G36700	AT5G36700.3 | 2-phosphoglycolate phosphatase 1 | Chr5:14422120-14424430 REVERSE LENGTH=332 | 201606;AT5G36790.3 | Haloacid dehalogenase-like hydrolase (HAD) superfamily protein | Chr5:14481229-14483730 REVERSE LENGTH=362 | 201606;AT5G36790.2 | Haloacid deh	2	2	2	1	0	0	0	0	2	1	0	1	1	0	0	0	0	2	1	0	1	By MS/MS					By MS/MS	By matching		By matching	5007200	115070	0	0	0	0	3278900	735020	0	878140	0	0	0	0	0	304940	0
AT5G36700.3;AT5G36790.3;AT5G36790.2;AT5G36790.1;AT5G36700.4;AT5G36700.2;AT5G36700.1	AT5G36790	AT5G36700.3 | 2-phosphoglycolate phosphatase 1 | Chr5:14422120-14424430 REVERSE LENGTH=332 | 201606;AT5G36790.3 | Haloacid dehalogenase-like hydrolase (HAD) superfamily protein | Chr5:14481229-14483730 REVERSE LENGTH=362 | 201606;AT5G36790.2 | Haloacid deh	2	2	2	1	0	0	0	0	2	1	0	1	1	0	0	0	0	2	1	0	1	By MS/MS					By MS/MS	By matching		By matching	5007200	115070	0	0	0	0	3278900	735020	0	878140	0	0	0	0	0	304940	0
AT5G37360.1	AT5G37360	AT5G37360.1 | LOW protein: ammonium transporter 1-like protein | Chr5:14805437-14808113 REVERSE LENGTH=309 | 201606	3	3	3	2	2	3	1	1	2	3	2	0	2	2	3	1	1	2	3	2	0	By MS/MS	By MS/MS	By MS/MS	By MS/MS	By MS/MS	By MS/MS	By MS/MS	By MS/MS		26923000	303870	1349000	8355900	239730	596940	6071500	5961600	4044200	0	394430	485430	799140	0	0	607590	1204600
AT5G37510.1;AT5G37510.2	AT5G37510	AT5G37510.1 | NADH-ubiquinone dehydrogenase | Chr5:14897490-14900352 FORWARD LENGTH=745 | 201606;AT5G37510.2 | NADH-ubiquinone dehydrogenase | Chr5:14897490-14900447 FORWARD LENGTH=748 | 201606	2	2	2	0	0	0	0	0	0	0	0	2	0	0	0	0	0	0	0	0	2									By MS/MS	17594000	0	0	0	0	0	0	0	0	17594000	0	0	0	0	0	0	0
AT5G38420.1;AT5G38410.1;AT5G38410.3;AT5G38410.2	AT5G38410	AT5G38420.1 | Ribulose bisphosphate carboxylase (small chain) family protein | Chr5:15381203-15381978 REVERSE LENGTH=181 | 201606;AT5G38410.1 | Ribulose bisphosphate carboxylase (small chain) family protein | Chr5:15377501-15378306 REVERSE LENGTH=181 | 201	9	9	4	7	6	7	5	6	6	6	6	8	2	2	3	1	2	2	2	2	4	By MS/MS	By MS/MS	By MS/MS	By MS/MS	By MS/MS	By MS/MS	By MS/MS	By MS/MS	By MS/MS	1343300000	25555000	56149000	185330000	11136000	28160000	421020000	126930000	142260000	346750000	19848000	19423000	17623000	9837500	10004000	38947000	29103000
AT5G38420.1;AT5G38410.1;AT5G38410.3;AT5G38410.2	AT5G38420	AT5G38420.1 | Ribulose bisphosphate carboxylase (small chain) family protein | Chr5:15381203-15381978 REVERSE LENGTH=181 | 201606;AT5G38410.1 | Ribulose bisphosphate carboxylase (small chain) family protein | Chr5:15377501-15378306 REVERSE LENGTH=181 | 201	9	9	4	7	6	7	5	6	6	6	6	8	2	2	3	1	2	2	2	2	4	By MS/MS	By MS/MS	By MS/MS	By MS/MS	By MS/MS	By MS/MS	By MS/MS	By MS/MS	By MS/MS	1343300000	25555000	56149000	185330000	11136000	28160000	421020000	126930000	142260000	346750000	19848000	19423000	17623000	9837500	10004000	38947000	29103000
AT5G38430.2;AT5G38430.1	AT5G38430	AT5G38430.2 | Ribulose bisphosphate carboxylase (small chain) family protein | Chr5:15384350-15385155 REVERSE LENGTH=181 | 201606;AT5G38430.1 | Ribulose bisphosphate carboxylase (small chain) family protein | Chr5:15384350-15385155 REVERSE LENGTH=181 | 201	9	4	4	7	6	6	5	6	6	6	6	8	2	2	2	1	2	2	2	2	4	By MS/MS	By MS/MS	By MS/MS	By matching	By MS/MS	By MS/MS	By MS/MS	By MS/MS	By MS/MS	185830000	1828200	3396300	18888000	263820	2517200	51802000	8408300	18346000	80377000	1804400	1448700	1868100	0	951230	5135500	1898200
AT5G38480.3;AT5G38480.2;AT5G38480.1	AT5G38480	AT5G38480.3 | general regulatory factor 3 | Chr5:15410277-15411285 FORWARD LENGTH=254 | 201606;AT5G38480.2 | general regulatory factor 3 | Chr5:15410277-15411285 FORWARD LENGTH=254 | 201606;AT5G38480.1 | general regulatory factor 3 | Chr5:15410277-15411285	2	1	1	0	0	0	1	2	0	0	0	1	0	0	0	1	1	0	0	0	0				By MS/MS	By MS/MS				By matching	507070	0	0	0	146020	361060	0	0	0	0	0	0	0	0	143650	0	0
AT5G38520.1;AT5G38520.2	AT5G38520	AT5G38520.1 | alpha/beta-Hydrolases superfamily protein | Chr5:15421605-15423234 FORWARD LENGTH=362 | 201606;AT5G38520.2 | alpha/beta-Hydrolases superfamily protein | Chr5:15421605-15423234 FORWARD LENGTH=374 | 201606	1	1	1	1	1	1	0	1	1	1	1	0	1	1	1	0	1	1	1	1	0	By MS/MS	By MS/MS	By MS/MS		By MS/MS	By MS/MS	By MS/MS	By MS/MS		3630600	99128	388590	792720	0	180300	1022100	562220	585540	0	0	0	0	0	0	0	0
AT5G38530.1	AT5G38530	AT5G38530.1 | tryptophan synthase beta type 2 | Chr5:15424097-15426294 FORWARD LENGTH=506 | 201606	1	1	1	0	0	1	0	0	1	0	0	0	0	0	1	0	0	1	0	0	0			By matching			By MS/MS				1757000	0	0	764140	0	0	992820	0	0	0	0	0	0	0	0	92332	0
AT5G38660.1;AT5G38660.2	AT5G38660	AT5G38660.1 | acclimation of photosynthesis to environment | Chr5:15473285-15475497 REVERSE LENGTH=286 | 201606;AT5G38660.2 | acclimation of photosynthesis to environment | Chr5:15471208-15475497 REVERSE LENGTH=431 | 201606	2	2	2	1	1	2	1	2	2	2	2	1	1	1	2	1	2	2	2	2	1	By MS/MS	By MS/MS	By MS/MS	By matching	By MS/MS	By MS/MS	By MS/MS	By MS/MS	By MS/MS	33530000	554100	1138700	8855600	165580	1065300	9526400	5570700	5777500	875830	0	0	1066200	0	564020	1028800	1049400
AT5G39830.2;AT5G39830.1	AT5G39830	AT5G39830.2 | Trypsin family protein with PDZ domain-containing protein | Chr5:15942883-15945676 FORWARD LENGTH=434 | 201606;AT5G39830.1 | Trypsin family protein with PDZ domain-containing protein | Chr5:15942883-15945676 FORWARD LENGTH=448 | 201606	1	1	1	0	1	1	0	0	1	1	1	0	0	1	1	0	0	1	1	1	0		By matching	By MS/MS			By matching	By matching	By matching		4065800	0	435240	1332200	0	0	1236700	506120	555610	0	0	0	0	0	0	0	0
AT5G40382.2;AT5G40382.1	AT5G40382	AT5G40382.2 | Cytochrome c oxidase subunit Vc family protein | Chr5:16155486-16155683 REVERSE LENGTH=65 | 201606;AT5G40382.1 | Cytochrome c oxidase subunit Vc family protein | Chr5:16155486-16155683 REVERSE LENGTH=65 | 201606	1	1	1	1	0	0	0	0	0	0	0	0	1	0	0	0	0	0	0	0	0	By MS/MS									0	0	0	0	0	0	0	0	0	0	0	0	0	0	0	0	0
AT5G40950.1	AT5G40950	AT5G40950.1 | ribosomal protein large subunit 27 | Chr5:16410866-16411845 FORWARD LENGTH=198 | 201606	2	2	2	1	1	0	0	1	1	0	0	0	1	1	0	0	1	1	0	0	0	By MS/MS	By matching			By MS/MS	By MS/MS				2734100	440170	978540	0	0	765200	550220	0	0	0	0	0	0	0	0	51171	0
AT5G41990.1	AT5G41990	AT5G41990.1 | with no lysine (K) kinase 8 | Chr5:16795085-16797562 REVERSE LENGTH=563 | 201606	1	1	1	0	0	1	0	0	1	1	0	0	0	0	1	0	0	1	1	0	0			By MS/MS			By MS/MS	By MS/MS			1616200	0	0	670020	0	0	636000	310230	0	0	0	0	0	0	0	0	73262
AT5G42070.1	AT5G42070	AT5G42070.1 | hypothetical protein | Chr5:16819118-16820119 REVERSE LENGTH=164 | 201606	1	1	1	0	0	1	0	0	0	0	0	0	0	0	1	0	0	0	0	0	0			By MS/MS							2522600	0	0	2522600	0	0	0	0	0	0	0	0	237160	0	0	0	0
AT5G42270.1	AT5G42270	AT5G42270.1 | FtsH extracellular protease family | Chr5:16902659-16905102 FORWARD LENGTH=704 | 201606	20	20	8	9	12	19	5	13	20	13	14	11	3	4	7	1	4	8	5	6	5	By MS/MS	By MS/MS	By MS/MS	By MS/MS	By MS/MS	By MS/MS	By MS/MS	By MS/MS	By MS/MS	336970000	3579600	31590000	90212000	2793200	23072000	80255000	36815000	34117000	34534000	4517800	9128600	8008300	3502200	7348300	7574300	9099800
AT5G42650.1	AT5G42650	AT5G42650.1 | allene oxide synthase | Chr5:17097803-17099359 REVERSE LENGTH=518 | 201606	12	12	12	10	9	12	4	9	11	12	10	9	10	9	12	4	9	11	12	10	9	By MS/MS	By MS/MS	By MS/MS	By MS/MS	By MS/MS	By MS/MS	By MS/MS	By MS/MS	By MS/MS	497540000	13549000	24382000	189810000	4475200	9838100	101290000	56569000	51526000	46107000	10513000	10906000	15593000	5556000	5855000	8300500	12051000
AT5G44020.1	AT5G44020	AT5G44020.1 | HAD superfamily%2C subfamily IIIB acid phosphatase | Chr5:17712433-17714046 FORWARD LENGTH=272 | 201606	4	4	4	2	1	3	3	4	3	2	3	3	2	1	3	3	4	3	2	3	3	By MS/MS	By matching	By MS/MS	By MS/MS	By MS/MS	By MS/MS	By MS/MS	By MS/MS	By MS/MS	46326000	266700	286770	6797900	4441700	8367700	13896000	849030	4427800	6993300	425000	0	467770	3768600	3789600	1249600	338030
AT5G44340.1	AT5G44340	AT5G44340.1 | tubulin beta chain 4 | Chr5:17859442-17860994 REVERSE LENGTH=444 | 201606	6	6	2	1	1	1	2	6	0	0	0	0	0	1	1	2	2	0	0	0	0	By MS/MS	By matching	By matching	By matching	By MS/MS					6660600	138310	75238	392890	699820	5354400	0	0	0	0	0	0	0	1461500	1413200	0	0
AT5G44650.1	AT5G44650	AT5G44650.1 | death domain associated protein | Chr5:18013396-18015292 FORWARD LENGTH=280 | 201606	1	1	1	0	0	1	0	0	1	1	0	0	0	0	1	0	0	1	1	0	0			By MS/MS			By MS/MS	By MS/MS			3720200	0	0	1630000	0	0	1371000	719290	0	0	0	0	0	0	0	0	169870
AT5G45170.1	AT5G45170	AT5G45170.1 | Haloacid dehalogenase-like hydrolase (HAD) superfamily protein | Chr5:18270555-18273129 REVERSE LENGTH=372 | 201606	1	1	1	0	0	1	0	0	1	0	0	0	0	0	1	0	0	1	0	0	0			By matching			By MS/MS				1908400	0	0	704530	0	0	1203800	0	0	0	0	0	0	0	0	111960	0
AT5G45390.1	AT5G45390	AT5G45390.1 | CLP protease P4 | Chr5:18396351-18397586 FORWARD LENGTH=292 | 201606	1	1	1	0	0	1	0	0	1	0	0	0	0	0	1	0	0	1	0	0	0			By matching			By MS/MS				1180000	0	0	466560	0	0	713400	0	0	0	0	0	0	0	0	66346	0
AT5G46110.3;AT5G46110.1;AT5G46110.4;AT5G46110.2	AT5G46110	AT5G46110.3 | Glucose-6-phosphate/phosphate translocator-like protein | Chr5:18697606-18700212 FORWARD LENGTH=399 | 201606;AT5G46110.1 | Glucose-6-phosphate/phosphate translocator-like protein | Chr5:18697606-18700212 FORWARD LENGTH=410 | 201606;AT5G46110.	3	3	3	2	0	3	1	1	3	1	2	0	2	0	3	1	1	3	1	2	0	By MS/MS		By MS/MS	By matching	By MS/MS	By MS/MS	By MS/MS	By MS/MS		8305100	260510	0	2315900	328350	543280	3341000	663730	852390	0	273220	0	175230	0	0	252990	0
AT5G46290.2;AT5G46290.1;AT5G46290.3	AT5G46290	AT5G46290.2 | 3-ketoacyl-acyl carrier protein synthase I | Chr5:18774439-18776629 REVERSE LENGTH=418 | 201606;AT5G46290.1 | 3-ketoacyl-acyl carrier protein synthase I | Chr5:18774439-18776629 REVERSE LENGTH=473 | 201606;AT5G46290.3 | 3-ketoacyl-acyl carrie	1	1	1	0	0	0	0	0	0	0	1	1	0	0	0	0	0	0	0	1	1								By MS/MS	By MS/MS	2602200	0	0	0	0	0	0	0	759050	1843200	0	0	0	0	0	0	0
AT5G47110.1	AT5G47110	AT5G47110.1 | Chlorophyll A-B binding family protein | Chr5:19134218-19135238 REVERSE LENGTH=258 | 201606	1	1	1	1	1	1	0	0	1	1	1	0	1	1	1	0	0	1	1	1	0	By matching	By matching	By MS/MS			By MS/MS	By MS/MS	By MS/MS		5288700	99368	360630	1421000	0	0	1361600	1109500	936640	0	0	0	0	0	0	0	0
AT5G47190.1	AT5G47190	AT5G47190.1 | Ribosomal protein L19 family protein | Chr5:19164432-19166064 REVERSE LENGTH=229 | 201606	1	1	1	0	0	1	0	0	1	0	1	1	0	0	1	0	0	1	0	1	1			By matching			By MS/MS		By matching	By matching	12149000	0	0	2453800	0	0	4393700	0	1994100	3307300	0	0	0	0	0	0	0
AT5G47210.3;AT5G47210.2;AT5G47210.1	AT5G47210	AT5G47210.3 | Hyaluronan / mRNA binding family | Chr5:19169388-19171012 REVERSE LENGTH=301 | 201606;AT5G47210.2 | Hyaluronan / mRNA binding family | Chr5:19169155-19171012 REVERSE LENGTH=305 | 201606;AT5G47210.1 | Hyaluronan / mRNA binding family | Chr5:19	1	1	1	0	0	0	1	1	0	0	0	0	0	0	0	1	1	0	0	0	0				By matching	By MS/MS					616160	0	0	0	257790	358360	0	0	0	0	0	0	0	0	142580	0	0
AT5G48300.1	AT5G48300	AT5G48300.1 | ADP glucose pyrophosphorylase 1 | Chr5:19570326-19572557 FORWARD LENGTH=520 | 201606	4	4	4	1	1	2	1	1	4	2	1	2	1	1	2	1	1	4	2	1	2	By matching	By MS/MS	By MS/MS	By MS/MS	By MS/MS	By MS/MS	By MS/MS	By matching	By MS/MS	19182000	182250	616620	1324900	387570	740480	8497400	1080400	511360	5841200	0	0	0	0	0	790260	0
AT5G48790.3;AT5G48790.2;AT5G48790.1	AT5G48790	AT5G48790.3 | LOW PSII ACCUMULATION protein (DUF1995) | Chr5:19780429-19781977 REVERSE LENGTH=248 | 201606;AT5G48790.2 | LOW PSII ACCUMULATION protein (DUF1995) | Chr5:19780429-19781977 REVERSE LENGTH=248 | 201606;AT5G48790.1 | LOW PSII ACCUMULATION protei	1	1	1	1	0	1	0	0	1	1	1	0	1	0	1	0	0	1	1	1	0	By MS/MS		By MS/MS			By MS/MS	By MS/MS	By MS/MS		4020200	90568	0	1313600	0	0	1340200	636570	639230	0	0	0	0	0	0	0	0
AT5G49910.1	AT5G49910	AT5G49910.1 | chloroplast heat shock protein 70-2 | Chr5:20303470-20306295 FORWARD LENGTH=718 | 201606	8	3	3	4	4	5	1	5	7	5	5	6	0	0	0	0	0	2	0	1	2	By matching	By matching	By matching	By matching	By matching	By MS/MS	By matching	By matching	By MS/MS	9470800	0	0	0	0	0	1117400	0	485130	7868300	0	0	0	0	0	0	0
AT5G50850.1	AT5G50850	AT5G50850.1 | Transketolase family protein | Chr5:20689671-20692976 FORWARD LENGTH=363 | 201606	2	2	2	0	0	1	0	1	1	0	0	2	0	0	1	0	1	1	0	0	2			By MS/MS		By MS/MS	By MS/MS			By MS/MS	6541800	0	0	485780	0	457660	533530	0	0	5064800	0	0	0	0	0	0	0
AT5G50920.1;AT3G48870.2;AT3G48870.4;AT3G48870.3;AT3G48870.1;AT2G25140.1	AT5G50920	AT5G50920.1 | CLPC homologue 1 | Chr5:20715710-20719800 REVERSE LENGTH=929 | 201606;AT3G48870.2 | Clp ATPase | Chr3:18122363-18125915 REVERSE LENGTH=921 | 201606;AT3G48870.4 | Clp ATPase | Chr3:18122363-18126008 REVERSE LENGTH=952 | 201606;AT3G48870.3 | Cl	20	20	19	10	8	15	8	12	16	10	10	15	9	8	14	7	11	15	9	9	14	By MS/MS	By MS/MS	By MS/MS	By MS/MS	By MS/MS	By MS/MS	By MS/MS	By MS/MS	By MS/MS	188830000	2704200	9404400	34220000	6871100	18806000	51375000	11385000	12776000	41289000	2751700	3347200	2466600	9709500	7435900	3791600	2659600
AT5G50920.1;AT3G48870.2;AT3G48870.4;AT3G48870.3;AT3G48870.1;AT2G25140.1	AT3G48870	AT5G50920.1 | CLPC homologue 1 | Chr5:20715710-20719800 REVERSE LENGTH=929 | 201606;AT3G48870.2 | Clp ATPase | Chr3:18122363-18125915 REVERSE LENGTH=921 | 201606;AT3G48870.4 | Clp ATPase | Chr3:18122363-18126008 REVERSE LENGTH=952 | 201606;AT3G48870.3 | Cl	20	20	19	10	8	15	8	12	16	10	10	15	9	8	14	7	11	15	9	9	14	By MS/MS	By MS/MS	By MS/MS	By MS/MS	By MS/MS	By MS/MS	By MS/MS	By MS/MS	By MS/MS	188830000	2704200	9404400	34220000	6871100	18806000	51375000	11385000	12776000	41289000	2751700	3347200	2466600	9709500	7435900	3791600	2659600
AT5G51010.1	AT5G51010	AT5G51010.1 | Rubredoxin-like superfamily protein | Chr5:20744615-20745344 FORWARD LENGTH=154 | 201606	2	2	2	0	0	1	0	0	1	1	1	0	0	0	1	0	0	1	1	1	0			By MS/MS			By MS/MS	By MS/MS	By MS/MS		7156400	0	0	3110400	0	0	2552700	1276900	216490	0	0	0	0	0	0	0	301550
AT5G51530.2;AT5G51530.1	AT5G51530	AT5G51530.2 | Ubiquitin carboxyl-terminal hydrolase-related protein | Chr5:20927118-20931502 REVERSE LENGTH=1127 | 201606;AT5G51530.1 | Ubiquitin carboxyl-terminal hydrolase-related protein | Chr5:20927118-20931502 REVERSE LENGTH=1149 | 201606	1	1	1	0	0	0	0	0	0	0	0	1	0	0	0	0	0	0	0	0	1									By MS/MS	1771400	0	0	0	0	0	0	0	0	1771400	0	0	0	0	0	0	0
AT5G51545.1	AT5G51545	AT5G51545.1 | low psii accumulation2 | Chr5:20936434-20937243 FORWARD LENGTH=185 | 201606	1	1	1	0	0	1	0	0	1	0	0	0	0	0	1	0	0	1	0	0	0			By MS/MS			By matching				1571200	0	0	784750	0	0	786490	0	0	0	0	0	0	0	0	73144	0
AT5G51820.1	AT5G51820	AT5G51820.1 | phosphoglucomutase | Chr5:21063531-21067933 REVERSE LENGTH=623 | 201606	3	3	3	1	1	1	0	0	2	2	2	1	1	1	1	0	0	2	2	2	1	By matching	By matching	By matching			By MS/MS	By MS/MS	By MS/MS	By MS/MS	8893800	158900	856910	1023600	0	0	3149300	1457600	1600000	647430	0	0	0	0	0	0	341160
AT5G52440.1	AT5G52440	AT5G52440.1 | Bacterial sec-independent translocation protein mttA/Hcf106 | Chr5:21286896-21288613 FORWARD LENGTH=260 | 201606	2	2	2	1	1	2	0	1	2	2	1	0	1	1	2	0	1	2	2	1	0	By MS/MS	By MS/MS	By MS/MS		By matching	By MS/MS	By MS/MS	By MS/MS		35378000	329530	1312000	12771000	0	758250	11158000	5764000	3285900	0	0	0	1252300	0	0	995230	1352000
AT5G52520.1	AT5G52520	AT5G52520.1 | Class II aaRS and biotin synthetases superfamily protein | Chr5:21311112-21313875 FORWARD LENGTH=543 | 201606	1	1	1	0	0	0	0	0	1	1	0	0	0	0	0	0	0	1	1	0	0						By MS/MS	By matching			1254500	0	0	0	0	0	955670	298860	0	0	0	0	0	0	0	0	70579
AT5G53490.2;AT5G53490.1;AT5G53490.3;AT5G53490.4	AT5G53490	AT5G53490.2 | Tetratricopeptide repeat (TPR)-like superfamily protein | Chr5:21723488-21724621 REVERSE LENGTH=235 | 201606;AT5G53490.1 | Tetratricopeptide repeat (TPR)-like superfamily protein | Chr5:21723488-21724621 REVERSE LENGTH=236 | 201606;AT5G53490.	2	2	2	2	1	2	1	1	2	1	1	1	2	1	2	1	1	2	1	1	1	By MS/MS	By MS/MS	By MS/MS	By matching	By MS/MS	By MS/MS	By MS/MS	By MS/MS	By MS/MS	12920000	310790	818310	3008800	140490	290220	3933900	1613000	1552900	1251400	498610	0	182150	0	0	245580	392620
AT5G54270.1	AT5G54270	AT5G54270.1 | light-harvesting chlorophyll B-binding protein 3 | Chr5:22038424-22039383 FORWARD LENGTH=265 | 201606	7	6	6	6	2	6	2	4	5	5	5	3	5	2	6	2	4	5	5	5	3	By MS/MS	By MS/MS	By MS/MS	By matching	By MS/MS	By MS/MS	By MS/MS	By MS/MS	By MS/MS	342220000	6182400	4218400	115810000	574030	14782000	101390000	16615000	66416000	16235000	5132600	0	8913900	2617600	7877300	7791600	4533300
AT5G54600.2;AT5G54600.1	AT5G54600	AT5G54600.2 | Translation protein SH3-like family protein | Chr5:22183046-22184403 FORWARD LENGTH=179 | 201606;AT5G54600.1 | Translation protein SH3-like family protein | Chr5:22183046-22184403 FORWARD LENGTH=198 | 201606	3	3	3	0	0	2	0	0	3	1	1	1	0	0	2	0	0	3	1	1	1			By MS/MS			By MS/MS	By MS/MS	By MS/MS	By matching	9634200	0	0	1673800	0	0	5614600	962930	500420	882500	0	0	261300	0	0	418220	0
AT5G54770.1	AT5G54770	AT5G54770.1 | thiazole biosynthetic enzyme%2C chloroplast (ARA6) (THI1) (THI4) | Chr5:22246634-22247891 FORWARD LENGTH=349 | 201606	3	3	3	2	0	1	1	1	2	1	1	2	2	0	1	1	1	2	1	1	2	By MS/MS		By MS/MS	By matching	By MS/MS	By MS/MS	By MS/MS	By MS/MS	By MS/MS	39636000	352940	0	3772400	907080	703830	14412000	4500700	5050000	9937400	0	0	497770	0	0	1012000	861650
AT5G55220.1	AT5G55220	AT5G55220.1 | trigger factor type chaperone family protein | Chr5:22397677-22400678 FORWARD LENGTH=547 | 201606	2	2	2	0	0	1	1	0	1	0	1	1	0	0	1	1	0	1	0	1	1			By MS/MS	By matching		By matching		By matching	By MS/MS	4086500	0	0	940520	369440	0	866860	0	389290	1520400	0	0	0	0	0	0	0
AT5G55710.1	AT5G55710	AT5G55710.1 | TIC 20-v-like protein | Chr5:22554995-22555624 REVERSE LENGTH=209 | 201606	1	1	1	1	0	1	0	0	0	0	0	0	1	0	1	0	0	0	0	0	0	By MS/MS		By MS/MS							867430	91119	0	776310	0	0	0	0	0	0	0	0	72984	0	0	0	0
AT5G56030.1;AT5G56010.1;AT5G56000.1;AT5G56030.2;AT5G52640.1	AT5G56030	AT5G56030.1 | heat shock protein 81-2 | Chr5:22686923-22689433 FORWARD LENGTH=699 | 201606;AT5G56010.1 | heat shock protein 81-3 | Chr5:22681410-22683911 FORWARD LENGTH=699 | 201606;AT5G56000.1 | HEAT SHOCK PROTEIN 81.4 | Chr5:22677602-22680067 REVERSE LEN	5	5	5	1	1	3	2	5	2	2	0	2	1	1	3	2	5	2	2	0	2	By MS/MS	By matching	By MS/MS	By MS/MS	By MS/MS	By MS/MS	By matching		By MS/MS	22956000	72015	458750	4739600	1988700	10262000	1728100	528560	0	3178600	0	0	370470	912950	5034600	288970	221880
AT5G56030.1;AT5G56010.1;AT5G56000.1;AT5G56030.2;AT5G52640.1	AT5G56010	AT5G56030.1 | heat shock protein 81-2 | Chr5:22686923-22689433 FORWARD LENGTH=699 | 201606;AT5G56010.1 | heat shock protein 81-3 | Chr5:22681410-22683911 FORWARD LENGTH=699 | 201606;AT5G56000.1 | HEAT SHOCK PROTEIN 81.4 | Chr5:22677602-22680067 REVERSE LEN	5	5	5	1	1	3	2	5	2	2	0	2	1	1	3	2	5	2	2	0	2	By MS/MS	By matching	By MS/MS	By MS/MS	By MS/MS	By MS/MS	By matching		By MS/MS	22956000	72015	458750	4739600	1988700	10262000	1728100	528560	0	3178600	0	0	370470	912950	5034600	288970	221880
AT5G56030.1;AT5G56010.1;AT5G56000.1;AT5G56030.2;AT5G52640.1	AT5G56000	AT5G56030.1 | heat shock protein 81-2 | Chr5:22686923-22689433 FORWARD LENGTH=699 | 201606;AT5G56010.1 | heat shock protein 81-3 | Chr5:22681410-22683911 FORWARD LENGTH=699 | 201606;AT5G56000.1 | HEAT SHOCK PROTEIN 81.4 | Chr5:22677602-22680067 REVERSE LEN	5	5	5	1	1	3	2	5	2	2	0	2	1	1	3	2	5	2	2	0	2	By MS/MS	By matching	By MS/MS	By MS/MS	By MS/MS	By MS/MS	By matching		By MS/MS	22956000	72015	458750	4739600	1988700	10262000	1728100	528560	0	3178600	0	0	370470	912950	5034600	288970	221880
AT5G58250.1	AT5G58250	AT5G58250.1 | YCF54 | Chr5:23559558-23560372 FORWARD LENGTH=211 | 201606	3	3	3	0	1	2	0	1	2	0	1	3	0	1	2	0	1	2	0	1	3		By matching	By MS/MS		By matching	By MS/MS		By matching	By MS/MS	17673000	0	804660	5005300	0	774710	2684700	0	1079300	7323900	0	0	562450	0	0	316390	0
AT5G58260.2;AT5G58260.1	AT5G58260	AT5G58260.2 | oxidoreductases%2C acting on NADH or NADPH%2C quinone or similar compound as acceptor | Chr5:23561356-23561929 REVERSE LENGTH=163 | 201606;AT5G58260.1 | oxidoreductases%2C acting on NADH or NADPH%2C quinone or similar compound as acceptor | C	1	1	1	1	0	1	0	0	1	1	1	1	1	0	1	0	0	1	1	1	1	By MS/MS		By MS/MS			By MS/MS	By MS/MS	By MS/MS	By matching	7049100	138250	0	2472900	0	0	1342200	1255300	1187700	652760	0	0	0	0	0	0	0
AT5G58330.3;AT5G58330.2;AT5G58330.1	AT5G58330	AT5G58330.3 | lactate/malate dehydrogenase family protein | Chr5:23580010-23581751 REVERSE LENGTH=334 | 201606;AT5G58330.2 | lactate/malate dehydrogenase family protein | Chr5:23580010-23582287 REVERSE LENGTH=442 | 201606;AT5G58330.1 | lactate/malate dehyd	4	4	4	3	3	3	0	3	3	3	4	3	3	3	3	0	3	3	3	4	3	By MS/MS	By matching	By MS/MS		By MS/MS	By MS/MS	By MS/MS	By MS/MS	By MS/MS	26199000	464650	1103600	4095700	0	2622500	7608700	2376500	3080300	4846800	507010	255780	362980	0	1106100	675870	635930
AT5G59250.1	AT5G59250	AT5G59250.1 | Major facilitator superfamily protein | Chr5:23903958-23906853 FORWARD LENGTH=558 | 201606	1	1	1	1	0	1	0	0	1	1	1	0	1	0	1	0	0	1	1	1	0	By MS/MS		By MS/MS			By MS/MS	By MS/MS	By MS/MS		3149800	166120	0	941940	0	0	946060	507540	588130	0	0	0	0	0	0	0	0
AT5G60600.5;AT5G60600.4;AT5G60600.3;AT5G60600.2;AT5G60600.1	AT5G60600	AT5G60600.5 | 4-hydroxy-3-methylbut-2-enyl diphosphate synthase | Chr5:24359447-24363019 FORWARD LENGTH=717 | 201606;AT5G60600.4 | 4-hydroxy-3-methylbut-2-enyl diphosphate synthase | Chr5:24359447-24363019 FORWARD LENGTH=717 | 201606;AT5G60600.3 | 4-hydrox	2	2	2	1	0	0	0	0	2	0	0	1	1	0	0	0	0	2	0	0	1	By matching					By MS/MS			By matching	3394900	56385	0	0	0	0	1570300	0	0	1768200	0	0	0	0	0	146030	0
AT5G61410.2;AT5G61410.1	AT5G61410	AT5G61410.2 | D-ribulose-5-phosphate-3-epimerase | Chr5:24684085-24685836 REVERSE LENGTH=281 | 201606;AT5G61410.1 | D-ribulose-5-phosphate-3-epimerase | Chr5:24684085-24685836 REVERSE LENGTH=281 | 201606	3	3	3	2	1	3	0	0	3	3	1	2	2	1	3	0	0	3	3	1	2	By MS/MS	By matching	By MS/MS			By MS/MS	By matching	By MS/MS	By MS/MS	19186000	673960	760020	2878300	0	0	6854200	2082300	867240	5070200	697160	0	257790	0	0	569460	493830
AT5G61790.1	AT5G61790	AT5G61790.1 | calnexin 1 | Chr5:24827394-24829642 REVERSE LENGTH=530 | 201606	1	1	1	0	0	0	0	1	0	0	0	0	0	0	0	0	1	0	0	0	0					By MS/MS					410750	0	0	0	0	410750	0	0	0	0	0	0	0	0	163430	0	0
AT5G62700.1;AT5G62690.1	AT5G62690	AT5G62700.1 | tubulin beta chain 3 | Chr5:25184501-25186426 FORWARD LENGTH=450 | 201606;AT5G62690.1 | tubulin beta chain 2 | Chr5:25181560-25183501 FORWARD LENGTH=450 | 201606	5	1	1	1	0	1	0	4	1	0	0	0	0	0	1	0	0	1	0	0	0	By matching		By MS/MS		By matching	By matching				984540	0	0	431470	0	0	553060	0	0	0	0	0	0	0	0	51435	0
AT5G62700.1;AT5G62690.1	AT5G62700	AT5G62700.1 | tubulin beta chain 3 | Chr5:25184501-25186426 FORWARD LENGTH=450 | 201606;AT5G62690.1 | tubulin beta chain 2 | Chr5:25181560-25183501 FORWARD LENGTH=450 | 201606	5	1	1	1	0	1	0	4	1	0	0	0	0	0	1	0	0	1	0	0	0	By matching		By MS/MS		By matching	By matching				984540	0	0	431470	0	0	553060	0	0	0	0	0	0	0	0	51435	0
AT5G62720.2;AT5G62720.1	AT5G62720	AT5G62720.2 | Integral membrane HPP family protein | Chr5:25191969-25194092 FORWARD LENGTH=200 | 201606;AT5G62720.1 | Integral membrane HPP family protein | Chr5:25191969-25194845 FORWARD LENGTH=243 | 201606	1	1	1	0	1	0	0	0	0	0	0	0	0	1	0	0	0	0	0	0	0		By MS/MS								161650	0	161650	0	0	0	0	0	0	0	0	50958	0	0	0	0	0
AT5G63310.1	AT5G63310	AT5G63310.1 | nucleoside diphosphate kinase 2 | Chr5:25372122-25373838 REVERSE LENGTH=231 | 201606	2	2	2	0	0	0	0	0	2	1	0	1	0	0	0	0	0	2	1	0	1						By MS/MS	By MS/MS		By MS/MS	6537400	0	0	0	0	0	4732300	0	0	1805100	0	0	0	0	0	440100	0
AT5G63400.2;AT5G63400.1	AT5G63400	AT5G63400.2 | adenylate kinase 1 | Chr5:25393502-25394817 REVERSE LENGTH=190 | 201606;AT5G63400.1 | adenylate kinase 1 | Chr5:25393274-25394817 REVERSE LENGTH=246 | 201606	1	1	1	1	0	0	0	0	1	1	1	1	1	0	0	0	0	1	1	1	1	By matching					By MS/MS	By matching	By matching	By MS/MS	3544000	93996	0	0	0	0	847430	412250	459970	1730400	0	0	0	0	0	0	0
AT5G63420.1	AT5G63420	AT5G63420.1 | RNA-metabolising metallo-beta-lactamase family protein | Chr5:25400515-25405807 FORWARD LENGTH=911 | 201606	1	1	1	0	0	1	0	0	1	0	0	0	0	0	1	0	0	1	0	0	0			By matching			By MS/MS				2421100	0	0	1108800	0	0	1312300	0	0	0	0	0	0	0	0	122040	0
AT5G63570.2;AT5G63570.1	AT5G63570	AT5G63570.2 | glutamate-1-semialdehyde-2%2C1-aminomutase | Chr5:25452299-25453620 FORWARD LENGTH=411 | 201606;AT5G63570.1 | glutamate-1-semialdehyde-2%2C1-aminomutase | Chr5:25451957-25453620 FORWARD LENGTH=474 | 201606	5	5	2	4	1	5	0	2	5	5	4	5	1	0	2	0	0	2	2	2	2	By MS/MS	By matching	By MS/MS		By matching	By MS/MS	By MS/MS	By MS/MS	By MS/MS	58484000	1346600	1135100	8610700	0	735750	20602000	5173800	4671000	16209000	1148100	0	867400	0	769980	1853800	1007900
AT5G64040.1;AT5G64040.2	AT5G64040	AT5G64040.1 | photosystem I reaction center subunit PSI-N%2C chloroplast%2C putative / PSI-N%2C putative (PSAN) | Chr5:25628724-25629409 REVERSE LENGTH=171 | 201606;AT5G64040.2 | photosystem I reaction center subunit PSI-N%2C chloroplast%2C putative / PSI-	1	1	1	1	1	1	0	1	1	1	1	1	1	1	1	0	1	1	1	1	1	By MS/MS	By matching	By MS/MS		By MS/MS	By MS/MS	By MS/MS	By MS/MS	By MS/MS	111280000	8753700	156530	27568000	0	1050000	41485000	16506000	10520000	5242200	0	0	0	0	0	0	0
AT5G64290.1	AT5G64290	AT5G64290.1 | dicarboxylate transport 2.1 | Chr5:25714495-25716642 REVERSE LENGTH=563 | 201606	1	1	1	1	1	0	1	1	0	0	1	0	1	1	0	1	1	0	0	1	0	By MS/MS	By MS/MS		By MS/MS	By MS/MS			By MS/MS		3637600	156900	841560	0	551620	685250	0	0	1402200	0	0	0	0	0	0	0	0
AT5G65220.1	AT5G65220	AT5G65220.1 | Ribosomal L29 family protein | Chr5:26061301-26062506 FORWARD LENGTH=173 | 201606	2	2	2	0	0	1	0	1	1	1	2	2	0	0	1	0	1	1	1	2	2			By MS/MS		By matching	By MS/MS	By MS/MS	By matching	By MS/MS	16396000	0	0	3754600	0	143490	5019300	2192400	2209700	3076200	0	0	0	0	0	0	0
AT5G66190.1;AT5G66190.2	AT5G66190	AT5G66190.1 | ferredoxin-NADP[+]-oxidoreductase 1 | Chr5:26451203-26453012 REVERSE LENGTH=360 | 201606;AT5G66190.2 | ferredoxin-NADP[+]-oxidoreductase 1 | Chr5:26451203-26452616 REVERSE LENGTH=262 | 201606	11	11	11	10	9	11	4	8	10	10	10	8	10	9	11	4	8	10	10	10	8	By MS/MS	By MS/MS	By MS/MS	By matching	By MS/MS	By MS/MS	By MS/MS	By MS/MS	By MS/MS	418830000	9382000	35721000	128670000	3622200	14980000	87433000	43427000	46024000	49567000	8654600	10688000	10807000	6739400	6963700	7517800	9122000
AT5G66570.1	AT5G66570	AT5G66570.1 | PS II oxygen-evolving complex 1 | Chr5:26568744-26570124 FORWARD LENGTH=332 | 201606	21	21	10	15	16	20	11	18	18	17	16	16	6	8	10	6	8	9	8	7	7	By MS/MS	By MS/MS	By MS/MS	By MS/MS	By MS/MS	By MS/MS	By MS/MS	By MS/MS	By MS/MS	2488600000	35975000	160730000	668300000	18124000	119120000	541860000	249200000	264640000	430670000	34349000	53135000	61565000	22087000	44466000	47656000	51638000
AT5G66780.2;AT5G66780.1	AT5G66780	AT5G66780.2 | late embryogenesis abundant protein | Chr5:26663627-26664032 FORWARD LENGTH=102 | 201606;AT5G66780.1 | late embryogenesis abundant protein | Chr5:26663627-26664196 FORWARD LENGTH=121 | 201606	1	1	1	0	0	0	0	0	0	0	0	1	0	0	0	0	0	0	0	0	1									By MS/MS	2253600	0	0	0	0	0	0	0	0	2253600	0	0	0	0	0	0	0
AT5G66810.4	AT5G66810	AT5G66810.4 | Ran-binding protein in the microtubule-organising centre protein | Chr5:26674062-26676450 FORWARD LENGTH=528 | 201606	1	1	1	0	0	0	0	0	0	1	0	0	0	0	0	0	0	0	1	0	0							By MS/MS			0	0	0	0	0	0	0	0	0	0	0	0	0	0	0	0	0
AT5G67560.1	AT5G67560	AT5G67560.1 | ADP-ribosylation factor-like A1D | Chr5:26950579-26951913 FORWARD LENGTH=184 | 201606	1	1	1	0	0	0	1	1	0	0	0	0	0	0	0	1	1	0	0	0	0				By MS/MS	By MS/MS					540070	0	0	0	194640	345430	0	0	0	0	0	0	0	0	137440	0	0
ATCG00020.1	ATCG00020	ATCG00020.1 | photosystem II reaction center protein A | ChrC:383-1444 REVERSE LENGTH=353 | 201606	7	7	7	7	7	7	5	7	7	7	7	7	7	7	7	5	7	7	7	7	7	By MS/MS	By MS/MS	By MS/MS	By MS/MS	By MS/MS	By MS/MS	By MS/MS	By MS/MS	By MS/MS	1650000000	50954000	96434000	483860000	11196000	70265000	320730000	204500000	183680000	228340000	41496000	36379000	47321000	16880000	40267000	28736000	32180000
ATCG00120.1	ATCG00120	ATCG00120.1 | ATP synthase subunit alpha | ChrC:9938-11461 REVERSE LENGTH=507 | 201606	23	23	22	18	18	22	12	17	22	19	17	18	18	18	22	12	17	21	19	17	18	By MS/MS	By MS/MS	By MS/MS	By MS/MS	By MS/MS	By MS/MS	By MS/MS	By MS/MS	By MS/MS	4246100000	114010000	411220000	1002100000	44264000	243020000	758270000	315840000	376630000	980780000	107240000	116440000	94375000	36987000	101490000	66765000	65654000
ATCG00130.1	ATCG00130	ATCG00130.1 | ATPase%2C F0 complex%2C subunit B/B%2C bacterial/chloroplast | ChrC:11529-12798 REVERSE LENGTH=184 | 201606	11	11	11	10	9	9	4	9	9	8	8	8	10	9	9	4	9	9	8	8	8	By MS/MS	By MS/MS	By MS/MS	By MS/MS	By MS/MS	By MS/MS	By MS/MS	By MS/MS	By MS/MS	535190000	12059000	35511000	156900000	3449900	26477000	105380000	45475000	49900000	100040000	11010000	12439000	13247000	7342000	10600000	10256000	9170300
ATCG00270.1	ATCG00270	ATCG00270.1 | photosystem II reaction center protein D | ChrC:32711-33772 FORWARD LENGTH=353 | 201606	9	9	9	9	7	8	4	7	9	7	7	7	9	7	8	4	7	9	7	7	7	By MS/MS	By MS/MS	By MS/MS	By MS/MS	By MS/MS	By MS/MS	By MS/MS	By MS/MS	By MS/MS	2583500000	62486000	192570000	762280000	39220000	113880000	546780000	258940000	292100000	315240000	66525000	57334000	76848000	47806000	47423000	49811000	44726000
ATCG00280.1	ATCG00280	ATCG00280.1 | photosystem II reaction center protein C | ChrC:33720-35141 FORWARD LENGTH=473 | 201606	17	17	17	12	10	14	8	14	14	14	11	14	12	10	14	8	14	14	14	11	14	By MS/MS	By MS/MS	By MS/MS	By MS/MS	By MS/MS	By MS/MS	By MS/MS	By MS/MS	By MS/MS	3440000000	97174000	168130000	1020700000	26096000	132600000	790290000	358070000	379890000	467090000	75032000	68101000	88865000	42344000	65058000	72370000	74949000
ATCG00340.1	ATCG00340	ATCG00340.1 | Photosystem I%2C PsaA/PsaB protein | ChrC:37375-39579 REVERSE LENGTH=734 | 201606	6	6	6	3	4	6	3	5	5	4	5	3	3	4	6	3	5	5	4	5	3	By MS/MS	By MS/MS	By MS/MS	By MS/MS	By MS/MS	By MS/MS	By MS/MS	By MS/MS	By MS/MS	1196400000	34780000	96155000	334400000	22539000	55894000	228800000	160180000	136080000	127600000	33364000	30283000	27764000	23633000	22618000	22899000	34591000
ATCG00350.1	ATCG00350	ATCG00350.1 | Photosystem I%2C PsaA/PsaB protein | ChrC:39605-41857 REVERSE LENGTH=750 | 201606	10	10	10	8	5	10	3	8	10	9	7	5	8	5	10	3	8	10	9	7	5	By MS/MS	By MS/MS	By MS/MS	By MS/MS	By MS/MS	By MS/MS	By MS/MS	By MS/MS	By MS/MS	746500000	20809000	57778000	240120000	6888900	25614000	181450000	86116000	72747000	54977000	24125000	20992000	18985000	11531000	11358000	14413000	14781000
ATCG00380.1	ATCG00380	ATCG00380.1 | chloroplast ribosomal protein S4 | ChrC:45223-45828 REVERSE LENGTH=201 | 201606	2	2	2	2	1	1	1	1	2	1	1	1	2	1	1	1	1	2	1	1	1	By MS/MS	By MS/MS	By MS/MS	By MS/MS	By MS/MS	By MS/MS	By MS/MS	By MS/MS	By MS/MS	17796000	186500	599600	2606700	341530	0	6538400	1719900	1551100	4252200	265500	0	0	0	0	529080	0
ATCG00420.1	ATCG00420	ATCG00420.1 | NADH dehydrogenase subunit J | ChrC:48677-49153 REVERSE LENGTH=158 | 201606	1	1	1	0	0	1	0	0	1	1	1	0	0	0	1	0	0	1	1	1	0			By MS/MS			By MS/MS	By MS/MS	By MS/MS		9070500	0	0	2488500	0	0	2644700	2180600	1756700	0	0	0	0	0	0	0	0
ATCG00470.1	ATCG00470	ATCG00470.1 | ATP synthase epsilon chain | ChrC:52265-52663 REVERSE LENGTH=132 | 201606	7	7	7	6	6	7	3	6	7	5	5	5	6	6	7	3	6	7	5	5	5	By MS/MS	By MS/MS	By MS/MS	By MS/MS	By MS/MS	By MS/MS	By MS/MS	By MS/MS	By MS/MS	522960000	11173000	21980000	156560000	2440900	18195000	116670000	48022000	60264000	87658000	12280000	8181900	13357000	4392900	7535400	9382700	7942000
ATCG00480.1	ATCG00480	ATCG00480.1 | ATP synthase subunit beta | ChrC:52660-54156 REVERSE LENGTH=498 | 201606	37	37	36	28	25	34	18	28	33	29	31	33	27	24	33	18	27	32	28	30	32	By MS/MS	By MS/MS	By MS/MS	By MS/MS	By MS/MS	By MS/MS	By MS/MS	By MS/MS	By MS/MS	10636000000	269500000	762450000	2656600000	101450000	432890000	2320200000	1167000000	1240400000	1685900000	245340000	229720000	274650000	122680000	186150000	200160000	220330000
ATCG00490.1;ATMG00280.1;AT2G07732.1	ATCG00490	ATCG00490.1 | ribulose-bisphosphate carboxylase | ChrC:54958-56397 FORWARD LENGTH=479 | 201606	28	28	28	23	21	26	12	22	26	24	23	22	23	21	26	12	22	26	24	23	22	By MS/MS	By MS/MS	By MS/MS	By MS/MS	By MS/MS	By MS/MS	By MS/MS	By MS/MS	By MS/MS	5486600000	91583000	370000000	834030000	73872000	172680000	1391600000	571760000	643810000	1337300000	82763000	124950000	75604000	85248000	75634000	122720000	105110000
ATCG00500.1	ATCG00500	ATCG00500.1 | acetyl-CoA carboxylase carboxyl transferase subunit beta | ChrC:57075-58541 FORWARD LENGTH=488 | 201606	3	3	3	0	0	3	0	0	3	0	0	0	0	0	3	0	0	3	0	0	0			By MS/MS			By MS/MS				2839200	0	0	1245900	0	0	1593200	0	0	0	0	0	122720	0	0	142580	0
ATCG00520.1	ATCG00520	ATCG00520.1 | unfolded protein binding protein | ChrC:59772-60326 FORWARD LENGTH=184 | 201606	1	1	1	0	1	1	1	1	1	1	1	1	0	1	1	1	1	1	1	1	1		By MS/MS	By MS/MS	By matching	By matching	By MS/MS	By MS/MS	By MS/MS	By matching	10050000	0	619580	2569500	111570	207010	3013700	1523900	1522500	482560	0	0	0	0	0	0	0
ATCG00540.1	ATCG00540	ATCG00540.1 | photosynthetic electron transfer A | ChrC:61657-62619 FORWARD LENGTH=320 | 201606	16	16	16	12	12	15	8	14	14	14	15	13	12	12	15	8	14	14	14	15	13	By MS/MS	By MS/MS	By MS/MS	By MS/MS	By MS/MS	By MS/MS	By MS/MS	By MS/MS	By MS/MS	1264300000	26098000	114830000	367600000	14566000	66669000	271220000	119400000	116820000	167130000	24209000	34952000	30771000	22218000	27009000	22897000	29438000
ATCG00560.1	ATCG00560	ATCG00560.1 | photosystem II reaction center protein L | ChrC:63804-63920 REVERSE LENGTH=38 | 201606	1	1	1	1	1	1	0	1	1	1	1	1	1	1	1	0	1	1	1	1	1	By MS/MS	By matching	By MS/MS		By matching	By MS/MS	By MS/MS	By MS/MS	By MS/MS	76915000	2166700	427820	20132000	0	132390	24747000	16285000	10659000	2365700	2280700	110160	1966100	0	0	2281700	3920400
ATCG00570.1	ATCG00570	ATCG00570.1 | photosystem II reaction center protein F | ChrC:63942-64061 REVERSE LENGTH=39 | 201606	1	1	1	1	1	1	0	0	1	1	1	0	1	1	1	0	0	1	1	1	0	By MS/MS	By matching	By MS/MS			By MS/MS	By MS/MS	By MS/MS		13570000	673160	474260	4641900	0	0	3000700	3021600	1758800	0	0	0	0	0	0	0	0
ATCG00580.1	ATCG00580	ATCG00580.1 | photosystem II reaction center protein E | ChrC:64071-64322 REVERSE LENGTH=83 | 201606	3	3	3	3	1	3	1	1	3	2	2	2	3	1	3	1	1	3	2	2	2	By MS/MS	By MS/MS	By MS/MS	By MS/MS	By MS/MS	By MS/MS	By MS/MS	By MS/MS	By MS/MS	163010000	6548800	338310	35466000	291180	573040	45822000	39127000	31435000	3413400	9200300	0	3227900	0	0	4473600	8049500
ATCG00650.1	ATCG00650	ATCG00650.1 | ribosomal protein S18 | ChrC:67917-68222 FORWARD LENGTH=101 | 201606	1	1	1	1	0	0	0	0	1	0	0	0	1	0	0	0	0	1	0	0	0	By MS/MS					By matching				1173000	328320	0	0	0	0	844680	0	0	0	0	0	0	0	0	78555	0
ATCG00670.1	ATCG00670	ATCG00670.1 | plastid-encoded CLP P | ChrC:69910-71882 REVERSE LENGTH=196 | 201606	1	1	1	1	0	1	0	0	1	1	1	1	1	0	1	0	0	1	1	1	1	By matching		By MS/MS			By MS/MS	By MS/MS	By MS/MS	By matching	8521700	51302	0	1717200	0	0	3257900	884500	1062400	1548500	0	0	0	0	0	0	0
ATCG00680.1	ATCG00680	ATCG00680.1 | photosystem II reaction center protein B | ChrC:72371-73897 FORWARD LENGTH=508 | 201606	20	20	20	14	13	19	6	15	15	12	14	16	14	13	19	6	15	15	12	14	16	By MS/MS	By MS/MS	By MS/MS	By MS/MS	By MS/MS	By MS/MS	By MS/MS	By MS/MS	By MS/MS	1934300000	52122000	117880000	564970000	13121000	94571000	299310000	94855000	170580000	526890000	44067000	28116000	58142000	18802000	39741000	32167000	25127000
ATCG00700.1	ATCG00700	ATCG00700.1 | photosystem II reaction center protein N | ChrC:74249-74380 REVERSE LENGTH=43 | 201606	1	1	1	0	0	1	0	0	1	1	0	0	0	0	1	0	0	1	1	0	0			By MS/MS			By MS/MS	By MS/MS			11050000	0	0	4405400	0	0	4441900	2202400	0	0	0	0	0	0	0	0	520120
ATCG00710.1	ATCG00710	ATCG00710.1 | photosystem II reaction center protein H | ChrC:74485-74706 FORWARD LENGTH=73 | 201606	2	2	2	1	0	2	0	0	2	1	1	0	1	0	2	0	0	2	1	1	0	By MS/MS		By MS/MS			By MS/MS	By MS/MS	By MS/MS		174970000	1354000	0	41762000	0	0	57321000	41514000	33024000	0	0	0	3890200	0	0	4814000	10357000
ATCG00720.1	ATCG00720	ATCG00720.1 | photosynthetic electron transfer B | ChrC:74841-76292 FORWARD LENGTH=215 | 201606	4	4	4	4	4	4	3	3	4	4	3	3	4	4	4	3	3	4	4	3	3	By MS/MS	By MS/MS	By MS/MS	By MS/MS	By MS/MS	By MS/MS	By MS/MS	By MS/MS	By MS/MS	331390000	10075000	37456000	72191000	3322800	18392000	65336000	22738000	16638000	85241000	8664800	11612000	5600500	3337600	9428200	4618200	3485100
ATCG00730.1	ATCG00730	ATCG00730.1 | photosynthetic electron transfer D | ChrC:76481-77672 FORWARD LENGTH=160 | 201606	2	2	2	0	0	2	0	1	2	1	1	1	0	0	2	0	1	2	1	1	1			By MS/MS		By MS/MS	By MS/MS	By MS/MS	By MS/MS	By MS/MS	31287000	0	0	10642000	0	1249700	7200000	923290	1783400	9488800	0	0	1007900	0	0	662200	0
ATCG00750.1	ATCG00750	ATCG00750.1 | ribosomal protein S11 | ChrC:78960-79376 REVERSE LENGTH=138 | 201606	1	1	1	0	1	1	0	0	1	1	1	0	0	1	1	0	0	1	1	1	0		By matching	By MS/MS			By MS/MS	By MS/MS	By MS/MS		9134700	0	87918	2099200	0	0	4822400	1515100	610130	0	0	0	227500	0	0	464670	311470
ATCG00770.1	ATCG00770	ATCG00770.1 | ribosomal protein S8 | ChrC:80068-80472 REVERSE LENGTH=134 | 201606	3	3	3	1	0	1	0	1	3	1	0	1	1	0	1	0	1	3	1	0	1	By MS/MS		By MS/MS		By matching	By MS/MS	By MS/MS		By MS/MS	5684900	376620	0	979290	0	547130	2415900	149100	0	1216800	0	0	0	0	0	224680	0
ATCG00780.1	ATCG00780	ATCG00780.1 | ribosomal protein L14 | ChrC:80696-81064 REVERSE LENGTH=122 | 201606	3	3	3	1	0	3	0	0	3	2	2	2	1	0	3	0	0	3	2	2	2	By matching		By MS/MS			By MS/MS	By MS/MS	By MS/MS	By MS/MS	21668000	115280	0	5410700	0	0	9575900	2350600	1797100	2418200	0	0	446780	0	0	739060	531750
ATCG00790.1	ATCG00790	ATCG00790.1 | ribosomal protein L16 | ChrC:81189-82652 REVERSE LENGTH=135 | 201606	3	3	3	2	1	3	0	1	2	2	2	1	2	1	3	0	1	2	2	2	1	By MS/MS	By matching	By MS/MS		By matching	By MS/MS	By matching	By matching	By MS/MS	14318000	809610	897920	2573400	0	737260	3693300	1256200	1361700	2988500	0	0	0	0	0	0	0
AT2G28815.1	AT2G28815	ATCG00790.1 | ribosomal protein L16 | ChrC:81189-82652 REVERSE LENGTH=135 | 201606	3	3	3	2	1	3	0	1	2	2	2	1	2	1	3	0	1	2	2	2	1	By MS/MS	By matching	By MS/MS		By matching	By MS/MS	By matching	By matching	By MS/MS	14318000	809610	897920	2573400	0	737260	3693300	1256200	1361700	2988500	0	0	0	0	0	0	0
ATCG00800.1	ATCG00800	ATCG00800.1 | structural constituent of ribosome | ChrC:82826-83482 REVERSE LENGTH=218 | 201606	5	5	5	2	4	3	1	3	3	2	2	3	2	4	3	1	3	3	2	2	3	By MS/MS	By MS/MS	By MS/MS	By matching	By MS/MS	By MS/MS	By MS/MS	By MS/MS	By MS/MS	26634000	270980	1583100	3808200	450200	2207700	7201300	1281400	1658700	8172900	366110	416030	340010	0	848080	637710	385280
ATCG00820.1	ATCG00820	ATCG00820.1 | ribosomal protein S19 | ChrC:84005-84283 REVERSE LENGTH=92 | 201606	1	1	1	1	0	1	0	0	1	1	1	1	1	0	1	0	0	1	1	1	1	By MS/MS		By MS/MS			By MS/MS	By MS/MS	By MS/MS	By MS/MS	12868000	529960	0	2583300	0	0	5428400	1504600	1114800	1706600	0	0	0	0	0	0	0
ATCG01310.1	ATCG01310	ATCG01310.1 | ribosomal protein L2 | ChrC:152806-154312 FORWARD LENGTH=274 | 201606;ATCG00830.1 | ribosomal protein L2 | ChrC:84337-85843 REVERSE LENGTH=274 | 201606	3	3	3	2	0	2	0	1	3	2	1	1	2	0	2	0	1	3	2	1	1	By MS/MS		By matching		By MS/MS	By MS/MS	By matching	By matching	By MS/MS	18428000	438750	0	3841500	0	1606800	5322200	1447500	899520	4871300	589880	0	336980	0	0	368020	0
ATCG01240.1	ATCG01240	ATCG01240.1 | ribosomal protein S7 | ChrC:140704-141171 FORWARD LENGTH=155 | 201606;ATCG00900.1 | Ribosomal protein S7p/S5e family protein | ChrC:97478-97945 REVERSE LENGTH=155 | 201606	4	4	4	4	2	2	1	4	3	1	1	2	4	2	2	1	4	3	1	1	2	By MS/MS	By MS/MS	By MS/MS	By MS/MS	By MS/MS	By MS/MS	By MS/MS	By MS/MS	By MS/MS	19874000	761630	1622100	2508900	550270	3445600	4765400	653900	617790	4948200	628750	623420	368390	0	975260	543350	0
ATCG01230.1	ATCG01230	ATCG01230.1 | ribosomal protein S12B | ChrC:139856-140650 FORWARD LENGTH=85 | 201606;ATCG00905.1 | ribosomal protein S12C | ChrC:97999-98793 REVERSE LENGTH=85 | 201606	2	2	2	0	1	1	1	1	1	1	1	1	0	1	1	1	1	1	1	1	1		By matching	By MS/MS	By matching	By MS/MS	By MS/MS	By MS/MS	By matching	By MS/MS	23738000	0	389620	791000	200770	446130	1509500	298130	238290	19865000	0	0	0	0	0	0	0
ATCG00830.1	ATCG00830	ATCG01310.1 | ribosomal protein L2 | ChrC:152806-154312 FORWARD LENGTH=274 | 201606;ATCG00830.1 | ribosomal protein L2 | ChrC:84337-85843 REVERSE LENGTH=274 | 201606	3	3	3	2	0	2	0	1	3	2	1	1	2	0	2	0	1	3	2	1	1	By MS/MS		By matching		By MS/MS	By MS/MS	By matching	By matching	By MS/MS	18428000	438750	0	3841500	0	1606800	5322200	1447500	899520	4871300	589880	0	336980	0	0	368020	0
ATCG00900.1	ATCG00900	ATCG01240.1 | ribosomal protein S7 | ChrC:140704-141171 FORWARD LENGTH=155 | 201606;ATCG00900.1 | Ribosomal protein S7p/S5e family protein | ChrC:97478-97945 REVERSE LENGTH=155 | 201606	4	4	4	4	2	2	1	4	3	1	1	2	4	2	2	1	4	3	1	1	2	By MS/MS	By MS/MS	By MS/MS	By MS/MS	By MS/MS	By MS/MS	By MS/MS	By MS/MS	By MS/MS	19874000	761630	1622100	2508900	550270	3445600	4765400	653900	617790	4948200	628750	623420	368390	0	975260	543350	0
ATCG00905.1	ATCG00905	ATCG01230.1 | ribosomal protein S12B | ChrC:139856-140650 FORWARD LENGTH=85 | 201606;ATCG00905.1 | ribosomal protein S12C | ChrC:97999-98793 REVERSE LENGTH=85 | 201606	2	2	2	0	1	1	1	1	1	1	1	1	0	1	1	1	1	1	1	1	1		By matching	By MS/MS	By matching	By MS/MS	By MS/MS	By MS/MS	By matching	By MS/MS	23738000	0	389620	791000	200770	446130	1509500	298130	238290	19865000	0	0	0	0	0	0	0
ATCG01060.1	ATCG01060	ATCG01060.1 | iron-sulfur cluster binding%3Belectron carriers%3B4 iron%2C 4 sulfur cluster binding protein | ChrC:117318-117563 REVERSE LENGTH=81 | 201606	1	1	1	1	0	1	0	0	1	0	0	0	1	0	1	0	0	1	0	0	0	By MS/MS		By MS/MS			By MS/MS				1853200	764560	0	0	0	0	1088700	0	0	0	0	0	0	0	0	101250	0
ATCG01070.1	ATCG01070	ATCG01070.1 | NADH-ubiquinone/plastoquinone oxidoreductase chain 4L | ChrC:117804-118109 REVERSE LENGTH=101 | 201606	1	1	1	0	0	1	0	0	1	1	0	0	0	0	1	0	0	1	1	0	0			By MS/MS			By MS/MS	By MS/MS			982530	0	0	350070	0	0	444330	188120	0	0	0	0	0	0	0	0	44425
ATCG01090.1	ATCG01090	ATCG01090.1 | NADPH dehydrogenase | ChrC:119244-119762 REVERSE LENGTH=172 | 201606	1	1	1	1	0	1	0	0	1	1	1	0	1	0	1	0	0	1	1	1	0	By MS/MS		By MS/MS			By MS/MS	By MS/MS	By MS/MS		6762700	226530	0	2754900	0	0	1930300	915050	935840	0	0	0	0	0	0	0	0
ATCG01100.1	ATCG01100	ATCG01100.1 | NADH dehydrogenase family protein | ChrC:119847-122009 REVERSE LENGTH=360 | 201606	1	1	1	1	1	1	0	0	0	0	0	1	1	1	1	0	0	0	0	0	1	By MS/MS	By MS/MS	By MS/MS						By MS/MS	4147600	202510	579360	548600	0	0	0	0	0	2817200	0	0	0	0	0	0	0
ATCG01120.1	ATCG01120	ATCG01120.1 | chloroplast ribosomal protein S15 | ChrC:123296-123562 REVERSE LENGTH=88 | 201606	1	1	1	0	0	1	0	0	1	1	0	0	0	0	1	0	0	1	1	0	0			By MS/MS			By MS/MS	By MS/MS			1446200	0	0	470630	0	0	975550	0	0	0	0	0	0	0	0	90726	0
ATMG00070.1	ATMG00070	ATMG00070.1 | NADH dehydrogenase subunit 9 | ChrM:23663-24235 REVERSE LENGTH=190 | 201606	2	2	2	1	0	0	0	0	0	0	0	2	1	0	0	0	0	0	0	0	2	By matching								By MS/MS	14398000	110140	0	0	0	0	0	0	0	14288000	0	0	0	0	0	0	0
ATMG00510.1	ATMG00510	ATMG00510.1 | NADH dehydrogenase subunit 7 | ChrM:132071-138153 FORWARD LENGTH=394 | 201606	2	2	2	0	1	0	0	1	0	0	0	2	0	1	0	0	1	0	0	0	2		By matching			By matching				By MS/MS	10564000	0	409580	0	0	416610	0	0	0	9737700	0	0	0	0	0	0	0
CON__ENSEMBL:ENSBTAP00000038253;CON__REFSEQ:XP_932229;CON__P07744;CON__P19013	CON__ENSEMBL:ENSBTAP00000038253		10	1	1	6	6	8	4	4	5	5	4	5	0	0	1	0	0	0	0	0	0	By matching	By matching	By MS/MS	By matching	By matching	By matching	By matching	By matching	By matching	351720	0	0	351720	0	0	0	0	0	0	0	0	33067	0	0	0	0
CON__O43790;CON__Q14533	CON__O43790;CON__Q14533	;	6	1	1	0	6	0	0	0	0	0	0	0	0	1	0	0	0	0	0	0	0		By MS/MS								594060	0	594060	0	0	0	0	0	0	0	0	187270	0	0	0	0	0
CON__Q9D646;CON__O76011;CON__Q8IUT8	CON__Q9D646;CON__O76011;CON__Q8IUT8	;;	4	1	0	0	4	0	0	1	1	0	1	1	0	0	0	0	0	0	0	0	0		By MS/MS			By matching	By matching		By matching	By matching	293930	0	293930	0	0	0	0	0	0	0	0	92656	0	0	0	0	0
CON__P02533;CON__Q6IFX2;CON__Q04695;CON__P19012;CON__Q9QWL7;CON__A2A4G1;CON__P08727;CON__P19001;CON__Q3ZAW8;CON__Q9Z2K1;CON__Q7Z3Y9;CON__Q61782;CON__A2AB72;CON__Q8N1A0;CON__Q9D312;CON__P35900;CON__P05784;CON__Q99456	CON__P02533;CON__Q6IFX2;CON__Q04695	;;	11	4	4	7	6	11	5	6	6	10	4	4	1	1	4	1	1	2	4	0	1	By matching	By MS/MS	By MS/MS	By MS/MS	By matching	By matching	By MS/MS	By matching	By matching	14077000	80066	570170	5078700	684960	167250	808780	6037500	0	649180	0	0	645980	0	0	342680	989820
CON__P48668;CON__P04259;CON__P02538;CON__O95678;CON__Q8VED5	CON__P48668;CON__P04259;CON__P02538	;;	7	1	1	5	5	2	2	4	2	4	4	2	1	1	0	0	1	0	1	1	0	By matching	By matching	By matching	By matching	By matching	By matching	By MS/MS	By matching	By matching	4912100	275290	646590	0	0	600880	0	2667600	721710	0	0	0	0	0	0	0	0
CON__P02662	CON__P02662		2	2	2	1	0	0	0	0	0	0	0	1	1	0	0	0	0	0	0	0	1	By MS/MS								By MS/MS	1491200	919970	0	0	0	0	0	0	0	571220	0	0	0	0	0	0	0
CON__P02769	CON__P02769		2	2	2	0	2	0	0	0	0	0	0	0	0	2	0	0	0	0	0	0	0		By MS/MS								636840	0	636840	0	0	0	0	0	0	0	0	200750	0	0	0	0	0
CON__P04264;CON__Q6IFZ6;CON__Q7Z794;CON__H-INV:HIT000016045;CON__P05787;CON__Q9R0H5;CON__Q6NXH9	CON__P04264		28	28	18	21	16	27	12	17	18	19	14	16	15	10	18	7	12	12	12	9	10	By MS/MS	By MS/MS	By MS/MS	By MS/MS	By MS/MS	By MS/MS	By MS/MS	By MS/MS	By MS/MS	557220000	19579000	65189000	192740000	23242000	28521000	44372000	91781000	35408000	56392000	17126000	18797000	13570000	35079000	11604000	3755300	17959000
CON__P08779	CON__P08779		12	9	5	6	5	8	5	5	4	11	4	3	0	0	1	1	0	0	5	0	0	By MS/MS	By MS/MS	By MS/MS	By MS/MS	By MS/MS	By MS/MS	By MS/MS	By MS/MS	By MS/MS	33216000	952730	2688800	8802600	1881600	1654700	599880	13498000	1607400	1529800	1196100	884620	811300	1872600	689030	0	2825500
CON__P13645;CON__P02535-1;CON__Q148H6;CON__Q7Z3Y7;CON__Q7Z3Z0;CON__Q7Z3Y8;CON__Q2M2I5	CON__P13645		19	19	15	17	14	17	12	16	18	17	16	12	13	11	13	9	12	14	14	13	10	By MS/MS	By MS/MS	By MS/MS	By MS/MS	By MS/MS	By MS/MS	By MS/MS	By MS/MS	By MS/MS	432000000	17106000	62892000	107910000	19132000	24278000	61087000	60141000	40497000	38959000	15126000	19909000	8845800	22387000	9892400	4892200	13361000
CON__P13647	CON__P13647		9	6	2	5	6	3	3	3	1	4	4	2	2	1	1	1	1	0	0	0	1	By MS/MS	By MS/MS	By MS/MS	By MS/MS	By MS/MS	By matching	By MS/MS	By MS/MS	By matching	7360300	470660	1665100	863710	724590	364910	0	1318300	732050	1220900	0	334960	0	585890	0	0	596990
CON__P35527	CON__P35527		17	17	17	9	5	17	6	7	10	15	9	6	9	5	17	6	7	10	15	9	6	By MS/MS	By MS/MS	By MS/MS	By MS/MS	By MS/MS	By MS/MS	By MS/MS	By MS/MS	By MS/MS	397780000	4209400	11908000	199680000	11427000	10824000	30903000	93331000	23186000	12305000	5292500	5331800	16167000	11015000	5542000	3498000	17972000
CON__P35908v2;CON__P35908;CON__Q5XKE5;CON__P12035;CON__Q01546	CON__P35908v2;CON__P35908	;	18	15	10	15	15	15	8	11	13	13	12	7	8	7	10	3	5	8	8	6	1	By MS/MS	By MS/MS	By MS/MS	By MS/MS	By MS/MS	By MS/MS	By MS/MS	By MS/MS	By MS/MS	125340000	5030200	25257000	25731000	5209900	6773100	14596000	19769000	9462200	13515000	4143200	5623100	2535600	7535700	2856100	1393000	5096200
CON__Q6NT21;CON__P78385	CON__Q6NT21;CON__P78385	;	6	2	0	0	5	0	0	1	1	0	0	1	0	0	0	0	0	0	0	0	0		By MS/MS			By matching	By matching			By matching	1662500	0	1662500	0	0	0	0	0	0	0	0	524090	0	0	0	0	0
CON__P78386;CON__Q9NSB4	CON__P78386		6	6	1	0	5	0	0	1	1	0	0	1	0	1	0	0	0	0	0	0	0		By MS/MS			By matching	By MS/MS			By MS/MS	5773000	0	4666600	0	0	137820	0	0	0	968630	0	1471100	0	0	0	0	0
CON__Q14525;CON__Q9UE12;CON__Q15323;CON__Q6NTB9;CON__O76009;CON__Q14532;CON__Q92764;CON__Q497I4	CON__Q14525;CON__Q9UE12;CON__Q15323;CON__Q6NTB9;CON__O76009;CON__Q14532	;;;;;	5	4	1	1	5	1	1	2	2	1	2	2	0	1	0	0	0	0	0	0	0	By matching	By MS/MS	By matching	By matching	By matching	By matching	By matching	By matching	By matching	6550300	0	4943400	0	0	90796	606200	0	56528	853370	0	1558300	0	0	0	0	0
REV__AT1G65110.1;REV__AT1G65110.2	REV__AT1G65110.1;REV__AT1G65110.2	AT1G65110.1 | Ubiquitin carboxyl-terminal hydrolase-related protein | Chr1:24183959-24188330 REVERSE LENGTH=1094 | 201606;AT1G65110.2 | Ubiquitin carboxyl-terminal hydrolase-related protein | Chr1:24183959-24188330 REVERSE LENGTH=1095 | 201606	1	1	1	1	0	1	0	0	1	1	1	0	1	0	1	0	0	1	1	1	0	By MS/MS		By MS/MS			By MS/MS	By MS/MS	By MS/MS		24531000	672470	0	6384800	0	0	3055800	5598700	8818900	0	0	0	0	0	0	0	0
REV__AT3G25960.1;REV__AT3G04050.1	REV__AT3G25960.1;REV__AT3G04050.1	AT3G25960.1 | Pyruvate kinase family protein | Chr3:9498439-9499932 FORWARD LENGTH=497 | 201606;AT3G04050.1 | Pyruvate kinase family protein | Chr3:1049795-1051522 FORWARD LENGTH=510 | 201606	1	1	1	0	1	0	0	0	0	0	0	1	0	1	0	0	0	0	0	0	1		By matching							By MS/MS	5239200	0	653980	0	0	0	0	0	0	4585300	0	0	0	0	0	0	0
REV__AT3G44695.1	REV__AT3G44695.1	AT3G44695.1 | transmembrane protein | Chr3:16236343-16236981 REVERSE LENGTH=212 | 201606	1	1	1	0	0	1	0	0	0	1	1	0	0	0	1	0	0	0	1	1	0			By MS/MS				By MS/MS	By MS/MS		2601300	0	0	1191400	0	0	0	672580	737350	0	0	0	0	0	0	0	0
REV__AT3G50210.2;REV__AT3G50210.4;REV__AT3G50210.3;REV__AT3G50210.1	REV__AT3G50210.2;REV__AT3G50210.4;REV__AT3G50210.3;REV__AT3G50210.1	AT3G50210.2 | 2-oxoglutarate (2OG) and Fe(II)-dependent oxygenase superfamily protein | Chr3:18614338-18615809 REVERSE LENGTH=250 | 201606;AT3G50210.4 | 2-oxoglutarate (2OG) and Fe(II)-dependent oxygenase superfamily protein | Chr3:18614338-18616229 REVERS	1	1	1	0	0	0	0	0	0	0	0	1	0	0	0	0	0	0	0	0	1									By MS/MS	3614600	0	0	0	0	0	0	0	0	3614600	0	0	0	0	0	0	0
REV__AT4G01310.1	REV__AT4G01310.1	AT4G01310.1 | Ribosomal L5P family protein | Chr4:544166-545480 REVERSE LENGTH=262 | 201606	1	1	1	1	0	0	0	0	1	1	0	0	1	0	0	0	0	1	1	0	0	By MS/MS					By MS/MS	By MS/MS			11964000	3954600	0	0	0	0	4680000	3329400	0	0	0	0	0	0	0	0	393130
REV__AT5G10720.1	REV__AT5G10720.1	AT5G10720.1 | histidine kinase 5 | Chr5:3386835-3390541 FORWARD LENGTH=922 | 201606	1	1	1	0	0	0	0	0	0	0	1	0	0	0	0	0	0	0	0	1	0								By MS/MS		1435700	0	0	0	0	0	0	0	1435700	0	0	0	0	0	0	0	0
REV__AT5G19400.5;REV__AT5G19400.4;REV__AT5G19400.3;REV__AT5G19400.2;REV__AT5G19400.1	REV__AT5G19400.5;REV__AT5G19400.4;REV__AT5G19400.3;REV__AT5G19400.2;REV__AT5G19400.1	AT5G19400.5 | Telomerase activating protein Est1 | Chr5:6540603-6544262 FORWARD LENGTH=1027 | 201606;AT5G19400.4 | Telomerase activating protein Est1 | Chr5:6540603-6544262 FORWARD LENGTH=1027 | 201606;AT5G19400.3 | Telomerase activating protein Est1 | Chr	1	1	1	0	0	0	0	0	0	0	0	1	0	0	0	0	0	0	0	0	1									By MS/MS	5176000	0	0	0	0	0	0	0	0	5176000	0	0	0	0	0	0	0
REV__AT5G33390.1	REV__AT5G33390.1	AT5G33390.1 | glycine-rich protein | Chr5:12662372-12662728 FORWARD LENGTH=118 | 201606	1	1	1	0	0	0	0	0	0	0	0	1	0	0	0	0	0	0	0	0	1									By MS/MS	7484700	0	0	0	0	0	0	0	0	7484700	0	0	0	0	0	0	0
[truncated: 4 more columns]
