# Supplementary material for: Structural and Functional Heat Stress Responses of Chloroplasts of Arabidopsis thaliana
Source: Genes (Basel). 2020 Jun 12;11(6):650. doi: 10.3390/genes11060650 (PMC7349189; doi:10.3390/genes11060650)
Supplement: Supplementary file 1 [file genes-11-00650-s001.zip › Supplements/genes-823349-supplementary_table2.xlsx]

## Sheet: Tabelle1
Majority protein ID	Protein IDs	SUBA based localization	Fasta headers / function	Identification type wt-ctl	Identification type toc64-ctl	Identification type ppi-ctl	Identification type wt-HSI	Identification type toc64-HSI	Identification type ppi-HSI	Identification type wt-HSII	Identification type toc64-HSII	Identification type ppi-HSII
AT1G01080	AT1G01080.3;AT1G01080.1;AT1G01080.2	plastid	RNA-binding (RRM/RBD/RNP motifs) family protein			By MS/MS			By MS/MS	By MS/MS
AT1G01090	AT1G01090.1	plastid	pyruvate dehydrogenase E1 alpha			By matching			By MS/MS	By matching	By matching
AT1G02560	AT1G02560.1	plastid	nuclear encoded CLP protease 5					By matching				By MS/MS
AT1G02910	AT1G02910.2;AT1G02910.1	plastid	tetratricopeptide repeat (TPR)-containing protein	By MS/MS	By matching	By MS/MS			By MS/MS	By MS/MS	By MS/MS	By MS/MS
AT1G03130	AT1G03130.1	plastid	photosystem I subunit D-2	By matching	By MS/MS	By MS/MS	By matching	By matching	By matching	By matching	By MS/MS	By matching
AT1G03160	AT1G03160.3;AT1G03160.2;AT1G03160.4;AT1G03160.1	plastid	FZO-like	By matching		By MS/MS			By MS/MS	By matching	By matching
AT1G03475	AT1G03475.1;AT4G03205.1;AT4G03205.2	plastid	Coproporphyrinogen III oxidase	By matching	By MS/MS	By MS/MS	By MS/MS	By matching	By MS/MS	By MS/MS
AT1G03600	AT1G03600.1	plastid	photosystem II family protein	By MS/MS	By MS/MS	By MS/MS	By MS/MS	By MS/MS	By MS/MS	By MS/MS	By MS/MS	By MS/MS
AT1G03630	AT1G03630.2;AT1G03630.1	plastid	PROTOCHLOROPHYLLIDE OXIDOREDUCTASE C	By MS/MS	By MS/MS	By MS/MS	By matching	By MS/MS	By MS/MS	By MS/MS	By MS/MS	By MS/MS
AT1G03680	AT1G03680.1	plastid	thioredoxin M-type 1	By MS/MS	By matching	By MS/MS		By matching	By MS/MS	By MS/MS	By MS/MS	By MS/MS
AT1G04410	AT1G04410.1	plasma membrane	Lactate/malate dehydrogenase family protein	By matching	By matching			By MS/MS				By MS/MS
AT1G04420	AT1G04420.1	plastid	NAD(P)-linked oxidoreductase superfamily protein	By matching	By MS/MS	By MS/MS			By MS/MS	By MS/MS	By MS/MS	By MS/MS
AT1G04620	AT1G04620.1	plastid	putative 7-hydroxymethyl chlorophyll(ide) a reductase (AtHCAR)		By MS/MS	By MS/MS		By matching	By MS/MS	By MS/MS	By MS/MS	By MS/MS
AT1G04630	AT1G04630.1;AT2G33220.1;AT2G33220.2	mitochondrion	GRIM-19 protein									By MS/MS
AT2G33220	AT1G04630.1;AT2G33220.1;AT2G33220.2	mitochondrion	GRIM-19 protein;									By MS/MS
AT1G04710	AT1G04710.1	peroxisome	peroxisomal 3-ketoacyl-CoA thiolase 4									By MS/MS
AT1G05190	AT1G05190.1	plastid	Ribosomal protein L6 family	By MS/MS	By MS/MS	By MS/MS	By MS/MS	By MS/MS	By MS/MS	By MS/MS	By MS/MS	By matching
AT1G06190	AT1G06190.2;AT1G06190.4;AT1G06190.3;AT1G06190.1;AT1G06190.5	mitochondrion	Rho termination factor			By matching			By MS/MS
AT1G06430	AT1G06430.3;AT1G06430.2;AT1G06430.1;AT5G15250.2;AT5G15250.1	plastid	FTSH protease 8	By matching	By MS/MS	By MS/MS	By MS/MS	By matching	By MS/MS	By matching	By MS/MS	By MS/MS
AT1G06680	AT1G06680.1;AT1G06680.2;AT2G30790.1	plastid	photosystem II subunit P-1	By MS/MS	By MS/MS	By MS/MS	By MS/MS	By MS/MS	By MS/MS	By MS/MS	By MS/MS	By MS/MS
AT1G06950	AT1G06950.1	plastid	translocon at the inner envelope membrane of chloroplasts 110	By MS/MS	By MS/MS	By MS/MS	By MS/MS	By MS/MS	By MS/MS	By MS/MS	By MS/MS	By MS/MS
AT1G07320	AT1G07320.4;AT1G07320.3;AT1G07320.2;AT1G07320.1	plastid	ribosomal protein L4	By MS/MS	By MS/MS	By MS/MS	By MS/MS	By matching	By MS/MS	By MS/MS	By MS/MS	By MS/MS
AT1G08550	AT1G08550.3;AT1G08550.2;AT1G08550.1	plastid	non-photochemical quenching 1	By matching		By MS/MS					By matching
AT1G08640	AT1G08640.1	plastid	Chloroplast J-like domain 1			By MS/MS			By MS/MS			By MS/MS
AT1G09210	AT1G09210.1	endoplasmic reticulum	calreticulin 1b;Encodes one of three Arabidopsis calreticulins.				By matching					By MS/MS
AT1G09340	AT1G09340.1;AT1G09340.2	plastid	chloroplast RNA binding	By MS/MS	By MS/MS	By MS/MS	By matching	By MS/MS	By MS/MS	By MS/MS	By MS/MS	By MS/MS
AT1G09640	AT1G09640.1	cytosol	Translation elongation factor EF1B, gamma chain;		By matching		By MS/MS	By MS/MS
AT1G10290	AT1G10290.1;AT1G59610.1	golgi	dynamin-like protein 6;involved in trafficking from the trans-Golgi Network to the central vacuole.									By MS/MS
AT1G59610	AT1G10290.1;AT1G59610.1	plasma membrane	dynamin-like 3									By MS/MS
AT1G10510	AT1G10510.1	plastid	RNI-like superfamily protein	By matching		By MS/MS	By matching		By MS/MS
AT1G10760	AT1G10760.3;AT1G10760.2;AT1G10760.1	nucleus	Pyruvate phosphate dikinase, PEP/pyruvate binding domain			By matching			By MS/MS		By matching	By matching
AT1G11220	AT1G11220.2	cytosolic	cotton fiber			By MS/MS			By matching	By MS/MS
AT1G11430	AT1G11430.1	plastid	plastid developmental protein DAG, putative			By MS/MS			By MS/MS	By MS/MS	By MS/MS	By MS/MS
AT1G11860	AT1G11860.1;AT1G11860.2;AT1G11860.3	mitochondrion	Glycine cleavage T-protein family	By MS/MS	By MS/MS		By MS/MS	By MS/MS			By MS/MS
AT1G12230	AT1G12230.1;AT1G12230.2	plastid	Aldolase superfamily protein			By MS/MS			By MS/MS	By MS/MS
AT1G12240	AT1G12240.1	vacuole	Glycosyl hydrolases family 32 protein									By MS/MS
AT1G12250	AT1G12250.3;AT1G12250.2;AT1G12250.1	plastid	Pentapeptide repeat-containing protein	By matching		By MS/MS			By MS/MS	By MS/MS	By MS/MS	By matching
AT1G12410	AT1G12410.1	plastid	CLP protease proteolytic subunit 2		By matching	By MS/MS		By matching	By MS/MS	By MS/MS	By MS/MS	By matching
AT1G12840	AT1G12840.1	vacuole,golgi	vacuolar ATP synthase subunit C (VATC) / V-ATPase C subunit / vacuolar proton pump C subunit (DET3)				By MS/MS	By MS/MS			By MS/MS
AT1G12900	AT1G12900.4;AT1G12900.3;AT1G12900.1;AT1G12900.5;AT1G12900.2	plastid	glyceraldehyde 3-phosphate dehydrogenase A subunit 2	By MS/MS	By MS/MS	By MS/MS	By matching	By MS/MS	By MS/MS	By MS/MS	By MS/MS	By MS/MS
AT1G13300	AT1G13300.1	nucleus	nuclear localized member of the GARP family of transcription factors							By MS/MS
AT1G13440	AT1G13440.2;AT3G04120.1;AT1G13440.1	cytosol	glyceraldehyde-3-phosphate dehydrogenase C2		By MS/MS	By MS/MS	By MS/MS	By MS/MS			By MS/MS
AT3G04120	AT1G13440.2;AT3G04120.1;AT1G13440.1	cytosol,nucleus	glyceraldehyde-3-phosphate dehydrogenase C subunit 1		By MS/MS	By MS/MS	By MS/MS	By MS/MS			By MS/MS
AT1G13930	AT1G13930.3;AT1G13930.2;AT1G13930.1	nucleus	Involved in response to salt stress. Knockout mutants are hypersensitive to salt stress.		By MS/MS	By matching	By MS/MS	By MS/MS	By MS/MS		By MS/MS	By matching
AT1G14150	AT1G14150.2;AT1G14150.1	plastid	PsbQ-like 2	By MS/MS	By matching	By MS/MS			By MS/MS	By MS/MS	By MS/MS	By MS/MS
AT1G14345	AT1G14345.1	plastid	NAD(P)-linked oxidoreductase superfamily protein	By MS/MS	By MS/MS	By MS/MS			By MS/MS	By MS/MS	By MS/MS
AT1G15290	AT1G15290.2;AT1G15290.1;AT1G01320.2;AT1G01320.3;AT1G01320.1;AT4G28080.1	nucleus	Tetratricopeptide repeat (TPR)-like superfamily protein			By matching		By MS/MS
AT1G01320	AT1G15290.2;AT1G15290.1;AT1G01320.2;AT1G01320.3;AT1G01320.1;AT4G28080.1	nucleus	Tetratricopeptide repeat (TPR)-like superfamily protein;			By matching		By MS/MS
AT4G28080	AT1G15290.2;AT1G15290.1;AT1G01320.2;AT1G01320.3;AT1G01320.1;AT4G28080.1	nucleus	Tetratricopeptide repeat (TPR)-like superfamily protein;			By matching		By MS/MS
AT1G15690	AT1G15690.1;AT1G15690.2	vacuole	Inorganic H pyrophosphatase family protein	By matching			By MS/MS	By MS/MS			By matching	By MS/MS
AT1G15820	AT1G15820.1	plastid	light harvesting complex photosystem II subunit 6	By MS/MS	By MS/MS	By MS/MS	By MS/MS	By MS/MS	By MS/MS	By MS/MS	By MS/MS	By MS/MS
AT1G15980	AT1G15980.1	plastid	NDH-dependent cyclic electron flow 1 NDF1	By MS/MS		By MS/MS		By matching	By MS/MS	By MS/MS	By MS/MS	By MS/MS
AT1G16720	AT1G16720.3;AT1G16720.1;AT1G16720.2	plastid	high chlorophyll fluorescence phenotype 173		By MS/MS	By MS/MS		By matching	By MS/MS	By MS/MS	By matching	By MS/MS
AT1G16880	AT1G16880.1;AT1G16880.2	plastid	uridylyltransferase-related	By MS/MS	By MS/MS	By MS/MS		By MS/MS	By MS/MS	By MS/MS	By MS/MS	By MS/MS
AT1G17220	AT1G17220.1	plastid	Translation initiation factor 2, small GTP-binding protein	By matching		By MS/MS		By matching	By MS/MS	By MS/MS	By MS/MS
AT1G17380	AT1G17380.3;AT1G17380.1	plastid	jasmonate-zim-domain protein 5									By MS/MS
AT1G17650	AT1G17650.2;AT1G17650.1	plastid	glyoxylate reductase 2						By MS/MS			By matching
AT1G17870	AT1G17870.1	plastid	ethylene-dependent gravitropism-deficient and yellow-green-like 3			By MS/MS			By matching		By matching	By MS/MS
AT1G18170	AT1G18170.1	plastid	FKBP-like peptidyl-prolyl cis-trans isomerase family protein	By MS/MS	By MS/MS	By MS/MS	By matching	By MS/MS	By MS/MS	By MS/MS	By MS/MS	By matching
AT1G20020	AT1G20020.1;AT1G20020.3;AT1G20020.2	plastid	ferredoxin-NADP(+)-oxidoreductase 2	By MS/MS	By MS/MS	By MS/MS	By MS/MS	By MS/MS	By MS/MS	By MS/MS	By MS/MS	By MS/MS
AT1G20340	AT1G20340.1	plastid	plastocyanin, putatively involved in DNA-damage repair (AtPETE2/AtDRT112)	By MS/MS	By MS/MS	By MS/MS	By matching	By MS/MS	By MS/MS	By MS/MS	By MS/MS	By MS/MS
AT1G20620	AT1G20620.4;AT1G20620.5;AT1G20620.1;AT1G20620.6;AT1G20620.7;AT1G20620.2	peroxisome	catalase 3	By MS/MS	By MS/MS	By MS/MS	By MS/MS	By MS/MS	By MS/MS	By MS/MS	By MS/MS	By MS/MS
AT1G20630	AT1G20630.1	peroxisome	catalase 1	By matching	By matching	By matching		By matching	By matching	By matching		By MS/MS
AT1G20810	AT1G20810.2;AT1G20810.1	plastid	FKBP-like peptidyl-prolyl cis-trans isomerase family protein;			By MS/MS					By matching
AT1G21440	AT1G21440.2;AT1G21440.1	plastid	Phosphoenolpyruvate carboxylase family protein			By matching			By MS/MS	By matching	By matching	By matching
AT1G21500	AT1G21500.1	plastid	unknown protein	By matching	By matching	By MS/MS	By matching	By matching	By MS/MS	By MS/MS	By MS/MS	By MS/MS
AT1G22300	AT1G22300.3;AT1G22300.2;AT1G22300.1	cytosol	general regulatory factor 10;Encodes a 14-3-3 protein				By MS/MS	By MS/MS				By matching
AT1G22700	AT1G22700.3;AT1G22700.2;AT1G22700.1	plastid	Tetratricopeptide repeat (TPR)-like superfamily protein	By MS/MS		By MS/MS			By MS/MS	By matching	By matching	By matching
AT1G23190	AT1G23190.1;AT1G70730.1;AT1G70730.2;AT1G70730.3	cytosol	Phosphoglucomutase/phosphomannomutase family protein									By MS/MS
AT1G70730	AT1G23190.1;AT1G70730.1;AT1G70730.2;AT1G70730.3	cytosol	Phosphoglucomutase/phosphomannomutase family protein									By MS/MS
AT1G23310	AT1G23310.2;AT1G70580.4;AT1G70580.3;AT1G70580.2;AT1G70580.1;AT1G23310.1	peroxisome	glutamate:glyoxylate aminotransferase	By MS/MS				By matching	By MS/MS	By MS/MS		By MS/MS
AT1G70580	AT1G23310.2;AT1G70580.4;AT1G70580.3;AT1G70580.2;AT1G70580.1;AT1G23310.1	peroxisome, plastid	alanine-2-oxoglutarate aminotransferase 2	By MS/MS				By matching	By MS/MS	By MS/MS		By MS/MS
AT1G23740	AT1G23740.1	plastid	Oxidoreductase, zinc-binding dehydrogenase family protein	By MS/MS		By MS/MS			By MS/MS	By MS/MS	By MS/MS	By MS/MS
AT1G24360	AT1G24360.1	plastid	NAD(P)-binding Rossmann-fold superfamily protein;			By MS/MS			By matching	By MS/MS	By MS/MS
AT1G26630	AT1G26630.2;AT1G26630.1	cytosol	Eukaryotic translation initiation factor 5A-1 (eIF-5A 1) protein	By matching		By MS/MS	By MS/MS	By MS/MS	By MS/MS	By MS/MS	By MS/MS
AT1G29700	AT1G29700.2;AT1G29700.1	plastid	Metallo-hydrolase/oxidoreductase superfamily protein;			By MS/MS
AT1G29900	AT1G29900.1	plastid	carbamoyl phosphate synthetase B	By matching	By matching	By MS/MS			By MS/MS	By MS/MS	By MS/MS
AT1G29930	AT1G29930.1;AT1G29920.1;AT1G29910.1	plastid	chlorophyll A/B binding protein 1	By MS/MS	By MS/MS	By MS/MS	By MS/MS	By MS/MS	By MS/MS	By MS/MS	By MS/MS	By MS/MS
AT1G29910	AT1G29930.1;AT1G29920.1;AT1G29910.1	plastid	chlorophyll A/B binding protein 3	By MS/MS	By MS/MS	By MS/MS	By MS/MS	By MS/MS	By MS/MS	By MS/MS	By MS/MS	By MS/MS
AT1G29920	AT1G29930.1;AT1G29920.1;AT1G29910.1	plastid	chlorophyll A/B-binding protein 2;Encodes lhcb1.1	By MS/MS	By MS/MS	By MS/MS	By MS/MS	By MS/MS	By MS/MS	By MS/MS	By MS/MS	By MS/MS
AT1G30620	AT1G30620.5;AT1G30620.3;AT1G30620.6;AT1G30620.4;AT1G30620.2;AT1G30620.1;AT2G34850.4;AT2G34850.3;AT2G34850.2;AT2G34850.1;AT4G20460.1;AT5G44480.4;AT5G44480.3;AT5G44480.2;AT5G44480.1	mitochondrion	NAD(P)-binding Rossmann-fold superfamily protein									By MS/MS
AT2G34850	AT1G30620.5;AT1G30620.3;AT1G30620.6;AT1G30620.4;AT1G30620.2;AT1G30620.1;AT2G34850.4;AT2G34850.3;AT2G34850.2;AT2G34850.1;AT4G20460.1;AT5G44480.4;AT5G44480.3;AT5G44480.2;AT5G44480.1	golgi	MATERNAL EFFECT EMBRYO ARREST 25, MEE25									By MS/MS
AT4G20460	AT1G30620.5;AT1G30620.3;AT1G30620.6;AT1G30620.4;AT1G30620.2;AT1G30620.1;AT2G34850.4;AT2G34850.3;AT2G34850.2;AT2G34850.1;AT4G20460.1;AT5G44480.4;AT5G44480.3;AT5G44480.2;AT5G44480.1	mitochondria	NAD(P)-binding Rossmann-fold superfamily protein									By MS/MS
AT1G31330	AT1G31330.1	plastid	photosystem I subunit F	By MS/MS	By MS/MS	By MS/MS	By MS/MS	By MS/MS	By MS/MS	By MS/MS	By MS/MS	By MS/MS
AT1G32060	AT1G32060.1	plastid	phosphoribulokinase	By MS/MS	By MS/MS	By MS/MS	By matching	By matching	By MS/MS	By MS/MS	By MS/MS	By MS/MS
AT1G32440	AT1G32440.1;AT5G52920.1	plastid	plastidial pyruvate kinase 3		By MS/MS	By MS/MS		By MS/MS	By MS/MS	By MS/MS	By MS/MS	By MS/MS
AT5G52920	AT1G32440.1;AT5G52920.1	plastid	plastidic pyruvate kinase beta subunit 1		By MS/MS	By MS/MS		By MS/MS	By MS/MS	By MS/MS	By MS/MS	By MS/MS
AT1G32900	AT1G32900.1	plastid	UDP-Glycosyltransferase superfamily protein	By MS/MS	By MS/MS	By MS/MS	By matching	By MS/MS	By MS/MS	By MS/MS	By MS/MS	By MS/MS
AT1G32990	AT1G32990.1	plastid	plastid ribosomal protein l11	By MS/MS	By MS/MS	By MS/MS		By MS/MS	By MS/MS		By matching	By MS/MS
AT1G33810	AT1G33810.1	plastid	unknown protein	By MS/MS		By MS/MS			By MS/MS	By matching	By matching	By matching
AT1G33850	AT1G33850.1	nucleus	S19									By MS/MS
AT1G34000	AT1G34000.1	plastid	one-helix protein 2	By MS/MS	By MS/MS	By MS/MS		By MS/MS	By MS/MS	By MS/MS	By MS/MS	By MS/MS
AT1G34430	AT1G34430.1	plastid	2-oxoacid dehydrogenases acyltransferase family protein	By matching		By MS/MS			By MS/MS	By MS/MS	By matching	By matching
AT1G42960	AT1G42960.1	plastid	expressed protein localized to the inner membrane of the chloroplast.	By matching		By MS/MS		By matching	By MS/MS	By matching	By matching	By MS/MS
AT1G42970	AT1G42970.1	plastid	subunit	By MS/MS	By MS/MS	By MS/MS	By MS/MS	By MS/MS	By MS/MS	By MS/MS	By MS/MS	By MS/MS
AT1G44575	AT1G44575.1;AT1G44575.3;AT1G44575.2	plastid	Chlorophyll A-B binding family protein, PsbS	By MS/MS	By MS/MS	By MS/MS	By MS/MS	By MS/MS	By MS/MS	By MS/MS	By MS/MS	By MS/MS
AT1G45474	AT1G45474.2;AT1G45474.1	plastid	photosystem I light harvesting complex gene 5	By MS/MS	By matching	By MS/MS			By MS/MS	By MS/MS	By MS/MS
AT1G48280	AT1G48280.1	nucleus	hydroxyproline-rich glycoprotein family protein									By MS/MS
AT1G48610	AT1G48610.2;AT1G48610.1	nucleus	AT hook motif-containing protein			By MS/MS
AT1G49970	AT1G49970.1	plastid	CLP protease proteolytic subunit 1		By matching	By MS/MS	By matching		By MS/MS	By MS/MS	By MS/MS
AT1G50250	AT1G50250.1	plastid	FTSH protease 1	By matching	By MS/MS	By MS/MS	By matching	By matching	By MS/MS	By MS/MS	By MS/MS	By MS/MS
AT1G50450	AT1G50450.1	plastid	Saccharopine dehydrogenase	By matching		By MS/MS			By MS/MS	By MS/MS	By MS/MS
AT1G50900	AT1G50900.1	plastid	Ankyrin repeat family protein	By matching		By MS/MS			By MS/MS	By MS/MS	By MS/MS
AT1G51110	AT1G51110.1	plastid	/ fibrillin family protein	By MS/MS	By MS/MS	By MS/MS		By MS/MS	By MS/MS	By MS/MS	By MS/MS	By MS/MS
AT1G51980	AT1G51980.2;AT3G16480.1;AT1G51980.1	mitochondrion	Insulinase (Peptidase family M16) protein				By MS/MS	By MS/MS
AT3G16480	AT1G51980.2;AT3G16480.1;AT1G51980.1	mitochondrion	mitochondrial processing peptidase alpha subunit;				By MS/MS	By MS/MS
AT1G52220	AT1G52220.1;AT1G52220.3;AT1G52220.4;AT1G52220.2	plastid	unknown protein	By matching		By MS/MS			By MS/MS	By MS/MS	By matching
AT1G52510	AT1G52510.1;AT1G52510.2	plastid	alpha/beta-Hydrolases superfamily protein;	By matching		By MS/MS		By matching	By matching
AT1G54500	AT1G54500.1	plastid	Rubredoxin-like superfamily protein		By MS/MS	By MS/MS			By MS/MS	By matching	By MS/MS	By matching
AT1G54780	AT1G54780.1	plastid	thylakoid lumen 18.3 kDa protein	By MS/MS	By MS/MS	By MS/MS	By matching	By MS/MS	By MS/MS	By MS/MS	By MS/MS	By MS/MS
AT1G55480	AT1G55480.1	plastid	putative photosystem II assembly factor (AtMET1)	By MS/MS	By MS/MS	By MS/MS		By matching	By MS/MS	By MS/MS	By MS/MS	By MS/MS
AT1G55490	AT1G55490.5;AT1G55490.4;AT1G55490.3;AT1G55490.2;AT1G55490.1;AT5G56500.2;AT5G56500.1	plastid	chaperonin 60 beta	By MS/MS	By MS/MS	By MS/MS	By MS/MS	By MS/MS	By MS/MS	By MS/MS	By MS/MS	By MS/MS
AT5G56500	AT1G55490.5;AT1G55490.4;AT1G55490.3;AT1G55490.2;AT1G55490.1;AT5G56500.2;AT5G56500.1	plastid	TCP-1/cpn60 chaperonin family protein;	By MS/MS	By MS/MS	By MS/MS	By MS/MS	By MS/MS	By MS/MS	By MS/MS	By MS/MS	By MS/MS
AT1G55670	AT1G55670.1	plastid	photosystem I subunit G	By MS/MS		By MS/MS			By MS/MS	By MS/MS	By MS/MS	By MS/MS
AT1G56070	AT1G56070.3;AT1G56070.2;AT1G56070.1;AT3G12915.2;AT3G12915.1	cytosol	Ribosomal protein S5/Elongation factor G/III/V family protein	By matching		By matching	By MS/MS	By MS/MS	By matching		By matching
AT1G56190	AT1G56190.2;AT1G56190.1	plastid	Phosphoglycerate kinase family protein	By matching	By matching	By MS/MS	By matching	By matching	By MS/MS	By MS/MS	By matching	By matching
AT1G56340	AT1G56340.2;AT1G56340.1	endoplasmic reticulum	calreticulin 1a									By MS/MS
AT1G56500	AT1G56500.3;AT1G56500.1;AT1G56500.2	plastid	haloacid dehalogenase-like hydrolase family protein SOQ1	By MS/MS	By MS/MS	By MS/MS		By MS/MS	By MS/MS	By MS/MS	By MS/MS	By matching
AT1G57720	AT1G57720.2;AT1G57720.1	cytosol	Translation elongation factor EF1B, gamma chain;				By MS/MS	By MS/MS
AT1G61520	AT1G61520.2;AT1G61520.3;AT1G61520.1	plastid	glyceraldehyde 3-phosphate dehydrogenase A	By MS/MS	By MS/MS	By MS/MS	By MS/MS	By MS/MS	By MS/MS	By MS/MS	By MS/MS	By MS/MS
AT1G62750	AT1G62750.1	plastid	Translation elongation factor EFG/EF2 protein	By MS/MS		By MS/MS		By MS/MS	By MS/MS		By MS/MS	By MS/MS
AT1G63940	AT1G63940.4;AT1G63940.1;AT1G63940.2;AT1G63940.3	plastid	monodehydroascorbate reductase 6	By MS/MS	By MS/MS	By MS/MS	By matching	By MS/MS	By MS/MS	By MS/MS	By MS/MS	By MS/MS
AT1G63970	AT1G63970.1	plastid	isoprenoid F			By MS/MS			By MS/MS		By MS/MS
AT1G64200	AT1G64200.3;AT4G11150.1;AT1G64200.2;AT1G64200.1	vacuole	vacuolar H+-ATPase subunit E isoform 3;					By MS/MS
AT4G11150	AT1G64200.3;AT4G11150.1;AT1G64200.2;AT1G64200.1	vacuole,golgi	vacuolar ATP synthase subunit E1.
AT1G64355	AT1G64355.1	plastid	1-acyl-sn-glycerol-3-phosphate acyltransferase	By matching		By MS/MS			By MS/MS	By MS/MS	By MS/MS
AT1G64770	AT1G64770.1;AT1G64770.2;AT1G64770.3	plastid	NDH-dependent cyclic electron flow 1	By matching		By MS/MS			By MS/MS	By matching	By matching	By matching
AT1G65230	AT1G65230.1	plastid	Uncharacterized conserved protein (DUF2358)			By MS/MS			By MS/MS	By MS/MS	By MS/MS
AT1G65260	AT1G65260.2;AT1G65260.1	plastid	plastid transcriptionally active 4	By MS/MS		By MS/MS			By MS/MS	By MS/MS	By MS/MS	By MS/MS
AT1G65930	AT1G65930.1;AT1G54340.1	cytosol	cytosolic NADP+-dependent isocitrate dehydrogenase					By MS/MS				By matching
AT1G54340	AT1G65930.1;AT1G54340.1	peroxisome	isocitrate dehydrogenase;NADP-specific isocitrate dehydrogenase (ICDH)					By MS/MS				By matching
AT1G66670	AT1G66670.1	plastid	CLP protease proteolytic subunit 3			By matching			By MS/MS	By MS/MS
AT1G67090	AT1G67090.1;AT1G67090.2	plastid	ribulose bisphosphate carboxylase small chain 1A	By MS/MS	By MS/MS	By MS/MS	By MS/MS	By MS/MS	By MS/MS	By MS/MS	By MS/MS	By MS/MS
AT1G67280	AT1G67280.1;AT1G67280.2	plastid	Glyoxalase/Bleomycin resistance protein/Dioxygenase superfamily protein	By MS/MS		By MS/MS		By MS/MS	By MS/MS	By matching	By MS/MS	By MS/MS
AT1G67700	AT1G67700.3;AT1G67700.4;AT1G67700.1;AT1G67700.5;AT1G67700.2	plastid	unknown protein	By matching	By matching	By MS/MS	By MS/MS	By MS/MS	By MS/MS	By MS/MS	By MS/MS	By MS/MS
AT1G68010	AT1G68010.3;AT1G68010.1;AT1G68010.2	peroxisome, plastid	hydroxypyruvate reductase;Encodes hydroxypyruvate reductase.					By MS/MS
AT1G68830	AT1G68830.1	plastid	STT7 homolog STN7	By matching		By MS/MS			By MS/MS	By MS/MS	By MS/MS	By MS/MS
AT1G69200	AT1G69200.1	plastid	fructokinase-like 2	By matching		By MS/MS			By MS/MS
AT1G69740	AT1G69740.3;AT1G69740.2;AT1G69740.1	plastid	Aldolase superfamily protein	By matching		By MS/MS			By MS/MS	By MS/MS	By MS/MS	By MS/MS
AT1G70140	AT1G70140.1	plasma membrane	formin 8									By MS/MS
AT1G70760	AT1G70760.1	plastid	inorganic carbon transport protein-related	By matching		By MS/MS			By MS/MS	By MS/MS	By MS/MS
AT1G71500	AT1G71500.1	plastid	Rieske (2Fe-2S) domain-containing protein	By MS/MS	By MS/MS	By MS/MS		By MS/MS	By MS/MS	By MS/MS	By MS/MS	By MS/MS
AT1G71810	AT1G71810.1	plastid	Protein kinase superfamily protein;			By MS/MS			By matching	By matching	By matching
AT1G72150	AT1G72150.1	plasma membrane	PATELLIN 1	By matching	By MS/MS	By MS/MS	By MS/MS	By MS/MS				By matching
AT1G72370	AT1G72370.2;AT1G72370.1;AT3G04770.2;AT3G04770.1	cytosol	40s ribosomal protein SA;acidic protein associated to 40S ribosomal subunit of ribosomes					By MS/MS
AT1G74070	AT1G74070.2;AT1G74070.1	plastid	Cyclophilin-like peptidyl-prolyl cis-trans isomerase family protein	By MS/MS	By MS/MS	By MS/MS		By MS/MS	By MS/MS	By MS/MS	By MS/MS	By MS/MS
AT1G74470	AT1G74470.1	plastid	Pyridine nucleotide-disulphide oxidoreductase family protein	By MS/MS	By MS/MS	By MS/MS	By MS/MS	By MS/MS	By MS/MS	By MS/MS	By MS/MS	By MS/MS
AT1G74730	AT1G74730.1	plastid	protein of unknown function, involved in organization of LHC-II (AtRIQ2)	By MS/MS	By matching	By MS/MS			By MS/MS	By matching	By MS/MS	By MS/MS
AT1G74960	AT1G74960.3;AT1G74960.2;AT1G74960.1	plastid	fatty acid biosynthesis 1;Encodes a plastidic beta-ketoacyl-ACP synthase II,	By MS/MS					By MS/MS	By matching		By matching
AT1G75350	AT1G75350.1	plastid	Ribosomal protein L31			By matching			By MS/MS		By matching
AT1G75780	AT1G75780.1;AT1G20010.1;AT4G20890.1;AT5G23860.2;AT5G23860.1;AT5G12250.1;AT2G29550.1	cytosol	tubulin beta-1 chain	By matching				By MS/MS
AT1G20010	AT1G75780.1;AT1G20010.1;AT4G20890.1;AT5G23860.2;AT5G23860.1;AT5G12250.1;AT2G29550.1	cytosol	tubulin beta-5 chain	By matching				By MS/MS
AT2G29550	AT1G75780.1;AT1G20010.1;AT4G20890.1;AT5G23860.2;AT5G23860.1;AT5G12250.1;AT2G29550.1	cytosol	tubulin beta-7 chain;Encodes a beta-tubulin that is expressed in leaves, roots and flowers.	By matching				By MS/MS
AT4G20890	AT1G75780.1;AT1G20010.1;AT4G20890.1;AT5G23860.2;AT5G23860.1;AT5G12250.1;AT2G29550.1	cytosol	tubulin beta-9 chain	By matching				By MS/MS
AT5G12250	AT1G75780.1;AT1G20010.1;AT4G20890.1;AT5G23860.2;AT5G23860.1;AT5G12250.1;AT2G29550.1	cytosol	beta-6 tubulin	By matching				By MS/MS
AT1G76030	AT1G76030.1;AT1G20260.1	vacuole,golgi	ATPase, V1 complex, subunit B protein				By MS/MS	By MS/MS			By matching	By matching
AT1G20260	AT1G76030.1;AT1G20260.1	vacuole	ATPase, V1 complex, subunit B protein;				By MS/MS	By MS/MS			By matching	By matching
AT1G77060	AT1G77060.1	plastid	Phosphoenolpyruvate carboxylase family protein			By matching			By MS/MS	By matching	By matching	By matching
AT1G77090	AT1G77090.1	plastid	Mog1/PsbP/DUF1795-like photosystem II reaction center PsbP family protein	By matching		By MS/MS			By MS/MS	By matching	By MS/MS	By matching
AT1G77490	AT1G77490.2;AT1G77490.1	plastid	putative thylakoid-bound ascorbate peroxidase (AttAPX)	By MS/MS		By MS/MS		By MS/MS	By MS/MS	By MS/MS	By MS/MS	By MS/MS
AT1G78900	AT1G78900.2;AT1G78900.1	vacuole,golgi	vacuolar ATP synthase subunit A			By matching	By MS/MS	By MS/MS	By MS/MS		By matching	By MS/MS
AT1G79010	AT1G79010.1;AT1G16700.1	mitochondrion	Alpha-helical ferredoxin;									By MS/MS
AT1G16700	AT1G79010.1;AT1G16700.1	mitochondrion	Alpha-helical ferredoxin									By MS/MS
AT1G79040	AT1G79040.1	plastid	photosystem II subunit R	By MS/MS		By MS/MS		By matching	By MS/MS	By MS/MS	By MS/MS	By MS/MS
AT1G79600	AT1G79600.1	plastid	Protein kinase superfamily protein			By MS/MS			By MS/MS	By matching	By MS/MS	By matching
AT1G79850	AT1G79850.1	plastid	ribosomal protein S17	By MS/MS	By matching	By MS/MS		By matching	By MS/MS	By matching	By matching	By MS/MS
AT1G80380	AT1G80380.3;AT1G80380.8;AT1G80380.4;AT1G80380.2;AT1G80380.1;AT1G80380.7;AT1G80380.6;AT1G80380.5	plastid	P-loop containing nucleoside triphosphate hydrolases superfamily protein	By MS/MS	By MS/MS	By MS/MS		By MS/MS	By MS/MS	By matching	By MS/MS	By MS/MS
AT2G01140	AT2G01140.1	plastid	Aldolase superfamily protein	By matching	By matching	By MS/MS		By matching	By MS/MS	By MS/MS	By MS/MS	By MS/MS
AT2G02740	AT2G02740.1	plastid	ssDNA-binding transcriptional regulator			By MS/MS			By MS/MS	By MS/MS
AT2G03420	AT2G03420.1	plastid	unknown protein		By MS/MS	By MS/MS			By MS/MS	By MS/MS	By MS/MS
AT2G03440	AT2G03440.1	nucleus	nodulin-related protein 1				By matching	By MS/MS
AT2G04030	AT2G04030.2;AT2G04030.1;AT3G07770.3;AT3G07770.2;AT3G07770.1	plastid	Chaperone protein htpG family protein	By matching	By matching	By MS/MS	By MS/MS	By MS/MS	By MS/MS	By MS/MS	By MS/MS	By MS/MS
AT2G05070	AT2G05070.1;AT2G05100.1;AT3G27690.1;AT3G27690.2;AT2G05100.2	plastid	photosystem II light harvesting complex gene 2.2	By MS/MS	By MS/MS	By MS/MS	By MS/MS	By MS/MS	By MS/MS	By MS/MS	By MS/MS	By MS/MS
AT3G27690	AT2G05070.1;AT2G05100.1;AT3G27690.1;AT3G27690.2;AT2G05100.2	plastid	photosystem II light harvesting complex gene 2.3;Encodes Lhcb2.4	By MS/MS	By MS/MS	By MS/MS	By MS/MS	By MS/MS	By MS/MS	By MS/MS	By MS/MS	By MS/MS
AT2G05310	AT2G05310.1	plastid	unknown protein	By MS/MS		By MS/MS			By MS/MS	By MS/MS	By MS/MS
AT2G05620	AT2G05620.2;AT2G05620.1	plastid	proton gradient regulation 5;Involved in electron flow in Photosystem I. Essential for photoprotection.	By MS/MS
AT2G05710	AT2G05710.1	mitochondrion	aconitase 3									By MS/MS
AT2G05990	AT2G05990.2;AT2G05990.1	plastid	NAD(P)-binding Rossmann-fold superfamily protein	By MS/MS	By MS/MS	By MS/MS	By MS/MS	By MS/MS	By MS/MS	By MS/MS	By MS/MS	By MS/MS
AT2G07698	AT2G07698.1;ATMG01190.1	mitochondrion,plastid	ATPase, F1 complex, alpha subunit protein	By MS/MS	By MS/MS	By MS/MS	By MS/MS	By MS/MS	By MS/MS	By MS/MS	By MS/MS	By MS/MS
AT2G14880	AT2G14880.3;AT2G14880.2;AT2G14880.1	plastid	SWIB/MDM2 domain superfamily protein			By MS/MS			By MS/MS	By MS/MS
AT2G15620	AT2G15620.1	plastid	nitrite reductase 1	By matching	By MS/MS	By MS/MS	By MS/MS	By MS/MS	By MS/MS	By MS/MS	By MS/MS	By MS/MS
AT2G18450	AT2G18450.1;AT5G66760.1	mitochondrion	succinate dehydrogenase 1-2					By matching				By MS/MS
AT5G66760	AT2G18450.1;AT5G66760.1	mitochondrion	succinate dehydrogenase 1-1					By matching				By MS/MS
AT2G18710	AT2G18710.1	plastid	SECY homolog 1	By matching	By matching	By MS/MS			By MS/MS	By matching	By MS/MS	By matching
AT2G19940	AT2G19940.3;AT2G19940.1;AT2G19940.2	plastid	oxidoreductases, acting on the aldehyde or oxo group of donors, NAD or NADP as acceptor						By MS/MS			By MS/MS
AT2G20260	AT2G20260.1	plastid	photosystem I subunit E-2	By MS/MS	By MS/MS	By MS/MS	By MS/MS	By MS/MS	By MS/MS	By MS/MS	By MS/MS	By MS/MS
AT2G20360	AT2G20360.1	mitochondrion	NAD(P)-binding Rossmann-fold superfamily protein									By MS/MS
AT2G20890	AT2G20890.1	plastid	photosystem II reaction center PSB29 protein	By MS/MS	By MS/MS	By MS/MS			By MS/MS	By MS/MS	By MS/MS	By MS/MS
AT2G21170	AT2G21170.2;AT2G21170.3;AT2G21170.1	plastid	triosephosphate isomerase	By matching		By MS/MS			By MS/MS	By matching	By matching	By matching
AT2G21330	AT2G21330.1;AT2G21330.3;AT2G21330.2	plastid	fructose-bisphosphate aldolase 1	By MS/MS	By MS/MS	By MS/MS	By MS/MS	By MS/MS	By MS/MS	By MS/MS	By MS/MS	By MS/MS
AT2G21530	AT2G21530.1	plastid	SMAD/FHA domain-containing protein	By MS/MS		By matching			By MS/MS	By matching	By MS/MS	By matching
AT2G21660	AT2G21660.2;AT2G21660.1	nucleus	cold, circadian rhythm, and rna binding 2	By MS/MS	By MS/MS	By matching	By MS/MS	By MS/MS	By MS/MS			By MS/MS
AT2G21860	AT2G21860.1	plastid	violaxanthin de-epoxidase-related	By matching	By matching	By MS/MS	By matching		By matching	By matching	By MS/MS
AT2G21960	AT2G21960.1	plastid	unknown protei	By matching	By MS/MS	By MS/MS		By MS/MS	By MS/MS	By MS/MS	By MS/MS	By matching
AT2G23670	AT2G23670.1	plastid	homolog of Synechocystis YCF37	By matching	By matching	By MS/MS			By MS/MS	By MS/MS	By matching
AT2G24090	AT2G24090.1	cytosol	Ribosomal protein L35			By matching			By MS/MS	By matching	By matching	By matching
AT2G24200	AT2G24200.3;AT2G24200.2;AT2G24200.1;AT4G30920.1	cytosol	Cytosol aminopeptidase family protein	By matching	By MS/MS	By MS/MS	By MS/MS		By MS/MS	By MS/MS		By matching
AT4G30920	AT2G24200.3;AT2G24200.2;AT2G24200.1;AT4G30920.1	plastid	Cytosol aminopeptidase family protein;	By MS/MS	By MS/MS	By MS/MS		By MS/MS	By MS/MS		By matching
AT2G26340	AT2G26340.1;AT2G26340.2	plastid	unknown protein	By MS/MS	By MS/MS	By MS/MS		By MS/MS	By MS/MS	By MS/MS	By MS/MS
AT2G27680	AT2G27680.1	plastid	NAD(P)-linked oxidoreductase superfamily protein	By matching		By MS/MS			By MS/MS	By matching	By matching	By MS/MS
AT2G27860	AT2G27860.1;AT1G08200.1	cytosol	UDP-D-apiose/UDP-D-xylose synthase 1									By MS/MS
AT1G08200	AT2G27860.1;AT1G08200.1	cytosol	UDP-D-apiose/UDP-D-xylose synthase 2									By MS/MS
AT2G28000	AT2G28000.1	plastid	chaperonin-60alpha	By MS/MS	By MS/MS	By MS/MS	By MS/MS	By MS/MS	By MS/MS	By MS/MS	By MS/MS	By MS/MS
AT2G28190	AT2G28190.1	plastid	copper/zinc superoxide dismutase 2			By MS/MS			By MS/MS	By MS/MS	By matching	By MS/MS
AT2G28800	AT2G28800.4;AT2G28800.1;AT2G28800.3;AT2G28800.2	plastid	63 kDa inner membrane family protein	By matching	By MS/MS	By MS/MS	By MS/MS	By MS/MS	By MS/MS	By MS/MS	By MS/MS
AT2G28815	AT2G28815.1	nucleus	L16	By MS/MS	By matching	By MS/MS		By matching	By MS/MS	By matching	By matching	By MS/MS
AT2G28900	AT2G28900.1	plastid	outer plastid envelope protein 16-1	By MS/MS		By MS/MS		By MS/MS	By MS/MS	By MS/MS	By MS/MS
AT2G30200	AT2G30200.2;AT2G30200.1	plastid	catalytics;transferases;[acyl-carrier-protein] S-malonyltransferases;binding;	By matching		By matching			By MS/MS
AT2G30620	AT2G30620.2;AT2G30620.1;AT1G06760.1	nucleus	winged-helix DNA-binding transcription factor family protein			By MS/MS			By MS/MS
AT1G06760	AT2G30620.2;AT2G30620.1;AT1G06760.1	nucleus	winged-helix DNA-binding transcription factor family protein;			By MS/MS			By MS/MS
AT2G30950	AT2G30950.3;AT2G30950.2;AT2G30950.1;AT2G30950.4	plastid	FtsH extracellular protease family	By MS/MS	By MS/MS	By MS/MS	By MS/MS	By MS/MS	By MS/MS	By MS/MS	By MS/MS	By MS/MS
AT2G33150	AT2G33150.1	peroxisome	peroxisomal 3-ketoacyl-CoA thiolase 3									By MS/MS
AT2G33800	AT2G33800.1	plastid	Ribosomal protein S5 family protein	By MS/MS	By matching	By MS/MS		By MS/MS	By MS/MS	By MS/MS	By MS/MS	By MS/MS
AT2G34420	AT2G34420.1	plastid	photosystem II light harvesting complex gene B1B2	By MS/MS	By MS/MS	By MS/MS	By MS/MS	By MS/MS	By MS/MS	By MS/MS	By MS/MS	By MS/MS
AT2G34430	AT2G34430.1	plastid	light-harvesting chlorophyll-protein complex II subunit B1	By matching	By matching	By MS/MS	By matching	By matching	By MS/MS	By matching	By matching	By matching
AT2G34460	AT2G34460.1	plastid	NAD(P)-binding Rossmann-fold superfamily protein	By MS/MS		By MS/MS			By MS/MS	By MS/MS	By MS/MS	By MS/MS
AT2G34640	AT2G34640.1	plastid	plastid transcriptionally active 12			By MS/MS			By MS/MS	By matching		By matching
AT2G35410	AT2G35410.1	plastid	RNA-binding (RRM/RBD/RNP motifs) family protein	By matching	By matching	By MS/MS		By matching	By MS/MS	By MS/MS	By MS/MS	By MS/MS
AT2G35490	AT2G35490.1	plastid	photoprotection of photosystem II	By MS/MS	By MS/MS	By MS/MS		By MS/MS	By MS/MS	By MS/MS	By MS/MS	By MS/MS
AT2G36145	AT2G36145.1	plastid	unknown protein			By MS/MS				By MS/MS	By MS/MS	By matching
AT2G36250	AT2G36250.4;AT3G52750.3;AT3G52750.2;AT3G52750.1;AT2G36250.3;AT2G36250.2;AT2G36250.1;AT3G52750.4	plastid	Tubulin/FtsZ family protein			By matching		By MS/MS	By MS/MS	By matching	By matching	By matching
AT3G52750	AT2G36250.4;AT3G52750.3;AT3G52750.2;AT3G52750.1;AT2G36250.3;AT2G36250.2;AT2G36250.1;AT3G52750.4	plastid	Tubulin/FtsZ family protein			By matching		By MS/MS	By MS/MS	By matching	By matching	By matching
AT2G36530	AT2G36530.2;AT2G36530.1	cytosol	Enolase									By MS/MS
AT2G37220	AT2G37220.1	plastid	RNA-binding (RRM/RBD/RNP motifs) family protein	By MS/MS	By matching	By MS/MS	By MS/MS	By MS/MS	By MS/MS	By MS/MS	By MS/MS	By MS/MS
AT2G37660	AT2G37660.1	plastid	NAD(P)-binding Rossmann-fold superfamily protein	By matching		By MS/MS		By matching	By MS/MS	By MS/MS	By MS/MS	By MS/MS
AT2G37690	AT2G37690.1	plastid	phosphoribosylaminoimidazole carboxylase, putative / AIR carboxylase, putative;						By MS/MS	By matching
AT2G38040	AT2G38040.2;AT2G38040.1	plastid	acetyl Co-enzyme a carboxylase carboxyltransferase alpha subunit		By MS/MS	By MS/MS	By MS/MS	By MS/MS	By MS/MS	By MS/MS	By MS/MS	By MS/MS
AT2G39730	AT2G39730.2;AT2G39730.3;AT2G39730.1	plastid	rubisco activase	By MS/MS	By MS/MS	By MS/MS	By MS/MS	By MS/MS	By MS/MS	By MS/MS	By MS/MS	By MS/MS
AT2G40010	AT2G40010.1;AT3G09200.1;AT3G11250.1;AT3G09200.2	cytosol	Ribosomal protein L10 family protein;					By MS/MS
AT3G09200	AT2G40010.1;AT3G09200.1;AT3G11250.1;AT3G09200.2	cytosol	Ribosomal protein L10 family protein;					By MS/MS
AT3G11250	AT2G40010.1;AT3G09200.1;AT3G11250.1;AT3G09200.2	cytosol	Ribosomal protein L10 family protein;					By MS/MS
AT2G40490	AT2G40490.1	plastid	Uroporphyrinogen decarboxylase;			By matching			By MS/MS		By matching
AT2G41680	AT2G41680.1	plastid	NADPH-dependent thioredoxin reductase C		By MS/MS		By matching	By MS/MS			By MS/MS	By matching
AT2G41840	AT2G41840.1;AT3G57490.1;AT1G59359.1;AT1G58983.1;AT1G58684.1;AT1G58380.1	cytosol	Ribosomal protein S5 family protein				By MS/MS	By MS/MS			By matching
AT1G58380	AT2G41840.1;AT3G57490.1;AT1G59359.1;AT1G58983.1;AT1G58684.1;AT1G58380.1	cytosol	Ribosomal protein S5 family protein;				By MS/MS	By MS/MS			By matching
AT1G58684	AT2G41840.1;AT3G57490.1;AT1G59359.1;AT1G58983.1;AT1G58684.1;AT1G58380.1	cytosol	Ribosomal protein S5 family protein;				By MS/MS	By MS/MS			By matching
AT1G58983	AT2G41840.1;AT3G57490.1;AT1G59359.1;AT1G58983.1;AT1G58684.1;AT1G58380.1	cytosol	Ribosomal protein S5 family protein;				By MS/MS	By MS/MS			By matching
AT1G59359	AT2G41840.1;AT3G57490.1;AT1G59359.1;AT1G58983.1;AT1G58684.1;AT1G58380.1	cytosol	Ribosomal protein S5 family protein;				By MS/MS	By MS/MS			By matching
AT3G57490	AT2G41840.1;AT3G57490.1;AT1G59359.1;AT1G58983.1;AT1G58684.1;AT1G58380.1	cytosol	Ribosomal protein S5 family protein;				By MS/MS	By MS/MS			By matching
AT2G42130	AT2G42130.3;AT2G42130.5;AT2G42130.4	cytosol	Plastid-lipid associated protein PAP / fibrillin family protein	By matching		By MS/MS			By MS/MS	By MS/MS	By MS/MS
AT2G42220	AT2G42220.1	plastid	Rhodanese/Cell cycle control phosphatase superfamily protein	By MS/MS	By matching	By MS/MS	By matching	By MS/MS	By MS/MS	By MS/MS	By MS/MS	By matching
AT2G42460	AT2G42460.1	plastid	MATH domain/coiled-coil protein	By MS/MS					By MS/MS	By MS/MS	By MS/MS	By MS/MS
AT2G42590	AT2G42590.2;AT2G42590.1;AT2G42590.3	cytosol	general regulatory factor 9				By MS/MS	By MS/MS				By matching
AT2G42600	AT2G42600.3;AT2G42600.2;AT2G42600.1;AT3G42628.1;AT3G14940.2;AT3G14940.1	cytosol	phosphoenolpyruvate carboxylase 2			By MS/MS		By MS/MS	By MS/MS	By MS/MS	By MS/MS
AT3G14940	AT2G42600.3;AT2G42600.2;AT2G42600.1;AT3G42628.1;AT3G14940.2;AT3G14940.1	plastid	phosphoenolpyruvate carboxylase 3			By MS/MS		By MS/MS	By MS/MS	By MS/MS	By MS/MS
AT3G42628	AT2G42600.3;AT2G42600.2;AT2G42600.1;AT3G42628.1;AT3G14940.2;AT3G14940.1	cytosol	Phosphoenolpyruvate carboxylase-related / PEP carboxylase-like protein			By MS/MS		By MS/MS	By MS/MS	By MS/MS	By MS/MS
AT2G42790	AT2G42790.1;AT3G58750.1	peroxisome	citrate synthase 3									By MS/MS
AT3G58750	AT2G42790.1;AT3G58750.1	peroxisome	citrate synthase 2									By MS/MS
AT2G43030	AT2G43030.1	plastid	Ribosomal protein L3 family protein	By MS/MS		By MS/MS		By MS/MS	By MS/MS	By MS/MS	By MS/MS	By matching
AT2G43560	AT2G43560.2;AT2G43560.1	plastid	FKBP-like peptidyl-prolyl cis-trans isomerase family protein	By MS/MS	By MS/MS	By MS/MS			By MS/MS	By MS/MS	By MS/MS	By matching
AT2G43710	AT2G43710.2;AT2G43710.1	plastid	Plant stearoyl-acyl-carrier-protein desaturase family protein						By MS/MS
AT2G43750	AT2G43750.2;AT2G43750.1;AT3G59760.3;AT3G59760.1	plastid	O-acetylserine (thiol) lyase B	By MS/MS	By matching	By MS/MS			By MS/MS	By MS/MS	By MS/MS	By MS/MS
AT2G44060	AT2G44060.2;AT2G44060.1	cytosol	Late embryogenesis abundant protein, group 2;	By matching	By matching	By MS/MS	By MS/MS	By MS/MS	By MS/MS	By matching	By MS/MS
AT2G44100	AT2G44100.2;AT3G59920.1;AT5G09550.1;AT2G44100.1	cytosol	guanosine nucleotide diphosphate dissociation inhibitor 1					By matching				By MS/MS
AT3G59920	AT2G44100.2;AT3G59920.1;AT5G09550.1;AT2G44100.1	cytosol	RAB GDP dissociation inhibitor 2;RAB GDP DISSOCIATION INHIBITOR 2					By matching				By MS/MS
AT5G09550	AT2G44100.2;AT3G59920.1;AT5G09550.1;AT2G44100.1	cytosol	GDP dissociation inhibitor family protein / Rab GTPase activator family protein;					By matching				By MS/MS
AT2G44120	AT2G44120.1;AT2G01250.1;AT3G13580.9;AT3G13580.8;AT3G13580.7;AT3G13580.6;AT3G13580.5;AT3G13580.4;AT3G13580.3;AT3G13580.2;AT3G13580.1;AT2G44120.2	cytosol	Ribosomal protein L30/L7 family protein;					By MS/MS
AT2G01250	AT2G44120.1;AT2G01250.1;AT3G13580.9;AT3G13580.8;AT3G13580.7;AT3G13580.6;AT3G13580.5;AT3G13580.4;AT3G13580.3;AT3G13580.2;AT3G13580.1;AT2G44120.2	cytosol	Ribosomal protein L30/L7 family protein;					By MS/MS
AT3G13580	AT2G44120.1;AT2G01250.1;AT3G13580.9;AT3G13580.8;AT3G13580.7;AT3G13580.6;AT3G13580.5;AT3G13580.4;AT3G13580.3;AT3G13580.2;AT3G13580.1;AT2G44120.2	cytosol	Ribosomal protein L30/L7 family protein;					By MS/MS
AT2G44640	AT2G44640.1	plastid	unknown			By MS/MS			By MS/MS			By MS/MS
AT2G44920	AT2G44920.2;AT2G44920.1	plastid	Tetratricopeptide repeat (TPR)-like superfamily protein	By MS/MS	By MS/MS	By MS/MS		By matching	By MS/MS	By MS/MS	By MS/MS	By matching
AT2G45300	AT2G45300.3;AT2G45300.4;AT2G45300.2;AT2G45300.1	plastid	RNA 3'-terminal phosphate cyclase/enolpyruvate transferase, alpha/beta			By matching			By MS/MS
AT2G46090	AT2G46090.1	plastid	Diacylglycerol kinase family protein;Encodes a putative sphingosine kinase (SphK)			By MS/MS			By matching
AT2G46630	AT2G46630.1	nucleus	serine/arginine repetitive matrix protein	By MS/MS
AT2G46820	AT2G46820.2;AT2G46820.1	plastid	photosystem I P subunit	By MS/MS	By MS/MS	By MS/MS	By MS/MS	By MS/MS	By MS/MS	By MS/MS	By MS/MS	By MS/MS
AT2G47400	AT2G47400.1	plastid	CP12 domain-containing protein 1		By MS/MS	By MS/MS			By MS/MS	By MS/MS		By MS/MS
AT2G47530	AT2G47530.1	extracellular	Pollen Ole e 1 allergen and extensin family protein									By MS/MS
AT2G47590	AT2G47590.1	nucleus	PHOTOLYASE/BLUE-LIGHT RECEPTOR 2, PHR2		By MS/MS	By MS/MS			By matching
AT2G47650	AT2G47650.1;AT3G62830.2;AT3G62830.1;AT2G47650.2;AT5G59290.4;AT5G59290.3;AT3G46440.2;AT3G46440.1;AT5G59290.1;AT2G28760.3;AT2G28760.2;AT2G28760.1;AT5G59290.2;AT2G28760.4	vacuole,golgi	UDP-xylose synthase 4		By MS/MS		By MS/MS	By MS/MS				By MS/MS
AT3G62830	AT2G47650.1;AT3G62830.2;AT3G62830.1;AT2G47650.2;AT5G59290.4;AT5G59290.3;AT3G46440.2;AT3G46440.1;AT5G59290.1;AT2G28760.3;AT2G28760.2;AT2G28760.1;AT5G59290.2;AT2G28760.4	golgi	NAD(P)-binding Rossmann-fold UDP-glucuronic acid decarboxylase		By MS/MS		By MS/MS	By MS/MS				By MS/MS
AT2G47940	AT2G47940.2;AT2G47940.1	plastid	DEGP protease 2			By MS/MS		By matching	By MS/MS	By matching	By matching	By MS/MS
AT3G01440	AT3G01440.1	plastid	PsbQ-like 1;Encodes a subunit of the NAD(P)H complex located in the chloroplast thylakoid lumen.	By matching		By MS/MS			By MS/MS		By matching	By matching
AT3G01480	AT3G01480.1;AT3G01480.2	plastid	cyclophilin 38	By MS/MS	By MS/MS	By MS/MS	By matching	By matching	By MS/MS	By MS/MS	By MS/MS	By MS/MS
AT3G01500	AT3G01500.4;AT3G01500.1;AT3G01500.3;AT3G01500.2	plastid	carbonic anhydrase 1	By MS/MS	By MS/MS	By MS/MS	By MS/MS	By MS/MS	By MS/MS	By MS/MS	By MS/MS	By matching
AT3G02360	AT3G02360.2;AT3G02360.1	peroxisome	6-phosphogluconate dehydrogenase family protein		By MS/MS	By MS/MS		By MS/MS	By MS/MS	By MS/MS	By MS/MS	By MS/MS
AT3G03710	AT3G03710.1	plastid	polyribonucleotide nucleotidyltransferase, putative			By matching			By MS/MS	By matching
AT3G04260	AT3G04260.1	plastid	plastid transcriptionally active 3			By MS/MS			By MS/MS	By MS/MS	By MS/MS	By matching
AT3G04790	AT3G04790.1	plastid	Ribose 5-phosphate isomerase, type A protein	By MS/MS	By matching	By MS/MS		By matching	By MS/MS	By MS/MS	By MS/MS	By MS/MS
AT3G06510	AT3G06510.1;AT3G06510.2	plastid	putative glycosyl hydrolase-like galactosyl transferase, SENSITIVE TO FREEZING			By matching	By MS/MS	By MS/MS	By MS/MS	By MS/MS	By MS/MS	By matching
AT3G08530	AT3G08530.1;AT3G11130.1	plasma membrane	Clathrin, heavy chain;					By MS/MS
AT3G08580	AT3G08580.2;AT3G08580.1	mitochondrion	ADP/ATP carrier 1		By matching	By matching	By MS/MS	By MS/MS	By MS/MS			By matching
AT3G08740	AT3G08740.1	plastid	elongation factor P (EF-P) family protein		By matching	By matching		By MS/MS	By MS/MS		By matching	By matching
AT3G08920	AT3G08920.1	plastid	Rhodanese/Cell cycle control phosphatase superfamily protein;	By matching	By MS/MS	By MS/MS			By matching	By MS/MS	By MS/MS
AT3G08940	AT3G08940.2;AT3G08940.1	plastid	light harvesting complex photosystem II	By MS/MS	By MS/MS	By MS/MS	By MS/MS	By MS/MS	By MS/MS	By MS/MS	By MS/MS	By MS/MS
AT3G09260	AT3G09260.1;AT1G66270.2;AT1G66280.1;AT1G66270.1;AT1G52400.2;AT3G21370.1;AT1G52400.3;AT1G52400.1;AT5G28510.1	endoplasmic reticulum	Glycosyl hydrolase superfamily protein	By MS/MS	By MS/MS	By MS/MS	By MS/MS	By MS/MS	By MS/MS	By MS/MS	By MS/MS	By MS/MS
AT1G66270	AT3G09260.1;AT1G66270.2;AT1G66280.1;AT1G66270.1;AT1G52400.2;AT3G21370.1;AT1G52400.3;AT1G52400.1;AT5G28510.1	endoplasmic reticulum	Glycosyl hydrolase superfamily protein	By MS/MS	By MS/MS	By MS/MS	By MS/MS	By MS/MS	By MS/MS	By MS/MS	By MS/MS	By MS/MS
AT1G66280	AT3G09260.1;AT1G66270.2;AT1G66280.1;AT1G66270.1;AT1G52400.2;AT3G21370.1;AT1G52400.3;AT1G52400.1;AT5G28510.1	endoplasmic reticulum	Glycosyl hydrolase superfamily protein;	By MS/MS	By MS/MS	By MS/MS	By MS/MS	By MS/MS	By MS/MS	By MS/MS	By MS/MS	By MS/MS
AT3G09840	AT3G09840.1;AT5G03340.1;AT3G53230.1	cytosol	cell division cycle 48				By MS/MS	By MS/MS
AT3G53230	AT3G09840.1;AT5G03340.1;AT3G53230.1	cytosol,nucleus	ATPase, AAA-type, CDC48 protein;				By MS/MS	By MS/MS
AT5G03340	AT3G09840.1;AT5G03340.1;AT3G53230.1	cytosol	ATPase, AAA-type, CDC48 protein;				By MS/MS	By MS/MS
AT3G10060	AT3G10060.1	plastid	FKBP-like peptidyl-prolyl cis-trans isomerase family protein	By MS/MS	By MS/MS	By MS/MS		By matching	By MS/MS	By MS/MS	By MS/MS	By MS/MS
AT3G10350	AT3G10350.1;AT3G10350.2	plastid	GET3b			By MS/MS		By matching	By MS/MS			By MS/MS
AT3G10370	AT3G10370.1	mitochondrion	mitochondrial FAD-dependent glycerol-3-phosphate dehydrogenase									By MS/MS
AT3G11630	AT3G11630.1	plastid	Thioredoxin superfamily protein	By MS/MS	By MS/MS	By MS/MS	By matching	By MS/MS	By MS/MS	By MS/MS	By MS/MS	By MS/MS
AT3G11940	AT3G11940.2;AT3G11940.1	cytosol	ribosomal protein 5A			By matching	By MS/MS	By MS/MS	By MS/MS	By matching	By matching
AT3G12110	AT3G12110.1	cytosol	actin-11	By matching	By matching	By matching	By matching	By MS/MS	By matching	By matching	By matching	By MS/MS
AT3G12580	AT3G12580.1;AT5G02490.1	cytosol	heat shock protein 70	By matching	By matching	By matching	By matching	By matching	By matching		By matching	By MS/MS
AT5G02490	AT3G12580.1;AT5G02490.1	cytosol	Heat shock protein 70 (Hsp 70) family protein;	By matching	By matching	By matching	By matching	By matching	By matching		By matching	By MS/MS
AT3G12780	AT3G12780.1;AT1G79550.2;AT1G79550.1	plastid	phosphoglycerate kinase 1	By MS/MS	By MS/MS	By MS/MS	By MS/MS	By MS/MS	By MS/MS	By MS/MS	By MS/MS	By MS/MS
AT3G13390	AT3G13390.1;AT1G55570.1	extracellular	SKU5 similar 11									By MS/MS
AT1G55570	AT3G13390.1;AT1G55570.1	plasma membrane	SKS12									By MS/MS
AT3G13470	AT3G13470.1	plastid	TCP-1/cpn60 chaperonin family protein	By matching	By matching	By matching	By matching	By matching	By MS/MS	By matching	By matching	By MS/MS
AT3G13920	AT3G13920.3;AT3G13920.4;AT1G54270.2;AT3G13920.1;AT1G54270.1;AT1G72730.1;AT3G13920.2;AT3G13920.5;AT3G19760.1	cytosol	eukaryotic translation initiation factor 4A1	By matching		By MS/MS	By matching	By MS/MS	By matching		By matching	By MS/MS
AT1G54270	AT3G13920.3;AT3G13920.4;AT1G54270.2;AT3G13920.1;AT1G54270.1;AT1G72730.1;AT3G13920.2;AT3G13920.5;AT3G19760.1	cytosol	eif4a-2;member of eIF4A - eukaryotic initiation factor 4A	By matching		By MS/MS	By matching	By MS/MS	By matching		By matching	By MS/MS
AT1G72730	AT3G13920.3;AT3G13920.4;AT1G54270.2;AT3G13920.1;AT1G54270.1;AT1G72730.1;AT3G13920.2;AT3G13920.5;AT3G19760.1	nucleus	DEA(D/H)-box RNA helicase family protein;	By matching		By MS/MS	By matching	By MS/MS	By matching		By matching	By MS/MS
AT3G13930	AT3G13930.1	mitochondrion	Dihydrolipoamide acetyltransferase, long form protein									By MS/MS
AT3G14110	AT3G14110.2;AT3G14110.1;AT3G14110.3	plastid	Tetratricopeptide repeat (TPR)-like superfamily protein	By MS/MS	By MS/MS	By MS/MS		By MS/MS	By MS/MS	By MS/MS	By MS/MS	By MS/MS
AT3G14420	AT3G14420.2;AT3G14420.1;AT3G14420.4;AT3G14420.5;AT3G14420.6;AT3G14420.3;AT3G14415.3;AT3G14415.1;AT3G14415.2;AT4G18360.2;AT4G18360.4;AT4G18360.1;AT4G18360.3	peroxisome	Aldolase-type TIM barrel family protein	By MS/MS	By MS/MS	By MS/MS	By MS/MS	By MS/MS	By MS/MS	By MS/MS	By MS/MS	By MS/MS
AT3G14415	AT3G14420.2;AT3G14420.1;AT3G14420.4;AT3G14420.5;AT3G14420.6;AT3G14420.3;AT3G14415.3;AT3G14415.1;AT3G14415.2;AT4G18360.2;AT4G18360.4;AT4G18360.1;AT4G18360.3	peroxisome	Aldolase-type TIM barrel family protein;	By MS/MS	By MS/MS	By MS/MS	By MS/MS	By MS/MS	By MS/MS	By MS/MS	By MS/MS	By MS/MS
AT3G15020	AT3G15020.2;AT3G15020.1;AT1G53240.1	mitochondrion	Lactate/malate dehydrogenase family protein	By MS/MS	By MS/MS	By MS/MS		By MS/MS	By MS/MS	By MS/MS	By MS/MS	By MS/MS
AT1G53240	AT3G15020.2;AT3G15020.1;AT1G53240.1	mitochondrion	Lactate/malate dehydrogenase family protein	By MS/MS	By MS/MS	By MS/MS		By MS/MS	By MS/MS	By MS/MS	By MS/MS	By MS/MS
AT3G15190	AT3G15190.1	plastid	chloroplast 30S ribosomal protein S20, putative		By MS/MS	By MS/MS			By MS/MS			By MS/MS
AT3G15360	AT3G15360.1	plastid	thioredoxin M-type 4	By MS/MS	By MS/MS	By MS/MS	By MS/MS	By MS/MS	By MS/MS	By MS/MS	By MS/MS	By MS/MS
AT3G15520	AT3G15520.2;AT3G15520.3;AT3G15520.1;AT3G15520.4	plastid	Cyclophilin-like peptidyl-prolyl cis-trans isomerase family protein	By MS/MS	By MS/MS	By MS/MS	By MS/MS	By MS/MS	By MS/MS	By MS/MS	By MS/MS	By MS/MS
AT3G15730	AT3G15730.1	cytosol	phospholipase D alpha 1				By MS/MS	By MS/MS
AT3G16000	AT3G16000.1	plastid	MAR binding filament-like protein 1		By MS/MS	By MS/MS	By matching	By MS/MS	By MS/MS	By MS/MS	By MS/MS	By MS/MS
AT3G16140	AT3G16140.1;AT1G52230.1	plastid	photosystem I subunit H-1;Encodes subunit H of photosystem I reaction center subunit VI.	By MS/MS	By MS/MS	By MS/MS		By MS/MS	By MS/MS	By MS/MS	By MS/MS	By MS/MS
AT1G52230	AT3G16140.1;AT1G52230.1	plastid	photosystem I subunit H2	By MS/MS	By MS/MS	By MS/MS		By MS/MS	By MS/MS	By MS/MS	By MS/MS	By MS/MS
AT3G16240	AT3G16240.1	vacuole	delta tonoplast integral protein	By MS/MS	By MS/MS	By MS/MS	By MS/MS	By MS/MS	By MS/MS	By MS/MS	By MS/MS	By MS/MS
AT3G16640	AT3G16640.1	cytosol	translationally controlled tumor protein	By matching		By matching	By MS/MS	By MS/MS	By MS/MS
AT3G17390	AT3G17390.1	nucleus,plasma membrane	S-adenosylmethionine synthetase family protein					By MS/MS
AT3G17930	AT3G17930.1	plastid	unknown protein	By MS/MS	By MS/MS	By MS/MS	By matching	By matching	By MS/MS	By MS/MS	By MS/MS
AT3G17970	AT3G17970.2;AT3G17970.1	plastid	translocon at the outer membrane of chloroplasts 64-III			By MS/MS			By MS/MS	By MS/MS
AT3G18780	AT3G18780.3;AT3G18780.2;AT1G49240.1;AT3G18780.1	vacuole,plasma membrane	actin 2	By matching	By matching	By matching	By MS/MS	By MS/MS	By matching	By matching	By matching	By matching
AT1G49240	AT3G18780.3;AT3G18780.2;AT1G49240.1;AT3G18780.1	cytosol	actin 8	By matching	By matching	By matching	By MS/MS	By MS/MS	By matching	By matching	By matching	By matching
AT3G18890	AT3G18890.1	plastid	NAD(P)-binding Rossmann-fold superfamily protein	By MS/MS	By MS/MS	By MS/MS	By MS/MS	By MS/MS	By MS/MS	By MS/MS	By MS/MS	By MS/MS
AT3G19170	AT3G19170.2;AT3G19170.1;AT1G49630.4;AT1G49630.5;AT1G49630.3;AT1G49630.2;AT1G49630.1	plastid	presequence protease 1	By MS/MS		By matching			By MS/MS	By matching	By matching	By matching
AT1G49630	AT3G19170.2;AT3G19170.1;AT1G49630.4;AT1G49630.5;AT1G49630.3;AT1G49630.2;AT1G49630.1	mitochondrion,plastid	presequence protease 2;Zinc metalloprotease pitrilysin subfamily A	By MS/MS		By matching			By MS/MS	By matching	By matching	By matching
AT3G19820	AT3G19820.3;AT3G19820.2;AT3G19820.1	plasma membrane	cell elongation protein / DWARF1 / DIMINUTO (DIM)				By MS/MS	By MS/MS
AT3G20320	AT3G20320.1	plastid	trigalactosyldiacylglycerol2	By matching		By MS/MS			By MS/MS	By MS/MS	By MS/MS
AT3G22890	AT3G22890.1;AT4G14680.1;AT5G43780.1;AT4G14680.2	plastid	ATP sulfurylase 1	By MS/MS		By MS/MS			By MS/MS	By MS/MS	By matching	By MS/MS
AT3G22960	AT3G22960.1	plastid	Pyruvate kinase family protein	By MS/MS	By MS/MS	By MS/MS	By MS/MS	By MS/MS	By MS/MS	By MS/MS	By MS/MS	By MS/MS
AT3G23400	AT3G23400.1;AT3G23400.4;AT3G23400.3;AT3G23400.2	plastid	Plastid-lipid associated protein PAP / fibrillin family protein	By MS/MS	By MS/MS	By MS/MS	By MS/MS	By MS/MS	By MS/MS	By MS/MS	By MS/MS	By MS/MS
AT3G23700	AT3G23700.1	plastid	Nucleic acid-binding proteins superfamily			By matching			By MS/MS	By matching
AT3G23810	AT3G23810.1	cytosol	S-adenosyl-l-homocysteine (SAH) hydrolase 2		By MS/MS		By MS/MS	By MS/MS				By MS/MS
AT3G23990	AT3G23990.1;AT2G33210.2;AT2G33210.1	mitochondrion	heat shock protein 60									By MS/MS
AT3G24160	AT3G24160.1	endoplasmic reticulum	putative type 1 membrane protein									By MS/MS
AT3G24590	AT3G24590.1;AT3G24590.2	plastid	plastidic type i signal peptidase 1;Encodes a signal peptidase Plsp1 (plastidic type I signal peptidase 1)			By MS/MS			By MS/MS	By MS/MS
AT3G25220	AT3G25220.1	endoplasmic reticulum	FK506-binding protein 15 kD-1;immunophilin (FKBP15-1)									By MS/MS
AT3G25760	AT3G25760.1;AT3G25780.1	plastid	allene oxide cyclase 1	By matching	By MS/MS	By MS/MS		By MS/MS	By MS/MS	By MS/MS	By MS/MS	By MS/MS
AT3G25770	AT3G25770.1	plastid	allene oxide cyclase 2	By matching	By matching	By MS/MS			By MS/MS	By MS/MS	By MS/MS	By matching
AT3G25860	AT3G25860.1	plastid	2-oxoacid dehydrogenases acyltransferase family protein	By MS/MS	By matching	By MS/MS	By matching	By MS/MS	By MS/MS	By MS/MS	By MS/MS	By MS/MS
AT3G25920	AT3G25920.1	plastid	ribosomal protein L15	By MS/MS	By MS/MS	By MS/MS	By MS/MS	By MS/MS	By MS/MS	By MS/MS	By MS/MS	By MS/MS
AT3G26060	AT3G26060.3;AT3G26060.1;AT3G26060.2	plastid	Thioredoxin superfamily protein	By MS/MS	By MS/MS	By MS/MS	By MS/MS	By MS/MS	By MS/MS	By MS/MS	By MS/MS	By MS/MS
AT3G26070	AT3G26070.1;AT3G26080.1;AT3G26080.2	plastid	Plastid-lipid associated protein PAP / fibrillin family protein;	By MS/MS	By MS/MS	By MS/MS	By MS/MS	By MS/MS	By MS/MS	By MS/MS	By MS/MS	By MS/MS
AT3G26080	AT3G26070.1;AT3G26080.1;AT3G26080.2	plastid	plastid-lipid associated protein PAP / fibrillin family protein	By MS/MS	By MS/MS	By MS/MS	By MS/MS	By MS/MS	By MS/MS	By MS/MS	By MS/MS	By MS/MS
AT3G26085	AT3G26085.4;AT3G26085.1;AT3G26085.3;AT3G26085.2	plastid	CAAX amino terminal protease family protein		By matching	By MS/MS				By MS/MS	By MS/MS
AT3G26520	AT3G26520.1	vacuole	tonoplast intrinsic protein 2;gamma tonoplast intrinsic protein 2 (TIP2)			By MS/MS		By MS/MS	By matching		By matching
AT3G26650	AT3G26650.1	plastid	glyceraldehyde 3-phosphate dehydrogenase A subunit	By MS/MS	By MS/MS	By MS/MS	By matching	By MS/MS	By MS/MS	By MS/MS	By MS/MS	By MS/MS
AT3G27160	AT3G27160.1;AT3G27160.2	plastid	Ribosomal protein S21 family protein		By matching	By MS/MS		By MS/MS	By MS/MS	By MS/MS	By MS/MS	By MS/MS
AT3G27240	AT3G27240.1;AT5G40810.2;AT5G40810.1	mitochondrion	Cytochrome C1 family									By MS/MS
AT5G40810	AT3G27240.1;AT5G40810.2;AT5G40810.1	cytosol,plasma membrane	Cytochrome C1 family									By MS/MS
AT3G27740	AT3G27740.1;AT3G27740.2	plastid	carbamoyl phosphate synthetase A			By matching			By MS/MS	By matching	By MS/MS
AT3G27850	AT3G27850.1;AT3G27830.2;AT3G27830.1	plastid	ribosomal protein L12-C	By MS/MS	By MS/MS	By MS/MS	By matching	By MS/MS	By MS/MS	By MS/MS	By MS/MS	By MS/MS
AT3G27830	AT3G27850.1;AT3G27830.2;AT3G27830.1	plastid	ribosomal protein L12-A;50S ribosomal protein L12-A	By MS/MS	By MS/MS	By MS/MS	By matching	By MS/MS	By MS/MS	By MS/MS	By MS/MS	By MS/MS
AT3G27925	AT3G27925.2;AT3G27925.1	plastid	DegP protease 1	By MS/MS	By matching	By MS/MS			By matching	By MS/MS	By MS/MS	By matching
AT3G28270	AT3G28270.2;AT3G28270.1	plasma membrane	Protein of unknown function (DUF677);					By MS/MS
AT3G28280	AT3G28280.1	cytosol	F-Box family protein	By MS/MS					By MS/MS		By matching	By matching
AT3G28300	AT3G28300.1;AT3G28290.1	plasma membrane	unknown function				By MS/MS	By matching				By MS/MS
AT3G28290	AT3G28300.1;AT3G28290.1	plasma membrane	Protein of unknown function				By MS/MS	By matching				By MS/MS
AT3G29185	AT3G29185.2;AT3G29185.1	plastid	Domain of unknown function (DUF3598)			By matching			By MS/MS	By MS/MS
AT3G29360	AT3G29360.2;AT3G29360.1;AT1G26570.1;AT5G39320.1;AT5G15490.1	extracellular	UDP-glucose 6-dehydrogenase family protein			By matching		By matching				By MS/MS
AT1G26570	AT3G29360.2;AT3G29360.1;AT1G26570.1;AT5G39320.1;AT5G15490.1	extracellular	UDP-glucose dehydrogenase 1;			By matching		By matching				By MS/MS
AT5G15490	AT3G29360.2;AT3G29360.1;AT1G26570.1;AT5G39320.1;AT5G15490.1	extracellular	UDP-glucose 6-dehydrogenase family protein;			By matching		By matching				By MS/MS
AT5G39320	AT3G29360.2;AT3G29360.1;AT1G26570.1;AT5G39320.1;AT5G15490.1	extracellular	UDP-glucose 6-dehydrogenase family protein;			By matching		By matching				By MS/MS
AT3G44310	AT3G44310.3;AT3G44310.1	cytosol	nitrilase 1;Mutants are resistant to indole-3-acetonitrile (IAN)					By MS/MS	By matching
AT3G44480	AT3G44480.2;AT3G44480.4;AT3G44480.1;AT3G44630.4;AT3G44630.2;AT3G44630.1;AT3G44670.2;AT3G44670.1;AT3G44630.3;AT3G44480.5;AT3G44480.3	plasma membrane	Disease resistance protein (TIR-NBS-LRR class) family									By MS/MS
AT3G44630	AT3G44480.2;AT3G44480.4;AT3G44480.1;AT3G44630.4;AT3G44630.2;AT3G44630.1;AT3G44670.2;AT3G44670.1;AT3G44630.3;AT3G44480.5;AT3G44480.3	nucleus	Disease resistance protein (TIR-NBS-LRR class)									By MS/MS
AT3G44670	AT3G44480.2;AT3G44480.4;AT3G44480.1;AT3G44630.4;AT3G44630.2;AT3G44630.1;AT3G44670.2;AT3G44670.1;AT3G44630.3;AT3G44480.5;AT3G44480.3	nucleus	Disease resistance protein (TIR-NBS-LRR class)									By MS/MS
AT3G44880	AT3G44880.1	plastid	putative pheophorbide a oxygenase (AtPAO/AtLLS1/AtACD1)			By MS/MS			By MS/MS	By MS/MS
AT3G44890	AT3G44890.1	plastid	ribosomal protein L9	By MS/MS		By MS/MS		By matching	By MS/MS			By MS/MS
AT3G45140	AT3G45140.1;AT3G45140.2	plastid	lipoxygenase 2	By MS/MS	By MS/MS	By MS/MS	By MS/MS	By MS/MS	By MS/MS	By MS/MS	By MS/MS	By MS/MS
AT3G46740	AT3G46740.1	plastid	translocon at the outer envelope membrane of chloroplasts 75-III		By matching			By MS/MS			By MS/MS
AT3G46780	AT3G46780.1	plastid	plastid transcriptionally active 16	By MS/MS	By MS/MS	By MS/MS	By MS/MS	By MS/MS	By MS/MS	By MS/MS	By MS/MS	By MS/MS
AT3G47070	AT3G47070.1	plastid	Thylakoid soluble phosphoprotein TSP9	By MS/MS	By matching	By MS/MS		By MS/MS	By MS/MS	By MS/MS	By MS/MS	By MS/MS
AT3G47470	AT3G47470.1	plastid	light-harvesting chlorophyll-protein complex I subunit A4	By MS/MS	By MS/MS	By MS/MS	By MS/MS	By MS/MS	By MS/MS	By MS/MS	By MS/MS	By MS/MS
AT3G47520	AT3G47520.1	plastid	malate dehydrogenase	By MS/MS	By MS/MS	By MS/MS	By MS/MS	By MS/MS	By MS/MS	By MS/MS	By MS/MS	By MS/MS
AT3G47860	AT3G47860.1	plastid	chloroplastic lipocalin;Encodes a chloroplastic lipocalin AtCHL			By matching			By MS/MS	By matching	By matching	By matching
AT3G48730	AT3G48730.1	plastid	ribulose bisphosphate carboxylase small chain 1A	By matching	By matching	By MS/MS		By matching	By MS/MS	By MS/MS	By MS/MS	By matching
AT3G49010	AT3G49010.4;AT3G49010.7;AT3G49010.6;AT3G49010.3;AT3G49010.2;AT3G49010.1	cytosol	breast basic conserved 1					By MS/MS				By MS/MS
AT3G50820	AT3G50820.1	plastid	photosystem II subunit O-2	By MS/MS	By MS/MS	By MS/MS	By MS/MS	By MS/MS	By MS/MS	By MS/MS	By MS/MS	By MS/MS
AT3G51140	AT3G51140.2;AT3G51140.1	plastid	Protein of unknown function (DUF3353:DNAJ)		By matching	By MS/MS	By matching	By MS/MS	By MS/MS	By MS/MS	By MS/MS	By matching
AT3G51510	AT3G51510.1	plastid	unknown protein			By MS/MS			By matching	By matching
AT3G51800	AT3G51800.3;AT3G51800.1;AT3G51800.2	cytosol	metallopeptidase M24 family protein					By MS/MS
AT3G52150	AT3G52150.2;AT3G52150.1	plastid	RNA-binding (RRM/RBD/RNP motifs) family protein	By matching	By MS/MS	By MS/MS		By matching	By MS/MS	By MS/MS	By matching
AT3G52180	AT3G52180.4;AT3G52180.1	plastid	dual specificity protein phosphatase (DsPTP1) family protein					By matching	By MS/MS	By MS/MS	By MS/MS
AT3G52380	AT3G52380.1	plastid	chloroplast RNA-binding protein 33;chloroplast RNA-binding protein		By MS/MS	By MS/MS			By MS/MS	By matching	By MS/MS
AT3G52930	AT3G52930.1	cytosol	Aldolase superfamily protein;		By matching		By matching	By MS/MS				By MS/MS
AT3G52960	AT3G52960.1	plastid	Thioredoxin superfamily protein	By MS/MS		By MS/MS			By MS/MS	By MS/MS	By MS/MS	By MS/MS
AT3G53460	AT3G53460.3;AT3G53460.2;AT3G53460.1;AT3G53460.4	plastid	chloroplast RNA-binding protein 29	By MS/MS		By MS/MS			By MS/MS	By matching		By MS/MS
AT3G53520	AT3G53520.2;AT3G53520.1;AT3G53520.4;AT3G53520.3	cytosol,peroxisome	UDP-glucuronic acid decarboxylase 1			By matching						By MS/MS
AT3G53580	AT3G53580.1	plastid	diaminopimelate epimerase family protein;						By MS/MS
AT3G53720	AT3G53720.1	golgi	cation/H+ exchanger 20;member of Putative Na+/H+ antiporter family		By MS/MS	By MS/MS			By MS/MS		By MS/MS
AT3G53900	AT3G53900.1;AT3G53900.2	plastid	uracil phosphoribosyltransferase;Encodes UPP, a plastidial uracil phosphoribosyltransferase (UPRT)	By matching		By matching			By MS/MS			By matching
AT3G54050	AT3G54050.2;AT3G54050.1	plastid	high cyclic electron flow 1	By MS/MS		By MS/MS		By matching	By MS/MS	By matching		By MS/MS
AT3G54090	AT3G54090.1	plastid	fructokinase-like 1			By MS/MS			By MS/MS
AT3G54890	AT3G54890.4;AT3G54890.1;AT3G54890.3;AT3G54890.2	plastid	photosystem I light harvesting complex gene 1	By MS/MS	By MS/MS	By MS/MS	By MS/MS	By MS/MS	By MS/MS	By MS/MS	By MS/MS	By MS/MS
AT3G54900	AT3G54900.1	plastid	GLUTAREDOXIN, Calcium transsport regulating			By MS/MS			By MS/MS	By MS/MS		By matching
AT3G55280	AT3G55280.3;AT3G55280.2;AT3G55280.1;AT2G39460.2;AT2G39460.1	cytosol	ribosomal protein L23AB	By matching		By matching	By matching	By MS/MS				By MS/MS
AT2G39460	AT3G55280.3;AT3G55280.2;AT3G55280.1;AT2G39460.2;AT2G39460.1	cytosol	ribosomal protein L23AA;Encodes a 60S ribosomal protein L23aA (AtrpL23aA). Paralog of RLPL23aB.	By matching		By matching	By matching	By MS/MS				By MS/MS
AT3G55330	AT3G55330.1	plastid	PsbP-like protein 1		By matching	By MS/MS			By matching	By matching	By MS/MS	By matching
AT3G55410	AT3G55410.1;AT3G55410.2;AT5G65750.1	mitochondrion	2-oxoglutarate dehydrogenase, E1 component									By MS/MS
AT5G65750	AT3G55410.1;AT3G55410.2;AT5G65750.1	mitochondrion	2-oxoglutarate dehydrogenase, E1 component;									By MS/MS
AT3G55800	AT3G55800.1	plastid	sedoheptulose-bisphosphatase	By MS/MS	By matching	By MS/MS		By matching	By MS/MS	By MS/MS	By MS/MS	By MS/MS
AT3G56130	AT3G56130.5;AT3G56130.4;AT3G56130.1	plastid	biotin/lipoyl attachment domain-containing protein			By matching				By MS/MS	By MS/MS
AT3G56150	AT3G56150.2;AT3G56150.1	cytosol,nucleus	eukaryotic translation initiation factor 3C;member of eIF3c - eukaryotic initiation factor 3c					By MS/MS				By matching
AT3G56650	AT3G56650.1	plastid	Mog1/PsbP/DUF1795-like photosystem II reaction center PsbP family protein	By MS/MS	By MS/MS	By MS/MS		By matching	By MS/MS	By MS/MS	By MS/MS
AT3G56940	AT3G56940.1;AT3G56940.2	plastid	dicarboxylate diiron protein, putative (Crd1)	By MS/MS	By MS/MS	By MS/MS	By MS/MS	By MS/MS	By MS/MS	By MS/MS	By MS/MS	By MS/MS
AT3G57610	AT3G57610.1	plastid	adenylosuccinate synthase	By MS/MS		By MS/MS		By matching	By MS/MS	By matching	By matching	By MS/MS
AT3G58010	AT3G58010.2;AT3G58010.1	plastid	plastoglobulin 34kD			By MS/MS			By MS/MS	By MS/MS
AT3G58510	AT3G58510.3;AT3G58510.2;AT3G58510.1;AT2G42520.3;AT2G42520.2;AT2G42520.1;AT3G58570.1	nucleus	DEA(D/H)-box RNA helicase family protein;			By matching		By MS/MS
AT2G42520	AT3G58510.3;AT3G58510.2;AT3G58510.1;AT2G42520.3;AT2G42520.2;AT2G42520.1;AT3G58570.1	nucleus	P-loop containing nucleoside triphosphate hydrolases superfamily protein;			By matching		By MS/MS
AT3G58570	AT3G58510.3;AT3G58510.2;AT3G58510.1;AT2G42520.3;AT2G42520.2;AT2G42520.1;AT3G58570.1	nucleus	P-loop containing nucleoside triphosphate hydrolases superfamily protein;			By matching		By MS/MS
AT3G58610	AT3G58610.3;AT3G58610.2;AT3G58610.1;REV__AT1G20540.1	plastid	ketol-acid reductoisomerase	By MS/MS	By matching	By MS/MS	By matching	By MS/MS	By MS/MS	By MS/MS	By MS/MS	By MS/MS
AT3G59480	AT3G59480.1	cytosol	pfkB-like carbohydrate kinase family protein									By MS/MS
AT3G59780	AT3G59780.1	plastid	Rhodanese/Cell cycle control phosphatase superfamily protein	By MS/MS	By MS/MS	By MS/MS	By MS/MS	By MS/MS	By MS/MS	By MS/MS	By MS/MS	By MS/MS
AT3G60420	AT3G60420.1	cytosol	Phosphoglycerate mutase family protein									By MS/MS
AT3G60750	AT3G60750.2;AT3G60750.1;AT2G45290.2;AT2G45290.1	plastid	Transketolase	By MS/MS	By MS/MS	By MS/MS	By MS/MS	By MS/MS	By MS/MS	By MS/MS	By MS/MS	By MS/MS
AT3G61080	AT3G61080.1;AT3G61080.2	plastid	Protein kinase superfamily protein;			By matching			By MS/MS
AT3G61140	AT3G61140.1	cytosol,nucleus	26S proteasome, regulatory subunit Rpn7;Proteasome component (PCI) domain									By MS/MS
AT3G61470	AT3G61470.1	plastid	photosystem I light harvesting complex gene 2	By MS/MS	By MS/MS	By MS/MS	By MS/MS	By MS/MS	By MS/MS	By MS/MS	By MS/MS	By MS/MS
AT3G61870	AT3G61870.2;AT3G61870.1	plastid	unknown protein	By matching	By matching	By MS/MS		By matching	By MS/MS	By MS/MS	By MS/MS	By MS/MS
AT3G62030	AT3G62030.3;AT3G62030.1;AT3G62030.2	plastid	rotamase CYP 4	By MS/MS	By MS/MS	By MS/MS	By MS/MS	By MS/MS	By MS/MS	By MS/MS	By MS/MS	By MS/MS
AT3G62410	AT3G62410.1	plastid	CP12 domain-containing protein 2			By MS/MS			By MS/MS	By MS/MS	By MS/MS
AT3G63140	AT3G63140.1	plastid	chloroplast stem-loop binding protein of 41 kDa	By MS/MS	By MS/MS	By MS/MS	By MS/MS	By MS/MS	By MS/MS	By MS/MS	By MS/MS	By MS/MS
AT3G63160	AT3G63160.1	plastid	small outer envelope membrane protein (AtOEP7.2)	By MS/MS	By MS/MS	By MS/MS	By MS/MS	By MS/MS	By MS/MS	By MS/MS	By MS/MS	By MS/MS
AT3G63190	AT3G63190.1	plastid	ribosome recycling factor, chloroplast precursor	By MS/MS	By matching	By MS/MS		By matching	By MS/MS	By MS/MS	By MS/MS	By MS/MS
AT3G63410	AT3G63410.1	plastid	MPBQ/MSBQ methyltransferase located in the chloroplast inner envelope membrane	By MS/MS	By MS/MS	By MS/MS		By MS/MS	By MS/MS	By MS/MS	By MS/MS	By MS/MS
AT3G63490	AT3G63490.1;AT3G63490.2	plastid	Ribosomal protein L1p/L10e family	By MS/MS	By MS/MS	By MS/MS	By MS/MS	By MS/MS	By MS/MS	By MS/MS	By MS/MS	By MS/MS
AT3G63540	AT3G63540.1	plastid	Mog1/PsbP/DUF1795-like photosystem II reaction center PsbP family protein	By MS/MS	By MS/MS	By MS/MS		By matching	By MS/MS	By MS/MS	By MS/MS	By MS/MS
AT4G00430	AT4G00430.2;AT2G45960.2;AT3G61430.2;AT3G61430.1;AT2G45960.1;AT1G01620.1;AT4G00430.1;AT2G45960.3	plasma membrane	plasma membrane intrinsic protein 1	By matching	By MS/MS	By MS/MS	By MS/MS	By MS/MS	By MS/MS	By MS/MS	By matching
AT1G01620	AT4G00430.2;AT2G45960.2;AT3G61430.2;AT3G61430.1;AT2G45960.1;AT1G01620.1;AT4G00430.1;AT2G45960.3	plasma membrane	plasma membrane intrinsic protein 1C	By matching	By MS/MS	By MS/MS	By MS/MS	By MS/MS	By MS/MS	By MS/MS	By matching
AT2G45960	AT4G00430.2;AT2G45960.2;AT3G61430.2;AT3G61430.1;AT2G45960.1;AT1G01620.1;AT4G00430.1;AT2G45960.3	plasma membrane	plasma membrane intrinsic protein 1B	By matching	By MS/MS	By MS/MS	By MS/MS	By MS/MS	By MS/MS	By MS/MS	By matching
AT3G61430	AT4G00430.2;AT2G45960.2;AT3G61430.2;AT3G61430.1;AT2G45960.1;AT1G01620.1;AT4G00430.1;AT2G45960.3	plasma membrane	plasma membrane intrinsic protein 1A	By matching	By MS/MS	By MS/MS	By MS/MS	By MS/MS	By MS/MS	By MS/MS	By matching
AT4G00620	AT4G00620.1	plastid	Amino acid dehydrogenase family protein			By MS/MS			By MS/MS	By matching
AT4G01050	AT4G01050.1;AT4G01050.2	plastid	thylakoid rhodanese-like	By MS/MS	By MS/MS	By MS/MS	By MS/MS	By MS/MS	By MS/MS	By MS/MS	By MS/MS	By MS/MS
AT4G01150	AT4G01150.1;AT4G01150.2	plastid	unknown protein	By MS/MS		By MS/MS	By MS/MS	By MS/MS	By MS/MS	By MS/MS	By MS/MS	By MS/MS
AT4G01310	AT4G01310.1	plastid	Ribosomal L5P family protein	By MS/MS		By MS/MS			By MS/MS	By MS/MS	By MS/MS	By MS/MS
AT4G01690	AT4G01690.1;AT4G01690.2	plastid	Flavin containing amine oxidoreductase family / protoporphyrinogen IX oxidase	By MS/MS	By MS/MS	By MS/MS		By MS/MS	By MS/MS	By MS/MS	By MS/MS	By MS/MS
AT4G02530	AT4G02530.1;AT4G02530.2;AT4G02530.3	plastid	chloroplast thylakoid lumen protein	By MS/MS	By MS/MS	By MS/MS		By MS/MS	By MS/MS	By MS/MS	By MS/MS	By MS/MS
AT4G02725	AT4G02725.1	plastid	unknown protein			By MS/MS			By MS/MS	By MS/MS	By matching
AT4G02770	AT4G02770.1	plastid	photosystem I subunit D-1	By MS/MS	By MS/MS	By MS/MS	By MS/MS	By MS/MS	By MS/MS	By MS/MS	By MS/MS	By MS/MS
AT4G03280	AT4G03280.2;AT4G03280.1	plastid	photosynthetic electron transfer C	By MS/MS	By MS/MS	By MS/MS	By MS/MS	By MS/MS	By MS/MS	By MS/MS	By MS/MS	By MS/MS
AT4G03520	AT4G03520.2;AT4G03520.1	plastid	Thioredoxin superfamily protein	By matching	By MS/MS	By MS/MS	By matching		By MS/MS	By MS/MS	By MS/MS	By MS/MS
AT4G04020	AT4G04020.1	plastid	fibrillin	By MS/MS	By MS/MS	By MS/MS	By MS/MS	By MS/MS	By MS/MS	By MS/MS	By MS/MS	By MS/MS
AT4G04640	AT4G04640.1	plastid	ATPase, F1 complex, gamma subunit protein	By MS/MS	By MS/MS	By MS/MS	By MS/MS	By MS/MS	By MS/MS	By MS/MS	By MS/MS	By MS/MS
AT4G05180	AT4G05180.2;AT4G05180.1	plastid	photosystem II subunit Q-2	By MS/MS	By MS/MS	By MS/MS	By MS/MS	By MS/MS	By MS/MS	By MS/MS	By MS/MS	By MS/MS
AT4G09000	AT4G09000.1;AT4G09000.2;AT1G78300.1;AT1G35160.1;AT1G35160.2;AT3G02520.2;AT3G02520.1;AT1G34760.2;AT1G34760.1;AT1G26480.1	cytosol	general regulatory factor 1			By MS/MS	By MS/MS	By MS/MS	By MS/MS	By matching	By MS/MS	By MS/MS
AT4G09010	AT4G09010.2;AT4G09010.1;AT4G09010.3	plastid	ascorbate peroxidase 4	By MS/MS	By MS/MS	By MS/MS		By MS/MS	By MS/MS	By MS/MS	By MS/MS	By MS/MS
AT4G09040	AT4G09040.2;AT4G09040.1	plastid	RNA-binding (RRM/RBD/RNP motifs) family protein	By matching		By MS/MS			By MS/MS	By matching	By matching	By MS/MS
AT4G09650	AT4G09650.1	plastid	ATP synthase delta-subunit gene	By MS/MS	By MS/MS	By MS/MS	By MS/MS	By MS/MS	By MS/MS	By MS/MS	By MS/MS	By MS/MS
AT4G09800	AT4G09800.1;AT1G34030.1;AT1G22780.1	cytosol	S18 ribosomal protein	By matching				By MS/MS				By MS/MS
AT1G22780	AT4G09800.1;AT1G34030.1;AT1G22780.1	cytosol	Ribosomal protein S13/S18 family	By matching				By MS/MS				By MS/MS
AT1G34030	AT4G09800.1;AT1G34030.1;AT1G22780.1	cytosol	Ribosomal protein S13/S18 family;	By matching				By MS/MS				By MS/MS
AT4G10340	AT4G10340.1	plastid	light harvesting complex of photosystem II 5	By MS/MS	By MS/MS	By MS/MS	By MS/MS	By MS/MS	By MS/MS	By MS/MS	By MS/MS	By MS/MS
AT4G10450	AT4G10450.1;AT1G33140.1;AT1G33120.1;AT4G10450.2	cytosol	Ribosomal protein L6 family;		By matching		By MS/MS	By MS/MS			By matching
AT1G33120	AT4G10450.1;AT1G33140.1;AT1G33120.1;AT4G10450.2	cytosol	Ribosomal protein L6 family;		By matching		By MS/MS	By MS/MS			By matching
AT1G33140	AT4G10450.1;AT1G33140.1;AT1G33120.1;AT4G10450.2	cytosol	Ribosomal protein L6 family;Encodes ribosomal protein L9		By matching		By MS/MS	By MS/MS			By matching
AT4G11960	AT4G11960.1	plastid	PGR5-like B		By matching				By MS/MS	By MS/MS	By MS/MS
AT4G12060	AT4G12060.1	plastid	component of Clp-type protease complex (AtClpT2)	By MS/MS		By MS/MS			By MS/MS			By MS/MS
AT4G12800	AT4G12800.1;AT4G12800.2	plastid	photosystem I subunit l	By MS/MS	By MS/MS	By MS/MS	By MS/MS	By MS/MS	By MS/MS	By MS/MS	By MS/MS	By MS/MS
AT4G13200	AT4G13200.1	plastid	Plastoglobular protein			By MS/MS			By MS/MS	By matching	By matching	By MS/MS
AT4G13220	AT4G13220.1	plastid	unknown						By matching	By MS/MS
AT4G13430	AT4G13430.1	plastid	isopropyl malate isomerase large subunit 1	By MS/MS		By matching			By MS/MS	By matching	By MS/MS	By matching
AT4G13930	AT4G13930.1	cytosol	serine hydroxymethyltransferase 4			By matching						By MS/MS
AT4G13940	AT4G13940.2;AT4G13940.1;AT4G13940.4;AT4G13940.3	cytosol	S-adenosyl-L-homocysteine hydrolase		By matching		By matching	By MS/MS				By matching
AT4G14210	AT4G14210.3;AT4G14210.2;AT4G14210.1	plastid	phytoene desaturase 3	By MS/MS	By matching	By MS/MS		By matching	By MS/MS	By MS/MS	By MS/MS	By MS/MS
AT4G14360	AT4G14360.2;AT4G14360.1;AT3G23300.2;AT3G23300.1	golgi	S-adenosyl-L-methionine-dependent methyltransferases superfamily protein									By MS/MS
AT3G23300	AT4G14360.2;AT4G14360.1;AT3G23300.2;AT3G23300.1	golgi	S-adenosyl-L-methionine-dependent methyltransferases superfamily protein;									By MS/MS
AT4G14960	AT4G14960.2;AT1G50010.1;AT1G04820.1;AT4G14960.1;AT1G64740.1	cytosol	Tubulin/FtsZ family protein	By matching	By MS/MS	By MS/MS	By MS/MS	By MS/MS	By MS/MS	By matching	By MS/MS	By MS/MS
AT1G04820	AT4G14960.2;AT1G50010.1;AT1G04820.1;AT4G14960.1;AT1G64740.1	cytosol	tubulin alpha-4 chain;Encodes an alpha tubulin isoform that is expressed in roots, leaves and flowers.	By matching	By MS/MS	By MS/MS	By MS/MS	By MS/MS	By MS/MS	By matching	By MS/MS	By MS/MS
AT1G50010	AT4G14960.2;AT1G50010.1;AT1G04820.1;AT4G14960.1;AT1G64740.1	cytosol	tubulin alpha-2 chain;Encodes alpha-2,4 tubulin. TUA2 and TUA4 encode identical proteins.	By matching	By MS/MS	By MS/MS	By MS/MS	By MS/MS	By MS/MS	By matching	By MS/MS	By MS/MS
AT4G16155	AT4G16155.1;AT3G16950.1;AT3G16950.2	plastid	dihydrolipoyl dehydrogenases	By MS/MS	By MS/MS	By MS/MS	By MS/MS	By MS/MS	By MS/MS	By MS/MS	By MS/MS	By MS/MS
AT4G16760	AT4G16760.2;AT4G16760.1;AT2G35690.1	peroxisome	acyl-CoA oxidase 1									By MS/MS
AT2G35690	AT4G16760.2;AT4G16760.1;AT2G35690.1	peroxisome	acyl-CoA oxidase 5									By MS/MS
AT4G17140	AT4G17140.1;AT4G17140.2;AT4G17140.3	golgi	pleckstrin homology (PH) domain-containing protein;			By MS/MS			By MS/MS	By MS/MS
AT4G17600	AT4G17600.1	plastid	Chlorophyll A-B binding family protein	By MS/MS	By MS/MS	By MS/MS		By MS/MS	By MS/MS	By MS/MS	By MS/MS	By MS/MS
AT4G18370	AT4G18370.3;AT4G18370.2;AT4G18370.1	plastid	DEGP protease 5			By MS/MS			By matching	By matching	By MS/MS
AT4G18430	AT4G18430.1	cytosol	RAB GTPase homolog A1E;			By matching						By MS/MS
AT4G19170	AT4G19170.1	plastid	nine-cis-epoxycarotenoid dioxygenase 4	By MS/MS	By matching	By MS/MS		By matching	By MS/MS	By MS/MS	By MS/MS	By matching
AT4G20260	AT4G20260.6;AT4G20260.5;AT4G20260.9;AT4G20260.8;AT4G20260.7;AT4G20260.3;AT4G20260.2;AT4G20260.10;AT4G20260.1;AT4G20260.4	cytosol	plasma-membrane associated cation-binding protein 1	By MS/MS	By matching		By MS/MS	By MS/MS			By matching
AT4G20360	AT4G20360.2;AT4G20360.1	plastid	RAB GTPase homolog E1B	By MS/MS	By MS/MS	By MS/MS	By MS/MS	By MS/MS	By MS/MS	By MS/MS	By MS/MS	By MS/MS
AT4G21065	AT4G21065.1	endoplasmic reticulum	Tetratricopeptide repeat (TPR)-like superfamily protein						By MS/MS	By MS/MS
AT4G21280	AT4G21280.1;AT4G21280.2	plastid	photosystem II subunit QA	By MS/MS	By MS/MS	By MS/MS	By MS/MS	By MS/MS	By MS/MS	By MS/MS	By MS/MS	By MS/MS
AT4G21860	AT4G21860.2;AT4G21860.4;AT4G21860.3;AT4G21860.1	plastid	methionine sulfoxide reductase B 2			By MS/MS			By MS/MS	By MS/MS
AT4G22240	AT4G22240.1	plastid	Plastid-lipid associated protein PAP / fibrillin family protein	By matching	By matching	By MS/MS		By matching	By MS/MS	By MS/MS	By MS/MS	By MS/MS
AT4G22890	AT4G22890.4;AT4G22890.5;AT4G22890.3;AT4G22890.1;AT4G22890.2	plastid	PGR5-LIKE A	By MS/MS	By MS/MS	By MS/MS	By MS/MS	By MS/MS	By MS/MS	By MS/MS	By MS/MS	By MS/MS
AT4G23100	AT4G23100.1;AT4G23100.3;AT4G23100.2	plastid	glutamate-cysteine ligase	By matching		By matching			By MS/MS		By matching	By MS/MS
AT4G23890	AT4G23890.1	plastid	unknown protein	By MS/MS		By MS/MS			By MS/MS	By matching
AT4G23900	AT4G23900.1;AT4G23895.3;AT4G11010.1	mitochondrion	Nucleoside diphosphate kinase family protein									By MS/MS
AT4G11010	AT4G23900.1;AT4G23895.3;AT4G11010.1	mitochondrion	nucleoside diphosphate kinase 3									By MS/MS
AT4G23895	AT4G23900.1;AT4G23895.3;AT4G11010.1	nucleus	Pleckstrin homology (PH) domain-containing protein									By MS/MS
AT4G24090	AT4G24090.1	plastid	unknown	By matching		By MS/MS			By matching	By matching	By matching
AT4G24190	AT4G24190.2;AT4G24190.1	endoplasmic reticulum	Chaperone protein htpG family protein				By MS/MS	By MS/MS
AT4G24280	AT4G24280.1	plastid	chloroplast heat shock protein 70-1	By MS/MS	By MS/MS	By MS/MS	By MS/MS	By MS/MS	By MS/MS	By MS/MS	By MS/MS	By MS/MS
AT4G24620	AT4G24620.2;AT4G24620.1	plastid	phosphoglucose isomerase 1;The PGI1 gene encodes the plastid phospho-glucose (Glc) isomerase	By matching		By matching			By MS/MS
AT4G24750	AT4G24750.1	plastid	Rhodanese/Cell cycle control phosphatase superfamily protein	By matching		By MS/MS			By MS/MS	By MS/MS	By MS/MS	By MS/MS
AT4G24770	AT4G24770.2;AT4G24770.1	plastid	31-kDa RNA binding protein	By MS/MS	By MS/MS	By MS/MS	By MS/MS	By MS/MS	By MS/MS	By MS/MS	By MS/MS	By MS/MS
AT4G24830	AT4G24830.1;AT4G24830.2	plastid	arginosuccinate synthase family			By MS/MS		By MS/MS	By MS/MS	By matching	By MS/MS	By MS/MS
AT4G24930	AT4G24930.1	plastid	thylakoid lumenal 17.9 kDa protein, chloroplast	By MS/MS	By matching	By MS/MS			By MS/MS	By MS/MS	By MS/MS	By MS/MS
AT4G25080	AT4G25080.4;AT4G25080.5;AT4G25080.3;AT4G25080.2;AT4G25080.1;AT4G25080.6	plastid	magnesium-protoporphyrin IX methyltransferase	By MS/MS	By MS/MS	By MS/MS	By matching	By MS/MS	By MS/MS	By MS/MS	By MS/MS	By MS/MS
AT4G25740	AT4G25740.2;AT4G25740.1;AT5G52650.1	cytosol	RNA binding Plectin/S10 domain-containing protein;					By MS/MS
AT5G52650	AT4G25740.2;AT4G25740.1;AT5G52650.1	cytosol	RNA binding Plectin/S10 domain-containing protein;					By MS/MS
AT4G26555	AT4G26555.2;AT4G26555.3;AT4G26555.1	plastid	FKBP-like peptidyl-prolyl cis-trans isomerase family protein	By MS/MS	By matching	By MS/MS			By MS/MS	By MS/MS	By MS/MS
AT4G27090	AT4G27090.1;AT2G20450.1	cytosol	Ribosomal protein L14;				By MS/MS	By MS/MS
AT2G20450	AT4G27090.1;AT2G20450.1	cytosol	Ribosomal protein L14				By MS/MS	By MS/MS
AT4G27440	AT4G27440.2;AT4G27440.1;AT5G54190.1;AT5G54190.2	plastid	protochlorophyllide oxidoreductase B	By MS/MS	By MS/MS	By MS/MS	By MS/MS	By MS/MS	By MS/MS	By MS/MS	By MS/MS	By MS/MS
AT5G54190	AT4G27440.2;AT4G27440.1;AT5G54190.1;AT5G54190.2	plastid	protochlorophyllide oxidoreductase A;light-dependent NADPH:protochlorophyllide oxidoreductase A	By MS/MS	By MS/MS	By MS/MS	By MS/MS	By MS/MS	By MS/MS	By MS/MS	By MS/MS	By MS/MS
AT4G27500	AT4G27500.2;AT4G27500.1	plasma membrane,endoplasmic reticulum	proton pump interactor 1									By MS/MS
AT4G27670	AT4G27670.1	plastid	heat shock protein 21						By MS/MS		By matching
AT4G27700	AT4G27700.1	plastid	Rhodanese/Cell cycle control phosphatase superfamily protein	By matching	By matching	By MS/MS		By matching	By MS/MS	By MS/MS	By MS/MS	By MS/MS
AT4G28025	AT4G28025.2;AT4G28025.1	plastid	unknown			By MS/MS			By matching	By MS/MS
AT4G28660	AT4G28660.1;AT4G28660.2	plastid	photosystem II reaction center PSB28 protein	By MS/MS	By matching	By MS/MS		By matching	By MS/MS	By MS/MS	By matching	By matching
AT4G28750	AT4G28750.1	plastid	Photosystem I reaction centre subunit IV / PsaE protein	By MS/MS	By MS/MS	By MS/MS	By MS/MS	By MS/MS	By MS/MS	By MS/MS	By MS/MS	By MS/MS
AT4G29060	AT4G29060.1;AT4G29060.2	plastid	elongation factor Ts family protein	By MS/MS	By MS/MS	By MS/MS	By MS/MS	By MS/MS	By MS/MS	By MS/MS	By MS/MS	By MS/MS
AT4G29340	AT4G29340.1	cytosol	profilin 4									By MS/MS
AT4G29840	AT4G29840.1	plastid	Pyridoxal-5'-phosphate-dependent enzyme family protein			By matching			By MS/MS
AT4G30440	AT4G30440.1;AT4G00110.1;AT1G02000.1;AT4G12250.1;AT2G45310.1;AT3G23820.1	golgi	UDP-D-glucuronate 4-epimerase 1					By matching				By MS/MS
AT1G02000	AT4G30440.1;AT4G00110.1;AT1G02000.1;AT4G12250.1;AT2G45310.1;AT3G23820.1	extracellular	GAE2, UDP-D-GLUCURONATE 4-EPIMERASE 2					By matching				By MS/MS
AT2G45310	AT4G30440.1;AT4G00110.1;AT1G02000.1;AT4G12250.1;AT2G45310.1;AT3G23820.1	extracellular	GAE4, UDP-D-GLUCURONATE 4-EPIMERASE 4					By matching				By MS/MS
AT3G23820	AT4G30440.1;AT4G00110.1;AT1G02000.1;AT4G12250.1;AT2G45310.1;AT3G23820.1	golgi	UDP-D-glucuronate 4-epimerase 6;UDP-D-glucuronate 4-epimerase					By matching				By MS/MS
AT4G00110	AT4G30440.1;AT4G00110.1;AT1G02000.1;AT4G12250.1;AT2G45310.1;AT3G23820.1	Golgi	UDP-D-glucuronate 4-epimerase 3					By matching				By MS/MS
AT4G12250	AT4G30440.1;AT4G00110.1;AT1G02000.1;AT4G12250.1;AT2G45310.1;AT3G23820.1	golgi	UDP-D-glucuronate 4-epimerase 5;UDP-D-glucuronate 4-epimerase					By matching				By MS/MS
AT4G31390	AT4G31390.2;AT4G31390.1	plastid	Protein kinase superfamily protein;		By MS/MS	By matching				By MS/MS	By matching
AT4G31490	AT4G31490.3;AT4G31490.2;AT4G31490.1;AT4G31480.9;AT4G31480.8;AT4G31480.7;AT4G31480.5;AT4G31480.4;AT4G31480.2;AT4G31480.1;AT4G31480.6;AT4G31480.3	golgi	Coatomer, beta subunit;					By MS/MS
AT4G31480	AT4G31490.3;AT4G31490.2;AT4G31490.1;AT4G31480.9;AT4G31480.8;AT4G31480.7;AT4G31480.5;AT4G31480.4;AT4G31480.2;AT4G31480.1;AT4G31480.6;AT4G31480.3	cytosol	Coatomer, beta subunit;					By MS/MS
AT4G31820	AT4G31820.1	plasma membrane	Phototropic-responsive NPH3 family protein									By MS/MS
AT4G31990	AT4G31990.4;AT4G31990.2;AT4G31990.1;AT4G31990.3	plastid	aspartate aminotransferase 5	By MS/MS	By MS/MS	By MS/MS	By MS/MS	By MS/MS	By MS/MS	By MS/MS	By MS/MS	By MS/MS
AT4G32260	AT4G32260.1	plastid	ATPase, F0 complex, subunit B/B', bacterial/chloroplast	By MS/MS	By MS/MS	By MS/MS	By MS/MS	By MS/MS	By MS/MS	By MS/MS	By MS/MS	By MS/MS
AT4G32770	AT4G32770.1	plastid	tocopherol cyclase, chloroplast / vitamin E deficient 1 (VTE1) / sucrose export defective 1 (SXD1)			By MS/MS			By MS/MS	By MS/MS	By MS/MS	By matching
AT4G33010	AT4G33010.1;AT4G33010.2;AT2G26080.1	mitochondrion	glycine decarboxylase P-protein 1	By MS/MS	By MS/MS	By MS/MS	By MS/MS	By MS/MS	By matching
AT2G26080	AT4G33010.1;AT4G33010.2;AT2G26080.1	mitochondrion	glycine decarboxylase P-protein 2;	By MS/MS	By MS/MS	By MS/MS	By MS/MS	By MS/MS	By matching
AT4G33500	AT4G33500.1	plastid	Protein phosphatase 2C family protein			By matching			By MS/MS	By MS/MS	By matching
AT4G33510	AT4G33510.2;AT4G33510.1	plastid	3-deoxy-d-arabino-heptulosonate 7-phosphate synthase			By MS/MS			By MS/MS	By MS/MS
AT4G33680	AT4G33680.1	plastid	Pyridoxal phosphate (PLP)-dependent transferases superfamily protein			By matching			By MS/MS		By matching
AT4G34120	AT4G34120.1	plastid	Cystathionine beta-synthase (CBS) family protein			By matching			By MS/MS	By MS/MS	By MS/MS
AT4G34200	AT4G34200.1;AT1G17745.1;AT1G17745.2	plastid	D-3-phosphoglycerate dehydrogenase	By MS/MS		By MS/MS		By MS/MS	By MS/MS	By MS/MS	By MS/MS	By MS/MS
AT4G34450	AT4G34450.1	cytosol	coatomer gamma-2 subunit, putative / gamma-2 coat protein, putative / gamma-2 COP, putative;				By matching	By MS/MS
AT4G34620	AT4G34620.1	plastid	small subunit ribosomal protein 16	By MS/MS	By matching	By MS/MS		By matching	By MS/MS	By MS/MS	By MS/MS	By MS/MS
AT4G34830	AT4G34830.1	plastid	Pentatricopeptide repeat (PPR) superfamily protein;Encodes MRL1			By matching			By matching	By MS/MS	By MS/MS
AT4G35250	AT4G35250.1	plastid	NAD(P)-binding Rossmann-fold superfamily protein	By MS/MS	By MS/MS	By MS/MS	By MS/MS	By MS/MS	By MS/MS	By MS/MS	By MS/MS	By MS/MS
AT4G35710	AT4G35710.1	mitochondria	unknown function			By MS/MS			By MS/MS		By MS/MS
AT4G35970	AT4G35970.2;AT4G35970.1	peroxisome	ascorbate peroxidase 5									By MS/MS
AT4G37000	AT4G37000.1	plastid	accelerated cell death 2 (ACD2)		By matching	By matching			By MS/MS	By MS/MS	By matching
AT4G37200	AT4G37200.1	plastid	Thioredoxin superfamily protein	By MS/MS	By MS/MS	By MS/MS		By matching	By MS/MS	By MS/MS	By MS/MS	By MS/MS
AT4G37930	AT4G37930.1;AT5G26780.4;AT5G26780.1;AT5G26780.3;AT5G26780.2	mitochondrion	serine transhydroxymethyltransferase 1	By MS/MS	By MS/MS		By MS/MS	By MS/MS				By MS/MS
AT5G26780	AT4G37930.1;AT5G26780.4;AT5G26780.1;AT5G26780.3;AT5G26780.2	mitochondrion	serine hydroxymethyltransferase 2	By MS/MS	By MS/MS		By MS/MS	By MS/MS				By MS/MS
AT4G38270	AT4G38270.2;AT4G38270.1	golgi	galacturonosyltransferase 3									By MS/MS
AT4G38510	AT4G38510.4;AT4G38510.3;AT4G38510.2;AT4G38510.1;AT4G38510.5	vacuole	ATPase, V1 complex, subunit B protein;				By MS/MS	By MS/MS			By matching	By MS/MS
AT4G38970	AT4G38970.1;AT4G38970.2	plastid	fructose-bisphosphate aldolase 2	By MS/MS	By MS/MS	By MS/MS	By MS/MS	By MS/MS	By MS/MS	By MS/MS	By MS/MS	By MS/MS
AT4G39080	AT4G39080.1	vacuole	vacuolar proton ATPase A3		By matching		By MS/MS	By MS/MS			By MS/MS
AT4G39260	AT4G39260.1;AT4G39260.3;AT4G39260.2;AT4G39260.4	nucleus	cold, circadian rhythm, and RNA binding 1	By MS/MS	By MS/MS	By MS/MS	By MS/MS	By MS/MS	By MS/MS	By MS/MS	By MS/MS	By matching
AT4G39710	AT4G39710.2;AT4G39710.3;AT4G39710.1	plastid	FK506-binding protein 16-2;	By matching		By MS/MS			By matching	By matching	By matching
AT4G39730	AT4G39730.1;AT2G22170.1	plastid	Lipase/lipooxygenase, PLAT/LH2 family protein			By MS/MS
AT2G22170	AT4G39730.1;AT2G22170.1	extracellular	Lipase/lipooxygenase, PLAT/LH2 family protein;			By MS/MS
AT5G01530	AT5G01530.1	plastid	light harvesting complex photosystem II	By MS/MS	By MS/MS	By MS/MS	By MS/MS	By MS/MS	By MS/MS	By MS/MS	By MS/MS	By MS/MS
AT5G01600	AT5G01600.1	plastid	ferretin 1			By MS/MS			By MS/MS		By MS/MS
AT5G01920	AT5G01920.2;AT5G01920.1	plastid	Protein kinase superfamily protein	By MS/MS		By MS/MS		By matching	By MS/MS	By MS/MS	By matching
AT5G02500	AT5G02500.2;AT5G02500.1;AT3G09440.4;AT3G09440.3;AT3G09440.2;AT3G09440.1;AT1G56410.1;AT1G16030.1	cytosol	heat shock cognate protein 70-1	By MS/MS	By matching	By MS/MS	By MS/MS	By MS/MS	By MS/MS		By matching	By MS/MS
AT1G56410	AT5G02500.2;AT5G02500.1;AT3G09440.4;AT3G09440.3;AT3G09440.2;AT3G09440.1;AT1G56410.1;AT1G16030.1	plastid	heat shock protein 70 (Hsp 70) family protein	By matching	By MS/MS	By MS/MS	By MS/MS	By MS/MS		By matching	By MS/MS
AT3G09440	AT5G02500.2;AT5G02500.1;AT3G09440.4;AT3G09440.3;AT3G09440.2;AT3G09440.1;AT1G56410.1;AT1G16030.1	cytosol	Heat shock protein 70 (Hsp 70) family protein;	By MS/MS	By matching	By MS/MS	By MS/MS	By MS/MS	By MS/MS		By matching	By MS/MS
AT5G02770	AT5G02770.1	nucleus	MOS11									By MS/MS
AT5G03650	AT5G03650.1	plastid	starch branching enzyme 2.2						By MS/MS
AT5G03880	AT5G03880.1	plastid	Thioredoxin family protein	By MS/MS	By matching	By MS/MS			By matching	By MS/MS	By MS/MS	By MS/MS
AT5G03900	AT5G03900.1;AT5G03900.2	plastid	Iron-sulphur cluster biosynthesis family protein		By matching	By MS/MS			By matching	By matching	By MS/MS
AT5G03940	AT5G03940.1	plastid	chloroplast signal recognition particle 54 kDa subunit			By MS/MS			By matching
AT5G04140	AT5G04140.1;AT5G04140.2;AT2G41220.1	plastid	glutamate synthase 1	By MS/MS	By MS/MS	By MS/MS		By MS/MS	By MS/MS	By MS/MS	By MS/MS	By MS/MS
AT5G04590	AT5G04590.1	plastid	sulfite reductase;A.thaliana gene encoding sulfite reductase.			By matching			By MS/MS	By matching	By matching
AT5G05200	AT5G05200.1	plastid	Protein kinase superfamily protein			By MS/MS			By MS/MS			By matching
AT5G05740	AT5G05740.3;AT5G05740.2;AT5G05740.1	plastid	ethylene-dependent gravitropism-deficient and yellow-green-like 2		By MS/MS	By MS/MS		By matching	By MS/MS	By matching	By MS/MS	By MS/MS
AT5G06290	AT5G06290.1;AT5G06290.2	plastid	2-cysteine peroxiredoxin B	By MS/MS	By matching	By MS/MS		By matching	By MS/MS	By MS/MS	By MS/MS	By MS/MS
AT5G07020	AT5G07020.1	plastid	proline-rich family protein	By MS/MS	By MS/MS	By MS/MS		By MS/MS	By MS/MS	By MS/MS	By MS/MS	By MS/MS
AT5G07440	AT5G07440.3;AT5G07440.2;AT5G07440.1	mitochondrion	glutamate dehydrogenase 2;Encodes the beta-subunit of the glutamate dehydrogenase									By MS/MS
AT5G08280	AT5G08280.1	plastid	hydroxymethylbilane synthase	By MS/MS	By MS/MS	By MS/MS	By MS/MS	By MS/MS	By MS/MS	By MS/MS	By MS/MS	By MS/MS
AT5G08380	AT5G08380.1	extracellular	alpha-galactosidase 1;							By matching		By MS/MS
AT5G08530	AT5G08530.1	mitochondrion	51 kDa subunit of complex I									By MS/MS
AT5G08690	AT5G08690.1;AT5G08670.1;AT5G08680.1	mitochondrion	ATP synthase alpha/beta family protein	By MS/MS	By matching	By MS/MS	By MS/MS	By MS/MS	By MS/MS	By matching	By MS/MS	By MS/MS
AT5G08740	AT5G08740.1	mitochondrion,plastid	NAD(P)H dehydrogenase C1	By matching		By MS/MS			By MS/MS	By MS/MS	By matching	By MS/MS
AT5G09590	AT5G09590.1	mitochondrion	mitochondrial HSO70 2		By MS/MS		By matching
AT5G09650	AT5G09650.1	plastid	pyrophosphorylase 6	By MS/MS		By MS/MS		By MS/MS	By MS/MS	By MS/MS	By MS/MS	By MS/MS
AT5G09660	AT5G09660.2;AT5G09660.1;AT5G09660.3;AT5G09660.5;AT5G09660.4;AT2G22780.1	cytosol	peroxisomal NAD-malate dehydrogenase 2	By MS/MS	By MS/MS	By MS/MS	By MS/MS	By MS/MS	By MS/MS	By MS/MS	By MS/MS	By MS/MS
AT5G09810	AT5G09810.1;AT2G42170.4;AT2G42170.2;AT2G42170.3;AT2G42170.1	cytosol	actin 7	By MS/MS	By MS/MS	By MS/MS	By MS/MS	By MS/MS	By MS/MS	By matching	By MS/MS	By MS/MS
AT5G10540	AT5G10540.1;AT5G65620.1;AT5G65620.2	plastid	Zincin-like metalloproteases family protein;					By matching	By MS/MS	By matching
AT5G65620	AT5G10540.1;AT5G65620.1;AT5G65620.2	plastid	Zincin-like metalloproteases family protein;					By matching	By MS/MS	By matching
AT5G11170	AT5G11170.2;AT5G11200.1;AT5G11170.1;AT5G11200.3;AT5G11200.2	nucleus	DEAD/DEAH box RNA helicase family protein					By MS/MS
AT5G11200	AT5G11170.2;AT5G11200.1;AT5G11170.1;AT5G11200.3;AT5G11200.2	nucleus	DEAD/DEAH box RNA helicase family protein ;					By MS/MS
AT5G11450	AT5G11450.1;AT5G11450.2	plastid	Mog1/PsbP/DUF1795-like photosystem II reaction center PsbP family protein	By MS/MS	By MS/MS	By MS/MS	By MS/MS	By MS/MS	By MS/MS	By MS/MS	By MS/MS	By MS/MS
AT5G11770	AT5G11770.1	mitochondrion	NADH-ubiquinone oxidoreductase 20 kDa subunit, mitochondrial					By MS/MS				By MS/MS
AT5G11880	AT5G11880.1;AT3G14390.1	plastid	Pyridoxal-dependent decarboxylase family protein			By MS/MS			By MS/MS	By MS/MS	By MS/MS	By matching
AT5G12470	AT5G12470.1	plastid	Protein of unknown function (DUF3411)	By MS/MS	By matching	By MS/MS		By MS/MS	By MS/MS	By MS/MS	By MS/MS
AT5G13120	AT5G13120.2;AT5G13120.1	plastid	cyclophilin 20-2	By MS/MS	By MS/MS	By MS/MS			By MS/MS	By MS/MS	By MS/MS	By MS/MS
AT5G13420	AT5G13420.1	plastid	Aldolase-type TIM barrel family protein		By matching	By MS/MS	By matching	By matching	By MS/MS	By MS/MS	By MS/MS	By matching
AT5G13490	AT5G13490.2;AT5G13490.1;AT4G28390.2;AT4G28390.1	mitochondrion	ADP/ATP carrier 2;Encodes mitochondrial ADP/ATP carrier	By MS/MS	By MS/MS	By matching	By matching	By MS/MS	By matching			By MS/MS
AT5G13630	AT5G13630.2;AT5G13630.1	plastid	magnesium-chelatase subunit chlH, chloroplast, putative / Mg-protoporphyrin IX chelatase						By MS/MS
AT5G13900	AT5G13900.1	extracellular	Bifunctional inhibitor/lipid-transfer protein	By MS/MS		By MS/MS		By MS/MS	By MS/MS	By MS/MS	By MS/MS	By MS/MS
AT5G14040	AT5G14040.1	mitochondrion	phosphate transporter 3;1					By MS/MS				By MS/MS
AT5G14200	AT5G14200.1;AT5G14200.3;AT1G31180.1;AT1G31180.2;AT5G14200.2;AT1G80560.1	plastid	isopropylmalate dehydrogenase 1	By MS/MS	By matching	By MS/MS			By MS/MS	By MS/MS	By MS/MS	By MS/MS
AT5G14260	AT5G14260.4;AT5G14260.3;AT5G14260.2;AT5G14260.1	plastid	Rubisco methyltransferase family protein	By matching		By MS/MS			By MS/MS	By MS/MS	By matching	By matching
AT5G14320	AT5G14320.2;AT5G14320.1	plastid	Ribosomal protein S13/S18 family	By MS/MS		By MS/MS		By matching	By MS/MS	By MS/MS	By matching	By MS/MS
AT5G14670	AT5G14670.3;AT5G14670.2;AT1G10630.1;AT3G62290.3;AT3G62290.2;AT3G62290.1;AT2G47170.3;AT2G47170.2;AT2G47170.1;AT1G70490.7;AT1G70490.6;AT1G70490.5;AT1G70490.4;AT1G70490.3;AT1G70490.2;AT1G70490.1;AT1G23490.1;AT1G10630.2;AT5G14670.1	golgi	ADP-ribosylation factor A1B		By matching		By MS/MS	By MS/MS				By MS/MS
AT1G10630	AT5G14670.3;AT5G14670.2;AT1G10630.1;AT3G62290.3;AT3G62290.2;AT3G62290.1;AT2G47170.3;AT2G47170.2;AT2G47170.1;AT1G70490.7;AT1G70490.6;AT1G70490.5;AT1G70490.4;AT1G70490.3;AT1G70490.2;AT1G70490.1;AT1G23490.1;AT1G10630.2;AT5G14670.1	golgi	ADP-ribosylation factor A1F		By matching		By MS/MS	By MS/MS				By MS/MS
AT1G23490	AT5G14670.3;AT5G14670.2;AT1G10630.1;AT3G62290.3;AT3G62290.2;AT3G62290.1;AT2G47170.3;AT2G47170.2;AT2G47170.1;AT1G70490.7;AT1G70490.6;AT1G70490.5;AT1G70490.4;AT1G70490.3;AT1G70490.2;AT1G70490.1;AT1G23490.1;AT1G10630.2;AT5G14670.1	golgi	ADP-ribosylation factor 1		By matching		By MS/MS	By MS/MS				By MS/MS
AT1G70490	AT5G14670.3;AT5G14670.2;AT1G10630.1;AT3G62290.3;AT3G62290.2;AT3G62290.1;AT2G47170.3;AT2G47170.2;AT2G47170.1;AT1G70490.7;AT1G70490.6;AT1G70490.5;AT1G70490.4;AT1G70490.3;AT1G70490.2;AT1G70490.1;AT1G23490.1;AT1G10630.2;AT5G14670.1	endoplasmic reticulum	Ras-related small GTP-binding family protein;A member of ARF GTPase family		By matching		By MS/MS	By MS/MS				By MS/MS
AT2G47170	AT5G14670.3;AT5G14670.2;AT1G10630.1;AT3G62290.3;AT3G62290.2;AT3G62290.1;AT2G47170.3;AT2G47170.2;AT2G47170.1;AT1G70490.7;AT1G70490.6;AT1G70490.5;AT1G70490.4;AT1G70490.3;AT1G70490.2;AT1G70490.1;AT1G23490.1;AT1G10630.2;AT5G14670.1	golgi	Ras-related small GTP-binding family protein		By matching		By MS/MS	By MS/MS				By MS/MS
AT3G62290	AT5G14670.3;AT5G14670.2;AT1G10630.1;AT3G62290.3;AT3G62290.2;AT3G62290.1;AT2G47170.3;AT2G47170.2;AT2G47170.1;AT1G70490.7;AT1G70490.6;AT1G70490.5;AT1G70490.4;AT1G70490.3;AT1G70490.2;AT1G70490.1;AT1G23490.1;AT1G10630.2;AT5G14670.1	vacuole	ADP-ribosylation factor A1E;A member of ARF GTPase family		By matching		By MS/MS	By MS/MS				By MS/MS
AT5G14740	AT5G14740.9;AT5G14740.8;AT5G14740.7;AT5G14740.6;AT5G14740.2;AT5G14740.1;AT5G14740.5;AT5G14740.4;AT5G14740.3	plastid	carbonic anhydrase 2	By MS/MS	By MS/MS	By MS/MS	By MS/MS	By MS/MS	By MS/MS	By MS/MS	By MS/MS	By MS/MS
AT5G15650	AT5G15650.1	golgi	reversibly glycosylated polypeptide 2									By MS/MS
AT5G16050	AT5G16050.2;AT5G16050.1	cytosol	general regulatory factor 5;Encodes GF14 upsilon chain, a 14-3-3 gene family member.			By MS/MS	By MS/MS	By MS/MS	By MS/MS			By matching
AT5G16390	AT5G16390.2;AT5G16390.1	plastid	chloroplastic acetylcoenzyme A carboxylase 1			By MS/MS			By MS/MS	By MS/MS	By matching
AT5G16620	AT5G16620.1	plastid	hydroxyproline-rich glycoprotein family protein			By MS/MS			By MS/MS	By matching
AT5G16660	AT5G16660.2;AT5G16660.1	plastid	unknown protein	By matching		By MS/MS			By MS/MS	By MS/MS	By MS/MS	By matching
AT5G16710	AT5G16710.1	plastid	dehydroascorbate reductase 1	By MS/MS		By MS/MS			By MS/MS	By MS/MS	By MS/MS	By MS/MS
AT5G17170	AT5G17170.2;AT5G17170.1	plastid	rubredoxin-like protein (AtENH1)	By MS/MS	By MS/MS	By MS/MS		By MS/MS	By MS/MS	By MS/MS	By MS/MS	By MS/MS
AT5G17310	AT5G17310.6;AT5G17310.4;AT5G17310.3;AT5G17310.5;AT5G17310.1;AT3G03250.3;AT3G03250.1;AT5G17310.2;AT3G03250.2	endoplasmic reticulum,golgi	UDP-glucose pyrophosphorylase 2									By MS/MS
AT3G03250	AT5G17310.6;AT5G17310.4;AT5G17310.3;AT5G17310.5;AT5G17310.1;AT3G03250.3;AT3G03250.1;AT5G17310.2;AT3G03250.2	cytosol	UDP-GLUCOSE PYROPHOSPHORYLASE 1.									By MS/MS
AT5G17710	AT5G17710.3;AT5G17710.1;AT5G17710.2	plastid	Co-chaperone GrpE family protein;	By matching		By MS/MS			By MS/MS	By MS/MS	By MS/MS	By matching
AT5G17920	AT5G17920.2;AT5G17920.1;AT3G03780.3;AT3G03780.2;AT3G03780.1;AT5G20980.2;AT5G20980.1	cytosol	Cobalamin-independent synthase family protein	By matching	By MS/MS	By MS/MS	By MS/MS	By MS/MS	By MS/MS			By MS/MS
AT3G03780	AT5G17920.2;AT5G17920.1;AT3G03780.3;AT3G03780.2;AT3G03780.1;AT5G20980.2;AT5G20980.1	cytosol	methionine synthase 2	By matching	By MS/MS	By MS/MS	By MS/MS	By MS/MS	By MS/MS			By MS/MS
AT5G18660	AT5G18660.1	plastid	NAD(P)-binding Rossmann-fold superfamily protein;Encodes a 3,8-divinyl protochlorophyllide a 8-vinyl reductase	By matching		By MS/MS			By MS/MS			By matching
AT5G19220	AT5G19220.1;AT1G27680.1;AT4G39210.2;AT4G39210.1;AT2G21590.7;AT2G21590.6;AT2G21590.5;AT2G21590.4;AT2G21590.3;AT2G21590.2;AT2G21590.1	plastid	ADP glucose pyrophosphorylase large subunit 1	By MS/MS		By matching		By matching	By MS/MS		By matching	By MS/MS
AT1G27680	AT5G19220.1;AT1G27680.1;AT4G39210.2;AT4G39210.1;AT2G21590.7;AT2G21590.6;AT2G21590.5;AT2G21590.4;AT2G21590.3;AT2G21590.2;AT2G21590.1	plastid	ADPGLC-PPase large subunit	By MS/MS		By matching		By matching	By MS/MS		By matching	By MS/MS
AT2G21590	AT5G19220.1;AT1G27680.1;AT4G39210.2;AT4G39210.1;AT2G21590.7;AT2G21590.6;AT2G21590.5;AT2G21590.4;AT2G21590.3;AT2G21590.2;AT2G21590.1	plastid	Glucose-1-phosphate adenylyltransferase family protein	By MS/MS		By matching		By matching	By MS/MS		By matching	By MS/MS
AT4G39210	AT5G19220.1;AT1G27680.1;AT4G39210.2;AT4G39210.1;AT2G21590.7;AT2G21590.6;AT2G21590.5;AT2G21590.4;AT2G21590.3;AT2G21590.2;AT2G21590.1	plastid	Glucose-1-phosphate adenylyltransferase family protein	By MS/MS		By matching		By matching	By MS/MS		By matching	By MS/MS
AT5G19620	AT5G19620.1	plastid	outer envelope protein of 80 kDa		By MS/MS						By MS/MS
AT5G19940	AT5G19940.2;AT5G19940.1	plastid	Plastid-lipid associated protein PAP / fibrillin family protein	By MS/MS	By MS/MS	By MS/MS	By MS/MS	By MS/MS	By MS/MS	By MS/MS	By MS/MS	By MS/MS
AT5G20290	AT5G20290.1	cytosol,nucleus	Ribosomal protein S8e family protein					By MS/MS
AT5G20720	AT5G20720.4;AT5G20720.3;AT5G20720.2;AT5G20720.1	plastid	chaperonin 20	By MS/MS	By matching	By MS/MS			By MS/MS	By matching	By MS/MS	By matching
AT5G20950	AT5G20950.2;AT5G20950.1;AT5G20950.3;AT3G47050.2;AT3G47000.3;AT3G47000.1;AT3G47050.1	extracellular	Glycosyl hydrolase family protein;									By MS/MS
AT3G47000	AT5G20950.2;AT5G20950.1;AT5G20950.3;AT3G47050.2;AT3G47000.3;AT3G47000.1;AT3G47050.1	cytosol	Glycosyl hydrolase family protein;									By MS/MS
AT3G47050	AT5G20950.2;AT5G20950.1;AT5G20950.3;AT3G47050.2;AT3G47000.3;AT3G47000.1;AT3G47050.1	cytosol	Glycosyl hydrolase family protein									By MS/MS
AT5G21930	AT5G21930.4;AT5G21930.2;AT5G21930.1	plastid	P-type ATPase of Arabidopsis 2		By MS/MS						By matching
AT5G22880	AT5G22880.1	nucleus	histone B2		By MS/MS	By MS/MS		By matching	By MS/MS
AT5G23060	AT5G23060.1;AT5G23060.2	plastid	calcium sensing receptor	By MS/MS	By MS/MS	By MS/MS	By MS/MS	By MS/MS	By MS/MS	By MS/MS	By MS/MS	By MS/MS
AT5G23120	AT5G23120.1;AT5G23120.2	plastid	photosystem II stability/assembly factor, chloroplast (HCF136)	By MS/MS	By MS/MS	By MS/MS	By MS/MS	By MS/MS	By MS/MS	By MS/MS	By MS/MS	By MS/MS
AT5G24690	AT5G24690.1	plastid	Protein of unknown function (DUF3411)			By MS/MS			By MS/MS			By matching
AT5G25450	AT5G25450.2;AT5G25450.1;AT4G32470.1	mitochondrion	Cytochrome bd ubiquinol oxidase, 14kDa subunit		By matching			By matching				By MS/MS
AT4G32470	AT5G25450.2;AT5G25450.1;AT4G32470.1	mitochondrion	Cytochrome bd ubiquinol oxidase, 14kDa subunit;		By matching			By matching				By MS/MS
AT5G25757	AT5G25757.1;AT5G25754.1	cytosol	RNA polymerase I-associated factor PAF67;	By matching	By matching		By matching	By MS/MS			By matching	By matching
AT5G25754	AT5G25757.1;AT5G25754.1	cytosol	RNA polymerase I-associated factor PAF67;	By matching	By matching		By matching	By MS/MS			By matching	By matching
AT5G26360	AT5G26360.1	cytosol	TCP-1/cpn60 chaperonin family protein;					By MS/MS				By matching
AT5G26742	AT5G26742.3;AT5G26742.1;AT5G26742.2	plastid	DEAD box RNA helicase (RH3)			By MS/MS		By MS/MS	By MS/MS	By MS/MS	By MS/MS	By MS/MS
AT5G27670	AT5G27670.1	nucleus	histone H2A 7	By matching	By MS/MS	By MS/MS		By matching		By MS/MS	By MS/MS
AT5G27770	AT5G27770.1	cytosol	Ribosomal L22e protein family									By MS/MS
AT5G28500	AT5G28500.2;AT5G28500.1	plastid	unknown protein	By matching		By matching			By MS/MS			By MS/MS
AT5G30510	AT5G30510.1	plastid	ribosomal protein S1	By MS/MS	By MS/MS	By MS/MS	By MS/MS	By MS/MS	By MS/MS	By MS/MS	By MS/MS	By MS/MS
AT5G34830	AT5G34830.1	nucleus	unknown protein	By MS/MS	By MS/MS		By MS/MS	By MS/MS			By MS/MS
AT5G35100	AT5G35100.3;AT5G35100.1	plastid	Cyclophilin-like peptidyl-prolyl cis-trans isomerase family protein					By MS/MS		By MS/MS	By MS/MS
AT5G35170	AT5G35170.2;AT5G35170.1	plastid	adenylate kinase family protein	By matching		By MS/MS			By MS/MS	By matching	By matching	By MS/MS
AT5G35220	AT5G35220.1	plastid	Peptidase M50 family protein			By MS/MS			By matching	By matching	By matching
AT5G35360	AT5G35360.3;AT5G35360.1;AT5G35360.2	plastid	acetyl Co-enzyme a carboxylase biotin carboxylase subunit	By MS/MS	By MS/MS	By MS/MS		By matching	By MS/MS	By matching	By MS/MS	By MS/MS
AT5G35630	AT5G35630.3;AT5G35630.2;AT5G35630.1	plastid	glutamine synthetase 2	By MS/MS	By MS/MS	By MS/MS	By MS/MS	By MS/MS	By MS/MS	By MS/MS	By MS/MS	By MS/MS
AT5G36700	AT5G36700.3;AT5G36790.3;AT5G36790.2;AT5G36790.1;AT5G36700.4;AT5G36700.2;AT5G36700.1	plastid	2-phosphoglycolate phosphatase 1	By MS/MS					By MS/MS	By matching		By matching
AT5G36790	AT5G36700.3;AT5G36790.3;AT5G36790.2;AT5G36790.1;AT5G36700.4;AT5G36700.2;AT5G36700.1	plastid	Haloacid dehalogenase-like hydrolase (HAD) superfamily protein;	By MS/MS					By MS/MS	By matching		By matching
AT5G37360	AT5G37360.1	plastid	unknown protein	By MS/MS	By MS/MS	By MS/MS	By MS/MS	By MS/MS	By MS/MS	By MS/MS	By MS/MS
AT5G37510	AT5G37510.1;AT5G37510.2	mitochondrion	NADH-ubiquinone dehydrogenase, mitochondrial, putative									By MS/MS
AT5G38420	AT5G38420.1;AT5G38410.1;AT5G38410.3;AT5G38410.2	plastid	Ribulose bisphosphate carboxylase (small chain) family protein;	By MS/MS	By MS/MS	By MS/MS	By MS/MS	By MS/MS	By MS/MS	By MS/MS	By MS/MS	By MS/MS
AT5G38410	AT5G38420.1;AT5G38410.1;AT5G38410.3;AT5G38410.2	plastid	Ribulose bisphosphate carboxylase (small chain) family protein	By MS/MS	By MS/MS	By MS/MS	By MS/MS	By MS/MS	By MS/MS	By MS/MS	By MS/MS	By MS/MS
AT5G38430	AT5G38430.2;AT5G38430.1	plastid	Ribulose bisphosphate carboxylase (small chain) family protein	By MS/MS	By MS/MS	By MS/MS	By matching	By MS/MS	By MS/MS	By MS/MS	By MS/MS	By MS/MS
AT5G38480	AT5G38480.3;AT5G38480.2;AT5G38480.1	cytosol	general regulatory factor 3				By MS/MS	By MS/MS				By matching
AT5G38520	AT5G38520.1;AT5G38520.2	plastid	alpha/beta-Hydrolases superfamily protein;	By MS/MS	By MS/MS	By MS/MS		By MS/MS	By MS/MS	By MS/MS	By MS/MS
AT5G38530	AT5G38530.1	plastid	tryptophan synthase beta type 2;			By matching			By MS/MS
AT5G38660	AT5G38660.1;AT5G38660.2	plastid	acclimation of photosynthesis to environment	By MS/MS	By MS/MS	By MS/MS	By matching	By MS/MS	By MS/MS	By MS/MS	By MS/MS	By MS/MS
AT5G39830	AT5G39830.2;AT5G39830.1	plastid	Trypsin family protein with PDZ domain		By matching	By MS/MS			By matching	By matching	By matching
AT5G40770	AT5G40770.1;AT3G27280.2;AT3G27280.1;AT5G14300.1	mitochondrion	prohibitin 3;prohibitin 3									By MS/MS
AT3G27280	AT5G40770.1;AT3G27280.2;AT3G27280.1;AT5G14300.1	mitochondrion	prohibitin 4									By MS/MS
AT5G14300	AT5G40770.1;AT3G27280.2;AT3G27280.1;AT5G14300.1	mitochondrion	prohibitin 5									By MS/MS
AT5G40950	AT5G40950.1	plastid	ribosomal protein large subunit 27;	By MS/MS	By matching			By MS/MS	By MS/MS
AT5G41990	AT5G41990.1	nucleus	WNK family			By MS/MS			By MS/MS	By MS/MS
AT5G42020	AT5G42020.1;AT5G28540.1;AT5G42020.3;AT5G42020.2	endoplasmic reticulum	Heat shock protein 70 (Hsp 70) family protein	By matching			By MS/MS	By MS/MS		By matching	By matching	By MS/MS
AT5G28540	AT5G42020.1;AT5G28540.1;AT5G42020.3;AT5G42020.2	endoplasmic reticulum	heat shock protein 70 (Hsp 70) family protein	By matching			By MS/MS	By MS/MS		By matching	By matching	By MS/MS
AT5G42070	AT5G42070.1	plastid	Uncharacterized protein			By MS/MS
AT5G42270	AT5G42270.1	plastid	FtsH extracellular protease family	By MS/MS	By MS/MS	By MS/MS	By MS/MS	By MS/MS	By MS/MS	By MS/MS	By MS/MS	By MS/MS
AT5G42650	AT5G42650.1	plastid	allene oxide synthase	By MS/MS	By MS/MS	By MS/MS	By MS/MS	By MS/MS	By MS/MS	By MS/MS	By MS/MS	By MS/MS
AT5G44020	AT5G44020.1	extracellular	HAD superfamily, subfamily IIIB acid phosphatase	By MS/MS	By matching	By MS/MS	By MS/MS	By MS/MS	By MS/MS	By MS/MS	By MS/MS	By MS/MS
AT5G44340	AT5G44340.1	cytosol	tubulin beta chain 4	By MS/MS	By matching	By matching	By matching	By MS/MS
AT5G44650	AT5G44650.1	plastid	Encodes a chloroplast protein that induces tolerance to multiple environmental stresses and reduces photooxidative damage.			By MS/MS			By MS/MS	By MS/MS
AT5G45170	AT5G45170.1	plastid	Haloacid dehalogenase-like hydrolase (HAD) superfamily protein;			By matching			By MS/MS
AT5G45390	AT5G45390.1	plastid	CLP protease P4			By matching			By MS/MS
AT5G45930	AT5G45930.1;AT4G18480.1	plastid	magnesium chelatase i2					By MS/MS				By MS/MS
AT4G18480	AT5G45930.1;AT4G18480.1	plastid	P-loop containing nucleoside triphosphate hydrolases superfamily protein					By MS/MS				By MS/MS
AT5G46110	AT5G46110.3;AT5G46110.1;AT5G46110.4;AT5G46110.2	plastid	Glucose-6-phosphate/phosphate translocator-related	By MS/MS		By MS/MS	By matching	By MS/MS	By MS/MS	By MS/MS	By MS/MS
AT5G46290	AT5G46290.2;AT5G46290.1;AT5G46290.3	plastid	3-ketoacyl-acyl carrier protein synthase I								By MS/MS	By MS/MS
AT5G47110	AT5G47110.1	plastid	Chlorophyll A-B binding family protein	By matching	By matching	By MS/MS			By MS/MS	By MS/MS	By MS/MS
AT5G47190	AT5G47190.1	plastid	Ribosomal protein L19 family protein;			By matching			By MS/MS		By matching	By matching
AT5G47200	AT5G47200.1;AT4G17530.1	endoplasmic reticulum,golgi	RAB GTPase homolog 1A;	By matching	By matching	By matching		By MS/MS	By matching		By matching	By MS/MS
AT4G17530	AT5G47200.1;AT4G17530.1	cytosol	RAB GTPase homolog 1C	By matching	By matching	By matching		By MS/MS	By matching		By matching	By MS/MS
AT5G47210	AT5G47210.3;AT5G47210.2;AT5G47210.1	cytosol	Hyaluronan / mRNA binding family				By matching	By MS/MS
AT5G48300	AT5G48300.1	plastid	ADP glucose pyrophosphorylase 1	By matching	By MS/MS	By MS/MS	By MS/MS	By MS/MS	By MS/MS	By MS/MS	By matching	By MS/MS
AT5G48790	AT5G48790.3;AT5G48790.2;AT5G48790.1	plastid	Domain of unknown function (DUF1995)	By MS/MS		By MS/MS			By MS/MS	By MS/MS	By MS/MS
AT5G49910	AT5G49910.1	plastid	chloroplast heat shock protein 70-2	By matching	By matching	By matching	By matching	By matching	By MS/MS	By matching	By matching	By MS/MS
AT5G50850	AT5G50850.1	mitochondrion	Transketolase family protein			By MS/MS		By MS/MS	By MS/MS			By MS/MS
AT5G50920	AT5G50920.1;AT3G48870.2;AT3G48870.4;AT3G48870.3;AT3G48870.1;AT2G25140.1	plastid	CLPC homologue 1	By MS/MS	By MS/MS	By MS/MS	By MS/MS	By MS/MS	By MS/MS	By MS/MS	By MS/MS	By MS/MS
AT3G48870	AT5G50920.1;AT3G48870.2;AT3G48870.4;AT3G48870.3;AT3G48870.1;AT2G25140.1	plastid	Clp ATPase	By MS/MS	By MS/MS	By MS/MS	By MS/MS	By MS/MS	By MS/MS	By MS/MS	By MS/MS	By MS/MS
AT5G51010	AT5G51010.1	plastid	Rubredoxin-like superfamily protein;			By MS/MS			By MS/MS	By MS/MS	By MS/MS
AT5G51530	AT5G51530.2;AT5G51530.1	cytosol	Ubiquitin carboxyl-terminal hydrolase-related protein									By MS/MS
AT5G51545	AT5G51545.1	plastid	low psii accumulation2			By MS/MS			By matching
AT5G51820	AT5G51820.1	plastid	phosphoglucomutase	By matching	By matching	By matching			By MS/MS	By MS/MS	By MS/MS	By MS/MS
AT5G52440	AT5G52440.1	plastid	Bacterial sec-independent translocation protein mttA/Hcf106	By MS/MS	By MS/MS	By MS/MS		By matching	By MS/MS	By MS/MS	By MS/MS
AT5G52520	AT5G52520.1	plastid	Class II aaRS and biotin synthetases superfamily protein						By MS/MS	By matching
AT5G53490	AT5G53490.2;AT5G53490.1;AT5G53490.3;AT5G53490.4	plastid	Tetratricopeptide repeat (TPR)-like superfamily protein	By MS/MS	By MS/MS	By MS/MS	By matching	By MS/MS	By MS/MS	By MS/MS	By MS/MS	By MS/MS
AT5G54100	AT5G54100.1;AT4G27585.1	mitochondrion	SPFH/Band 7/PHB domain-containing membrane-associated protein family									By MS/MS
AT4G27585	AT5G54100.1;AT4G27585.1	mitochondrion	SPFH/Band 7/PHB domain-containing membrane-associated protein family;									By MS/MS
AT5G54270	AT5G54270.1	plastid	light-harvesting chlorophyll B-binding protein 3	By MS/MS	By MS/MS	By MS/MS	By matching	By MS/MS	By MS/MS	By MS/MS	By MS/MS	By MS/MS
AT5G54600	AT5G54600.2;AT5G54600.1	plastid	Translation protein SH3-like family protein			By MS/MS			By MS/MS	By MS/MS	By MS/MS	By matching
AT5G54770	AT5G54770.1	plastid	thiazole biosynthetic enzyme, chloroplast (ARA6) (THI1) (THI4)	By MS/MS		By MS/MS	By matching	By MS/MS	By MS/MS	By MS/MS	By MS/MS	By MS/MS
AT5G55220	AT5G55220.1	plastid	trigger factor type chaperone family protein			By MS/MS	By matching		By matching		By matching	By MS/MS
AT5G55710	AT5G55710.1	plastid	unknown protein	By MS/MS		By MS/MS
AT5G56030	AT5G56030.1;AT5G56010.1;AT5G56000.1;AT5G56030.2;AT5G52640.1	cytosol,nucleus	heat shock protein 81-2	By MS/MS	By matching	By MS/MS	By MS/MS	By MS/MS	By MS/MS	By matching		By MS/MS
AT5G56000	AT5G56030.1;AT5G56010.1;AT5G56000.1;AT5G56030.2;AT5G52640.1	cytosol	HEAT SHOCK PROTEIN 81.4	By MS/MS	By matching	By MS/MS	By MS/MS	By MS/MS	By MS/MS	By matching		By MS/MS
AT5G56010	AT5G56030.1;AT5G56010.1;AT5G56000.1;AT5G56030.2;AT5G52640.1	cytosol	heat shock protein 81-3	By MS/MS	By matching	By MS/MS	By MS/MS	By MS/MS	By MS/MS	By matching		By MS/MS
AT5G58250	AT5G58250.1	plastid	unknown protein		By matching	By MS/MS		By matching	By MS/MS		By matching	By MS/MS
AT5G58260	AT5G58260.2;AT5G58260.1	plastid	oxidoreductases, acting on NADH or NADPH, quinone or similar compound as acceptor	By MS/MS		By MS/MS			By MS/MS	By MS/MS	By MS/MS	By matching
AT5G58330	AT5G58330.3;AT5G58330.2;AT5G58330.1	plastid	lactate/malate dehydrogenase family protein	By MS/MS	By matching	By MS/MS		By MS/MS	By MS/MS	By MS/MS	By MS/MS	By MS/MS
AT5G59250	AT5G59250.1	plastid	Major facilitator superfamily protein;	By MS/MS		By MS/MS			By MS/MS	By MS/MS	By MS/MS
AT5G59370	AT5G59370.2;AT5G59370.1;AT3G46520.2;AT3G46520.1	cytosol	actin 4	By matching	By matching	By matching	By matching	By MS/MS	By matching	By matching	By matching	By MS/MS
AT3G46520	AT5G59370.2;AT5G59370.1;AT3G46520.2;AT3G46520.1	cytosol	actin-12;Member of actin subclass composed of ACT12 and ACT4	By matching	By matching	By matching	By matching	By MS/MS	By matching	By matching	By matching	By MS/MS
AT5G59840	AT5G59840.1;AT3G46060.3;AT3G46060.2;AT3G46060.1	golgi	Ras-related small GTP-binding family protein;			By MS/MS			By matching	By MS/MS
AT3G46060	AT5G59840.1;AT3G46060.3;AT3G46060.2;AT3G46060.1	plasma membrane	RAB GTPase homolog 8A			By MS/MS			By matching	By MS/MS
AT5G60390	AT5G60390.3;AT5G60390.2;AT5G60390.1;AT1G07940.4;AT1G07940.3;AT1G07940.2;AT1G07940.1;AT1G07930.1;AT1G07920.1;AT1G07930.2	cytosol	GTP binding Elongation factor Tu family protein	By MS/MS	By matching	By MS/MS	By MS/MS	By MS/MS	By MS/MS	By MS/MS	By MS/MS	By MS/MS
AT1G07920	AT5G60390.3;AT5G60390.2;AT5G60390.1;AT1G07940.4;AT1G07940.3;AT1G07940.2;AT1G07940.1;AT1G07930.1;AT1G07920.1;AT1G07930.2	cytosol	GTP binding Elongation factor Tu family protein;	By MS/MS	By matching	By MS/MS	By MS/MS	By MS/MS	By MS/MS	By MS/MS	By MS/MS	By MS/MS
AT1G07930	AT5G60390.3;AT5G60390.2;AT5G60390.1;AT1G07940.4;AT1G07940.3;AT1G07940.2;AT1G07940.1;AT1G07930.1;AT1G07920.1;AT1G07930.2	plastid	GTP binding Elongation factor Tu family protein	By MS/MS	By matching	By MS/MS	By MS/MS	By MS/MS	By MS/MS	By MS/MS	By MS/MS	By MS/MS
AT1G07940	AT5G60390.3;AT5G60390.2;AT5G60390.1;AT1G07940.4;AT1G07940.3;AT1G07940.2;AT1G07940.1;AT1G07930.1;AT1G07920.1;AT1G07930.2	cytosol	GTP binding Elongation factor Tu family protein;	By MS/MS	By matching	By MS/MS	By MS/MS	By MS/MS	By MS/MS	By MS/MS	By MS/MS	By MS/MS
AT5G60600	AT5G60600.5;AT5G60600.4;AT5G60600.3;AT5G60600.2;AT5G60600.1	plastid	4-hydroxy-3-methylbut-2-enyl diphosphate synthase	By matching					By MS/MS			By matching
AT5G60670	AT5G60670.1;AT3G53430.1;AT2G37190.1	cytosol	Ribosomal protein L11 family protein;					By MS/MS				By MS/MS
AT2G37190	AT5G60670.1;AT3G53430.1;AT2G37190.1	cytosol	Ribosomal protein L11 family protein					By MS/MS				By MS/MS
AT3G53430	AT5G60670.1;AT3G53430.1;AT2G37190.1	cytosol	Ribosomal protein L11 family protein;					By MS/MS				By MS/MS
AT5G61410	AT5G61410.2;AT5G61410.1	plastid	D-ribulose-5-phosphate-3-epimerase	By MS/MS	By matching	By MS/MS			By MS/MS	By matching	By MS/MS	By MS/MS
AT5G61790	AT5G61790.1	endoplasmic reticulum	calnexin 1;					By MS/MS
AT5G62300	AT5G62300.2;AT5G62300.1;AT3G45030.1;AT3G47370.3;AT3G47370.2;AT3G47370.1	cytosol	Ribosomal protein S10p/S20e family protein;			By matching		By MS/MS
AT3G45030	AT5G62300.2;AT5G62300.1;AT3G45030.1;AT3G47370.3;AT3G47370.2;AT3G47370.1	cytosol	Ribosomal protein S10p/S20e family protein;			By matching		By MS/MS
AT3G47370	AT5G62300.2;AT5G62300.1;AT3G45030.1;AT3G47370.3;AT3G47370.2;AT3G47370.1	cytosol	Ribosomal protein S10p/S20e family protein			By matching		By MS/MS
AT5G62700	AT5G62700.1;AT5G62690.1	cytosol	tubulin beta chain 3;encodes tubulin beta-2/beta-3 chain	By matching		By MS/MS		By matching	By matching
AT5G62690	AT5G62700.1;AT5G62690.1	cytosol	tubulin beta chain 2	By matching		By MS/MS		By matching	By matching
AT5G62720	AT5G62720.2;AT5G62720.1	plastid	Integral membrane HPP family protein;		By MS/MS
AT5G63310	AT5G63310.1	plastid	nucleoside diphosphate kinase 2						By MS/MS	By MS/MS		By MS/MS
AT5G63400	AT5G63400.2;AT5G63400.1	mitochondrion	adenylate kinase 1	By matching					By MS/MS	By matching	By matching	By MS/MS
AT5G63420	AT5G63420.1	plastid	RNA-metabolising metallo-beta-lactamase family protein;			By matching			By MS/MS
AT5G63570	AT5G63570.2;AT5G63570.1	plastid	glutamate-1-semialdehyde-2,1-aminomutase	By MS/MS	By matching	By MS/MS		By matching	By MS/MS	By MS/MS	By MS/MS	By MS/MS
AT5G64040	AT5G64040.1;AT5G64040.2	plastid	photosystem I reaction center subunit PSI-N, chloroplast, putative / PSI-N, putative (PSAN)	By MS/MS	By matching	By MS/MS		By MS/MS	By MS/MS	By MS/MS	By MS/MS	By MS/MS
AT5G64290	AT5G64290.1	plastid	dicarboxylate transport 2.1	By MS/MS	By MS/MS		By MS/MS	By MS/MS			By MS/MS
AT5G64990	AT5G64990.1;AT5G10260.1;AT2G22290.1;AT2G44610.1;AT4G39890.1	mitochondrion	RAB GTPase homolog H1A;									By MS/MS
AT2G22290	AT5G64990.1;AT5G10260.1;AT2G22290.1;AT2G44610.1;AT4G39890.1	cytosol	RAB GTPase homolog H1D;									By MS/MS
AT2G44610	AT5G64990.1;AT5G10260.1;AT2G22290.1;AT2G44610.1;AT4G39890.1	golgi	Ras-related small GTP-binding family protein									By MS/MS
AT4G39890	AT5G64990.1;AT5G10260.1;AT2G22290.1;AT2G44610.1;AT4G39890.1	golgi	RAB GTPase homolog H1C;									By MS/MS
AT5G10260	AT5G64990.1;AT5G10260.1;AT2G22290.1;AT2G44610.1;AT4G39890.1	cytosol	RAB GTPase homolog H1E									By MS/MS
AT5G65220	AT5G65220.1	plastid	Ribosomal L29 family protein			By MS/MS		By matching	By MS/MS	By MS/MS	By matching	By MS/MS
AT5G65430	AT5G65430.2;AT5G10450.2;AT5G65430.1;AT5G10450.1;AT5G10450.3;AT5G65430.3;AT5G10450.4	nucleus	general regulatory factor 8;member of 14-3-3 proteins					By MS/MS				By matching
AT5G10450	AT5G65430.2;AT5G10450.2;AT5G65430.1;AT5G10450.1;AT5G10450.3;AT5G65430.3;AT5G10450.4	cytosol	G-box regulating factor 6					By MS/MS
AT5G66190	AT5G66190.1;AT5G66190.2	plastid	chloroplast-targeted ferredoxin-NADP(H) oxidoreductase (AtFNR1/AtLFNR1)	By MS/MS	By MS/MS	By MS/MS	By matching	By MS/MS	By MS/MS	By MS/MS	By MS/MS	By MS/MS
AT5G66570	AT5G66570.1	plastid	PS II oxygen-evolving complex 1	By MS/MS	By MS/MS	By MS/MS	By MS/MS	By MS/MS	By MS/MS	By MS/MS	By MS/MS	By MS/MS
AT5G66780	AT5G66780.2;AT5G66780.1	nucleus	MUD21.2									By MS/MS
AT5G67560	AT5G67560.1	golgi	ADP-ribosylation factor-like A1D				By MS/MS	By MS/MS
ATCG00020	ATCG00020.1	plastid	photosystem II reaction center protein A	By MS/MS	By MS/MS	By MS/MS	By MS/MS	By MS/MS	By MS/MS	By MS/MS	By MS/MS	By MS/MS
ATCG00120	ATCG00120.1	plastid	ATP synthase subunit alpha	By MS/MS	By MS/MS	By MS/MS	By MS/MS	By MS/MS	By MS/MS	By MS/MS	By MS/MS	By MS/MS
ATCG00130	ATCG00130.1	plastid	ATPase, F0 complex, subunit B/B', bacterial/chloroplast	By MS/MS	By MS/MS	By MS/MS	By MS/MS	By MS/MS	By MS/MS	By MS/MS	By MS/MS	By MS/MS
ATCG00270	ATCG00270.1	plastid	photosystem II reaction center protein D	By MS/MS	By MS/MS	By MS/MS	By MS/MS	By MS/MS	By MS/MS	By MS/MS	By MS/MS	By MS/MS
ATCG00280	ATCG00280.1	plastid	photosystem II reaction center protein C	By MS/MS	By MS/MS	By MS/MS	By MS/MS	By MS/MS	By MS/MS	By MS/MS	By MS/MS	By MS/MS
ATCG00340	ATCG00340.1	plastid	Photosystem I, PsaA/PsaB protein	By MS/MS	By MS/MS	By MS/MS	By MS/MS	By MS/MS	By MS/MS	By MS/MS	By MS/MS	By MS/MS
ATCG00350	ATCG00350.1	plastid	Photosystem I, PsaA/PsaB protein	By MS/MS	By MS/MS	By MS/MS	By MS/MS	By MS/MS	By MS/MS	By MS/MS	By MS/MS	By MS/MS
ATCG00380	ATCG00380.1	plastid	chloroplast ribosomal protein S4	By MS/MS	By MS/MS	By MS/MS	By MS/MS	By MS/MS	By MS/MS	By MS/MS	By MS/MS	By MS/MS
ATCG00420	ATCG00420.1	plastid	NADH dehydrogenase subunit J			By MS/MS			By MS/MS	By MS/MS	By MS/MS
ATCG00470	ATCG00470.1	plastid	ATP synthase epsilon chain	By MS/MS	By MS/MS	By MS/MS	By MS/MS	By MS/MS	By MS/MS	By MS/MS	By MS/MS	By MS/MS
ATCG00480	ATCG00480.1	plastid	ATP synthase subunit beta	By MS/MS	By MS/MS	By MS/MS	By MS/MS	By MS/MS	By MS/MS	By MS/MS	By MS/MS	By MS/MS
ATCG00490	ATCG00490.1;ATMG00280.1;AT2G07732.1	plastid	ribulose-bisphosphate carboxylases	By MS/MS	By MS/MS	By MS/MS	By MS/MS	By MS/MS	By MS/MS	By MS/MS	By MS/MS	By MS/MS
ATCG00500	ATCG00500.1	plastid	acetyl-CoA carboxylase carboxyl transferase subunit beta			By MS/MS			By MS/MS
ATCG00520	ATCG00520.1	plastid	putative photosystem I (PS-I) assembly factor (AtYCF4)		By MS/MS	By MS/MS	By matching	By matching	By MS/MS	By MS/MS	By MS/MS	By matching
ATCG00540	ATCG00540.1	plastid	photosynthetic electron transfer A	By MS/MS	By MS/MS	By MS/MS	By MS/MS	By MS/MS	By MS/MS	By MS/MS	By MS/MS	By MS/MS
ATCG00560	ATCG00560.1	plastid	photosystem II reaction center protein L;PSII L protein	By MS/MS	By matching	By MS/MS		By matching	By MS/MS	By MS/MS	By MS/MS	By MS/MS
ATCG00570	ATCG00570.1	plastid	photosystem II reaction center protein F;PSII cytochrome b559	By MS/MS	By matching	By MS/MS			By MS/MS	By MS/MS	By MS/MS
ATCG00580	ATCG00580.1	plastid	photosystem II reaction center protein E	By MS/MS	By MS/MS	By MS/MS	By MS/MS	By MS/MS	By MS/MS	By MS/MS	By MS/MS	By MS/MS
ATCG00650	ATCG00650.1	plastid	ribosomal protein S18	By MS/MS					By matching
ATCG00670	ATCG00670.1	plastid	plastid-encoded CLP P	By matching		By MS/MS			By MS/MS	By MS/MS	By MS/MS	By matching
ATCG00680	ATCG00680.1	plastid	photosystem II reaction center protein B	By MS/MS	By MS/MS	By MS/MS	By MS/MS	By MS/MS	By MS/MS	By MS/MS	By MS/MS	By MS/MS
ATCG00700	ATCG00700.1	plastid	photosystem II reaction center protein N			By MS/MS			By MS/MS	By MS/MS
ATCG00710	ATCG00710.1	plastid	photosystem II reaction center protein H	By MS/MS		By MS/MS			By MS/MS	By MS/MS	By MS/MS
ATCG00720	ATCG00720.1	plastid	photosynthetic electron transfer B	By MS/MS	By MS/MS	By MS/MS	By MS/MS	By MS/MS	By MS/MS	By MS/MS	By MS/MS	By MS/MS
ATCG00730	ATCG00730.1	plastid	photosynthetic electron transfer D			By MS/MS		By MS/MS	By MS/MS	By MS/MS	By MS/MS	By MS/MS
ATCG00750	ATCG00750.1	plastid	ribosomal protein S11		By matching	By MS/MS			By MS/MS	By MS/MS	By MS/MS
ATCG00770	ATCG00770.1	plastid	ribosomal protein S8	By MS/MS		By MS/MS		By matching	By MS/MS	By MS/MS		By MS/MS
ATCG00780	ATCG00780.1	plastid	ribosomal protein L14	By matching		By MS/MS			By MS/MS	By MS/MS	By MS/MS	By MS/MS
ATCG00790	ATCG00790.1	plastid	ribosomal protein L16	By MS/MS	By matching	By MS/MS		By matching	By MS/MS	By matching	By matching	By MS/MS
ATCG00800	ATCG00800.1	plastid	structural constituent of ribosome	By MS/MS	By MS/MS	By MS/MS	By matching	By MS/MS	By MS/MS	By MS/MS	By MS/MS	By MS/MS
ATCG00820	ATCG00820.1	plastid	ribosomal protein S19	By MS/MS		By MS/MS			By MS/MS	By MS/MS	By MS/MS	By MS/MS
ATCG00830	ATCG00830.1	plastid	ribosomal protein L2	By MS/MS		By matching		By MS/MS	By MS/MS	By matching	By matching	By MS/MS
ATCG00900	ATCG00900.1	plastid	Ribosomal protein S7p/S5e family protein	By MS/MS	By MS/MS	By MS/MS	By MS/MS	By MS/MS	By MS/MS	By MS/MS	By MS/MS	By MS/MS
ATCG00905	ATCG00905.1	plastid	ribosomal protein S12C		By matching	By MS/MS	By matching	By MS/MS	By MS/MS	By MS/MS	By matching	By MS/MS
ATCG01060	ATCG01060.1	plastid	iron-sulfur cluster binding;electron carriers;4 iron, 4 sulfur cluster binding	By MS/MS		By MS/MS			By MS/MS
ATCG01070	ATCG01070.1	plastid	NADH-ubiquinone/plastoquinone oxidoreductase chain 4L			By MS/MS			By MS/MS	By MS/MS
ATCG01090	ATCG01090.1	plastid	NADPH dehydrogenases	By MS/MS		By MS/MS			By MS/MS	By MS/MS	By MS/MS
ATCG01100	ATCG01100.1	plastid	NADH dehydrogenase family protein	By MS/MS	By MS/MS	By MS/MS						By MS/MS
ATCG01120	ATCG01120.1	plastid	chloroplast ribosomal protein S15			By MS/MS			By MS/MS	By MS/MS
ATCG01230	ATCG01230.1	plastid	ribosomal protein S12B		By matching	By MS/MS	By matching	By MS/MS	By MS/MS	By MS/MS	By matching	By MS/MS
ATCG01240	ATCG01240.1	plastid	ribosomal protein S7	By MS/MS	By MS/MS	By MS/MS	By MS/MS	By MS/MS	By MS/MS	By MS/MS	By MS/MS	By MS/MS
ATCG01310	ATCG01310.1	plastid	ribosomal protein L2	By MS/MS		By matching		By MS/MS	By MS/MS	By matching	By matching	By MS/MS
ATMG00070	ATMG00070.1	mitochondrion	NADH dehydrogenase subunit 9	By matching								By MS/MS
ATMG00510	ATMG00510.1	mitochondrion	NADH dehydrogenase subunit 7		By matching			By matching				By MS/MS
